# Supplementary material for: Genetic structure of a germplasm for hybrid breeding in rye (Secale cereale L.)
Source: PLoS One. 2020 Oct 9;15(10):e0239541. doi: 10.1371/journal.pone.0239541 (PMC7546470; doi:10.1371/journal.pone.0239541)
Supplement: S1 File — (ZIP) [file pone.0239541.s003.zip]

Archive with 5 entries (5 files):
- csv repository/geno_376.csv
- csv repository/geno_raw_376.csv
- csv repository/marker_data_376.csv
- csv repository/QCmarkers_NRG&CMS_82.csv
- csv repository/QCmarkers_R_47.csv
