# Supplementary material for: Genetic structure of a germplasm for hybrid breeding in rye (Secale cereale L.)
Source: PLoS One. 2020 Oct 9;15(10):e0239541. doi: 10.1371/journal.pone.0239541 (PMC7546470; doi:10.1371/journal.pone.0239541)
Supplement: S1 File — (ZIP) [file pone.0239541.s003.zip › csv repository/geno_376.csv]

marker_id	MS_1	MS_2	MS_3	MS_4	MS_5	MS_6	MS_7	NRG_1	NRG_2	NRG_3	NRG_4	NRG_5	NRG_6	NRG_7	NRG_8	NRG_9	NRG_10	NRG_11	NRG_12	NRG_13	NRG_14	NRG_15	NRG_16	NRG_17	NRG_18	NRG_19	NRG_20	NRG_21	NRG_22	NRG_23	NRG_24	NRG_25	NRG_26	NRG_27	NRG_28	NRG_29	NRG_30	NRG_31	NRG_32	NRG_33	NRG_34	NRG_35	NRG_36	NRG_37	NRG_38	NRG_39	NRG_40	NRG_41	NRG_42
c13431_259	A	A	A	A	A	A	A	A	A	A	A	A	A	A	A	A	A	A	A	A	A	A	A	A	A	A	A	A	A	A	A	A	A	A	A	A	A	A	A	A	A	A	A	A	A	A	A	A	A
c7082_654	C	C	C	C	C	C	C	C	C	C	C	C	C	C	C	C	C	C	C	C	C	C	C	C	C	C	C	C	C	C	C	C	C	C	C	C	C	C	C	C	C	C	C	C	C	C	C	C	C
c25348_499	G	G	G	G	G	G	G	G	G	G	G	G	G	G	G	G	G	G	G	G	G	G	G	G	G	G	G	G	G	G	G	G	G	G	G	G	G	G	G	G	G	G	G	G	G	G	G	G	G
c26494_441	G	G	G	G	G	G	G	G	G	G	G	G	G	G	G	G	G	G	G	G	G	G	G	G	G	G	G	G	G	G	G	G	G	G	G	G	G	G	G	G	G	G	G	G	G	G	G	G	G
c6019_578	C	C	C	C	C	C	C	C	C	C	C	C	C	C	C	C	C	C	C	C	C	C	C	C	C	C	C	C	C	C	C	C	C	C	C	C	C	C	C	C	C	C	C	C	C	C	C	C	C
c19231_196	G	G	G	G	G	G	G	G	G	G	G	G	G	G	G	G	G	G	G	G	G	G	G	G	G	G	G	G	G	G	G	G	G	G	G	G	G	G	G	G	G	G	G	G	G	G	G	G	G
c19231_536	T	T	T	T	T	T	T	T	T	T	T	T	T	T	T	T	T	T	T	T	T	T	T	T	T	T	T	T	T	T	T	T	T	T	T	T	T	T	T	T	T	T	T	T	T	T	T	T	T
c15030_1152	A	A	A	A	A	A	A	A	A	A	A	A	A	A	A	A	A	A	A	A	A	A	A	A	A	A	A	A	A	A	A	A	A	A	A	A	A	A	A	A	A	A	A	A	A	A	A	A	A
c7938_1535	G	G	G	G	G	G	G	G	G	G	G	G	G	G	G	G	G	G	G	G	G	G	G	G	G	G	G	G	G	G	G	G	G	G	G	G	G	G	G	G	G	G	G	G	G	G	G	G	G
c4297_280	G	G	G	G	G	G	G	G	G	G	G	G	G	G	G	G	G	G	G	G	G	G	G	G	G	G	G	G	G	G	G	G	G	G	G	G	G	G	G	G	G	G	G	G	G	G	G	G	G
c20317_439	T	T	T	T	T	T	T	T	T	T	T	T	T	T	T	T	T	T	T	T	T	T	T	T	T	T	T	T	T	T	T	T	T	T	T	T	T	T	T	T	T	T	T	T	T	T	T	T	T
c20317_601	G	G	G	G	G	G	G	G	G	G	G	G	G	G	G	G	G	G	G	G	G	G	G	G	G	G	G	G	G	G	G	G	G	G	G	G	G	G	G	G	G	G	G	G	G	G	G	G	G
c3419_1778	G	G	G	G	G	G	G	G	G	G	G	G	G	G	G	G	G	G	G	G	G	G	G	G	G	G	G	G	G	G	G	G	G	G	G	G	G	G	G	G	G	G	G	G	G	G	G	G	G
c12753_1314	C	C	C	C	C	C	C	C	C	C	C	C	C	C	C	C	C	C	C	C	C	C	C	C	C	C	C	C	C	C	C	C	C	C	C	C	C	C	C	C	C	C	C	C	C	C	C	C	C
AX_99864248	T	T	T	T	T	T	T	T	T	T	T	T	T	T	T	T	T	T	T	T	T	T	T	T	T	T	T	T	T	T	T	T	T	T	T	T	T	T	T	T	T	T	T	T	T	T	T	T	T
AX_99580049	C	C	C	C	C	C	C	C	C	C	C	C	C	T	C	C	C	C	C	T	T	T	C	T	C	C	C	T	C	C	T	T	C	C	T	T	T	T	T	T	C	C	C	C	C	C	C	C	C
c6993_1585	T	T	T	T	T	T	T	Y	T	T	T	T	Y	C	Y	T	T	T	T	C	C	C	T	C	T	T	T	C	T	T	C	C	T	Y	C	C	C	C	C	C	T	T	T	T	T	T	T	T	T
AX_99269629	T	T	T	T	T	T	T	T	T	T	T	T	T	T	T	T	T	T	T	T	T	T	T	T	T	T	T	T	T	T	T	T	T	Y	C	T	C	C	C	C	T	T	T	T	T	T	T	T	T
AX_99626738	T	T	T	T	T	T	T	T	T	T	T	T	T	T	T	T	T	T	T	T	T	T	T	T	T	T	T	T	T	T	T	T	T	K	G	T	G	G	G	G	T	T	T	T	T	T	T	T	T
AX_99656423	G	G	G	G	G	G	G	G	G	G	G	G	G	G	G	G	G	G	G	G	G	G	G	G	G	G	G	G	G	G	G	G	G	R	A	G	A	A	A	A	G	G	G	G	G	G	G	G	G
c10209_277	C	C	C	C	C	C	C	C	C	C	C	C	C	C	C	C	C	C	C	C	C	C	C	C	C	C	C	C	C	C	C	C	C	C	C	C	C	C	C	C	C	C	C	C	C	C	C	C	C
AX_99713500	C	Y	C	Y	Y	C	C	T	T	T	T	C	Y	C	C	C	T	C	C	T	T	T	T	T	C	C	C	T	C	C	C	C	C	C	C	C	C	T	T	T	C	C	C	C	C	C	C	C	C
AX_99774055	C	C	C	C	C	C	C	C	C	C	C	C	C	C	C	C	C	C	C	C	C	C	C	C	C	C	C	C	C	C	C	C	C	C	C	C	C	C	C	C	C	C	C	C	C	C	C	C	C
AX_99883993	A	A	A	A	A	A	A	A	A	A	A	A	A	A	A	A	A	A	A	A	A	A	A	A	A	A	A	A	A	A	A	A	A	A	A	A	A	A	A	A	A	A	A	A	A	A	A	A	A
c31810_495	C	C	C	C	C	C	C	C	C	C	C	C	C	C	C	C	C	C	C	C	C	C	C	C	C	C	C	C	C	C	C	C	C	Y	T	C	T	T	T	T	C	C	C	C	C	C	C	C	C
AX_99804668	A	A	A	A	A	A	A	A	A	A	A	A	A	A	A	A	A	A	A	A	A	A	A	A	A	A	A	A	A	A	A	A	A	A	A	A	A	A	A	A	A	A	A	A	A	A	A	A	A
c10342_1342	C	Y	C	Y	Y	C	C	T	T	T	T	C	Y	T	C	C	T	C	C	T	T	T	T	T	C	C	C	T	C	C	T	T	C	C	C	C	C	T	T	T	C	C	C	C	C	C	C	C	C
c20986_542	A	A	A	A	A	A	A	A	A	A	A	A	A	A	A	A	A	A	A	A	A	A	A	A	A	A	A	A	A	A	A	A	A	A	A	A	A	A	A	A	A	A	A	A	A	A	A	A	A
AX_99673699	C	C	C	C	C	C	C	C	C	C	C	C	C	C	C	C	C	C	C	C	C	C	C	C	C	C	C	C	C	C	C	C	C	C	C	C	C	C	C	C	C	C	C	C	C	C	C	C	C
AX_99617244	A	A	A	A	A	A	A	A	A	A	A	A	A	A	A	A	A	A	A	A	A	A	A	A	A	A	A	A	A	A	A	A	A	A	A	A	A	A	A	A	A	A	A	A	A	A	A	A	A
AX_99685228	G	G	G	G	G	G	G	G	G	G	G	G	G	G	G	G	G	G	G	G	G	G	G	G	G	G	G	G	G	G	G	G	G	G	G	G	G	G	G	G	G	G	G	G	G	G	G	G	G
AX_99778664	G	G	G	G	G	G	G	K	G	G	G	G	G	G	G	G	G	G	G	G	G	G	G	G	G	G	G	G	G	G	G	G	G	G	G	G	G	G	G	G	G	G	G	G	G	G	G	G	G
AX_99824873	G	G	G	G	G	G	G	G	G	G	G	G	G	G	G	G	G	G	G	G	G	G	G	G	G	G	G	G	G	G	G	G	G	G	G	G	G	G	G	G	G	G	G	G	G	G	G	G	G
AX_99313041	T	T	T	T	T	T	T	T	T	T	T	T	T	T	T	T	T	T	T	T	T	T	T	T	T	T	T	T	T	T	T	T	T	T	T	T	T	T	T	T	T	T	T	T	T	T	T	T	T
AX_99609942	G	G	G	G	G	G	G	K	G	G	G	G	G	G	G	G	G	G	G	G	G	G	G	G	G	G	G	G	G	G	G	G	G	G	G	G	G	G	G	G	G	G	G	G	G	G	G	G	G
AX_99578572	A	A	A	A	A	A	A	A	A	A	A	A	A	A	A	A	A	A	A	A	A	A	A	A	A	A	A	A	A	A	A	A	A	A	A	A	A	A	A	A	A	A	A	A	A	A	A	A	A
AX_99573988	C	C	C	C	C	C	C	C	C	C	C	C	C	C	C	C	C	C	C	C	C	C	C	C	C	C	C	C	C	C	C	C	C	C	C	C	C	C	C	C	C	C	C	C	C	C	C	C	C
AX_99770875	G	G	G	G	G	G	G	G	G	G	G	G	G	G	G	G	G	G	G	G	G	G	G	G	G	G	G	G	G	G	G	G	G	G	G	G	G	G	G	G	G	G	G	G	G	G	G	G	G
AX_99576692	G	G	G	G	G	G	G	G	G	G	G	G	G	G	G	G	G	G	G	G	G	G	G	G	G	G	G	G	G	G	G	G	G	G	G	G	G	G	G	G	G	G	G	G	G	G	G	G	G
AX_99733263	T	T	T	T	T	T	T	T	T	T	T	T	T	T	T	T	T	T	T	T	T	T	T	T	T	T	T	T	T	T	T	T	T	T	T	T	T	T	T	T	T	T	T	T	T	T	T	T	T
c11105_1553	C	C	C	C	C	C	C	Y	C	C	C	C	C	C	C	C	C	C	C	C	C	C	C	C	C	C	C	C	C	C	C	C	C	C	C	C	C	C	C	C	C	C	C	C	C	C	C	C	C
AX_99546683	T	T	T	T	T	T	T	T	T	T	T	T	T	T	T	T	T	T	T	T	T	T	T	T	T	T	T	T	T	T	T	T	T	T	T	T	T	T	T	T	T	T	T	T	T	T	T	T	T
AX_99616186	A	A	A	A	A	A	A	A	A	A	A	A	A	A	A	A	A	A	A	A	A	A	A	A	A	A	A	A	A	A	A	A	A	A	A	A	A	A	A	A	A	A	A	A	A	A	A	A	A
AX_99634584	T	T	T	T	T	T	T	T	T	T	T	T	T	T	T	T	T	T	T	T	T	T	T	T	T	T	T	T	T	T	T	T	T	T	T	T	T	T	T	T	T	T	T	T	T	T	T	T	T
c36448_427	A	A	A	A	A	A	A	A	A	A	A	A	A	A	A	A	A	A	A	A	A	A	A	A	A	A	A	A	A	A	A	A	A	A	A	A	A	A	A	A	A	A	A	A	A	A	A	A	A
AX_99386663	T	Y	Y	Y	Y	Y	C	C	C	C	C	T	C	C	C	C	C	C	C	C	C	C	C	C	C	C	C	C	C	C	C	C	C	C	C	C	C	C	C	C	C	C	C	C	C	C	C	C	C
AX_99757891	C	Y	Y	Y	Y	Y	T	T	T	T	T	C	T	T	T	T	T	T	T	T	T	T	T	T	T	T	T	T	T	T	T	T	T	T	T	T	T	T	T	T	T	T	T	T	T	T	T	T	T
AX_99799586	C	Y	Y	Y	Y	Y	T	T	T	T	T	C	T	T	T	T	T	T	T	T	T	T	T	T	T	T	T	T	T	T	T	T	T	T	T	T	T	T	T	T	T	T	T	T	T	T	T	T	T
AX_99378639	T	T	T	T	T	T	T	T	T	T	T	T	T	T	T	T	T	T	T	T	T	T	T	T	T	T	T	T	T	T	T	T	T	T	T	T	T	T	T	T	T	T	T	T	T	T	T	T	T
AX_99679003	T	T	T	T	T	T	T	T	T	T	T	T	T	T	T	T	T	T	T	T	T	T	T	T	T	T	T	T	T	T	T	T	T	T	T	T	T	T	T	T	T	T	T	T	T	T	T	T	T
AX_99844353	C	C	C	C	C	C	C	C	C	C	C	C	C	C	C	C	C	C	C	C	C	C	C	C	C	C	C	C	C	C	C	C	C	C	C	C	C	C	C	C	C	C	C	C	C	C	C	C	C
AX_99385956	T	Y	Y	Y	Y	Y	C	C	C	C	C	T	C	C	C	C	C	C	C	C	C	C	C	C	C	C	C	C	C	C	C	C	C	C	C	C	C	C	C	C	C	C	C	T	C	C	C	C	C
AX_99515182	G	G	G	G	G	G	G	G	G	G	G	G	G	G	G	G	G	G	G	G	G	G	G	G	G	G	G	G	G	G	G	G	G	G	G	G	G	G	G	G	G	G	G	G	G	G	G	G	G
AX_99589346	G	G	G	G	G	G	G	G	G	G	G	G	G	G	G	G	G	G	G	G	G	G	G	G	G	G	G	G	G	G	G	G	G	G	G	G	G	G	G	G	G	G	G	G	G	G	G	G	G
AX_99342353	A	R	R	R	R	R	G	G	G	G	G	A	G	G	G	G	G	G	G	G	G	G	G	G	G	G	G	G	G	G	G	G	G	G	G	G	G	G	G	G	G	G	G	A	G	G	G	G	G
AX_99449338	T	Y	Y	Y	Y	Y	C	C	C	C	C	T	C	C	C	C	C	C	C	C	C	C	C	C	C	C	C	C	C	C	C	C	C	C	C	C	C	C	C	C	C	C	C	T	C	C	C	C	C
AX_99481974	C	Y	Y	Y	Y	Y	T	T	T	T	T	C	T	T	T	T	T	T	T	T	T	T	T	T	T	T	T	T	T	T	T	T	T	T	T	T	T	T	T	T	T	T	T	C	T	T	T	T	T
AX_99327004	G	G	G	G	G	G	G	G	G	G	G	G	G	G	G	G	G	G	G	G	G	G	G	G	G	G	G	G	G	G	G	G	G	G	G	G	G	G	G	G	G	G	G	G	G	G	G	G	G
AX_99451204	T	T	T	T	T	T	T	T	T	T	T	T	T	T	T	T	T	T	T	T	T	T	T	T	T	T	T	T	T	T	T	T	T	T	T	T	T	T	T	T	T	T	T	T	T	T	T	T	T
AX_99547388	G	G	G	G	G	G	G	G	G	G	G	G	G	G	G	G	G	G	G	G	G	G	G	G	G	G	G	G	G	G	G	G	G	G	G	G	G	G	G	G	G	G	G	G	G	G	G	G	G
AX_99663662	A	A	A	A	A	A	A	A	A	A	A	A	A	A	A	A	A	A	A	A	A	A	A	A	A	A	A	A	A	A	A	A	A	A	A	A	A	A	A	NA	A	A	A	A	A	A	A	A	A
AX_99704385	A	A	A	A	A	A	A	A	A	A	A	A	A	A	A	A	A	A	A	A	A	A	A	A	A	A	A	A	A	A	A	A	A	A	A	A	A	A	A	A	A	A	A	A	A	A	A	A	A
AX_99706505	T	T	T	T	T	T	T	T	T	T	T	T	T	T	T	T	T	T	T	T	T	T	T	T	T	T	T	T	T	T	T	T	T	T	T	T	T	T	T	T	T	T	T	T	T	T	T	T	T
c9696_667	A	A	A	A	A	A	A	A	A	A	A	A	A	A	A	A	A	A	A	A	A	A	A	A	A	A	A	A	NA	A	A	A	A	A	A	A	A	A	A	NA	A	A	A	A	A	A	A	A	A
AX_99481465	C	Y	Y	Y	Y	Y	T	T	T	T	T	C	T	T	T	T	T	T	T	T	T	T	T	T	T	T	T	T	T	T	T	T	T	T	T	T	T	T	T	T	T	T	T	C	T	T	T	T	T
AX_99577312	G	G	G	G	G	G	G	G	G	G	G	G	G	G	G	G	G	G	G	G	G	G	G	G	G	G	G	G	G	G	G	G	G	G	G	G	G	G	G	G	G	G	G	G	G	G	G	G	G
AX_99581959	T	T	T	T	T	T	T	T	T	T	T	T	T	T	T	T	T	T	T	T	T	T	T	T	T	T	T	T	T	T	T	T	T	T	T	T	T	T	T	T	T	T	T	T	T	T	T	T	T
c24250_1287	T	T	T	T	T	T	T	T	T	T	T	T	T	T	T	T	T	T	T	T	T	T	T	T	T	T	T	T	T	T	T	T	T	T	T	T	T	T	T	T	T	T	T	T	T	T	T	T	T
c28206_258	C	C	C	C	C	C	C	C	C	C	C	C	C	C	C	C	C	C	C	C	C	C	C	C	C	C	C	C	C	C	C	C	C	C	C	C	C	C	C	C	C	C	C	C	C	C	C	C	C
AX_99735445	A	M	M	M	M	M	C	C	C	C	C	A	C	C	C	C	C	C	C	C	C	C	C	C	C	C	C	C	C	C	C	C	C	C	C	C	C	C	C	C	C	C	C	M	C	C	C	C	C
AX_99767870	A	A	A	A	A	A	A	A	A	A	A	A	A	A	A	A	A	A	A	A	A	A	A	A	A	A	A	A	A	A	A	A	A	A	A	A	A	A	A	A	A	A	A	A	A	A	A	A	A
AX_99771853	C	Y	Y	Y	Y	Y	T	T	T	T	T	C	T	T	T	T	T	T	T	T	T	T	T	T	T	T	T	T	T	T	T	T	T	T	T	T	T	T	T	T	T	T	T	Y	T	T	T	T	T
c11008_986	C	C	C	C	C	C	C	C	C	C	C	C	C	C	C	C	C	C	C	C	C	C	C	C	C	C	C	C	C	C	C	C	C	C	C	C	C	C	C	C	C	C	C	C	C	C	C	C	C
AX_99254034	A	A	A	A	A	A	A	A	A	A	A	A	A	A	A	A	A	A	A	A	A	A	A	A	A	A	A	A	A	A	A	A	A	A	A	A	A	A	A	A	A	A	A	A	A	A	A	A	A
AX_99259496	G	G	G	G	G	G	G	G	G	G	G	G	G	G	G	G	G	G	G	G	G	G	G	G	G	G	G	G	G	G	G	G	G	G	G	G	G	G	G	G	G	G	G	G	G	G	G	G	G
AX_99264758	C	C	C	C	C	C	C	C	C	C	C	C	C	C	C	C	C	C	C	C	C	C	C	C	C	C	C	C	C	C	C	C	C	C	C	C	C	C	C	C	C	C	C	C	C	C	C	C	C
AX_99270816	C	C	C	C	C	C	C	C	C	C	C	C	C	C	C	C	C	C	C	C	C	C	C	C	C	C	C	C	C	C	C	C	C	C	C	C	C	C	C	C	C	C	C	C	C	C	C	C	C
AX_99277939	C	C	C	C	C	C	C	C	C	C	C	C	C	C	C	C	C	C	C	C	C	C	C	C	C	C	C	C	C	C	C	C	C	C	C	C	C	C	C	C	C	C	C	C	C	C	C	C	C
AX_99412025	A	A	A	A	A	A	A	A	A	A	A	A	A	A	A	A	A	A	A	A	A	A	A	A	A	A	A	A	A	A	A	A	A	A	A	A	A	A	A	A	A	A	A	A	A	A	A	A	A
AX_99426455	C	C	C	C	C	C	C	C	C	C	C	C	C	C	C	C	C	C	C	C	C	C	C	C	C	C	C	C	C	C	C	C	C	C	C	C	C	C	C	C	C	C	C	C	C	C	C	C	C
AX_99467380	C	C	C	C	C	C	C	C	C	C	C	C	C	C	C	C	C	C	C	C	C	C	C	C	C	C	C	C	C	C	C	C	C	C	C	C	C	C	C	C	C	C	C	C	C	C	C	C	C
AX_99470379	G	G	G	G	G	G	G	G	G	G	G	G	G	G	G	G	G	G	G	G	G	G	G	G	G	G	G	G	G	G	G	G	G	G	G	G	G	G	G	G	G	G	G	G	G	G	G	G	G
AX_99502120	T	Y	Y	Y	Y	Y	C	C	C	C	C	T	C	C	C	C	C	C	C	C	C	C	C	C	C	C	C	C	C	C	C	C	C	C	C	C	C	C	C	C	C	C	C	Y	C	C	C	C	C
AX_99513516	A	A	A	A	A	A	A	A	A	A	A	A	A	A	A	A	A	A	A	A	A	A	A	A	A	A	A	A	A	A	A	A	A	A	A	A	A	A	A	A	A	A	A	A	A	A	A	A	A
AX_99527839	G	G	G	G	G	G	G	G	G	G	G	G	G	G	G	G	G	G	G	G	G	G	G	G	G	G	G	G	G	G	G	G	G	G	G	G	G	G	G	G	G	G	G	G	G	G	G	G	G
AX_99530054	C	C	C	C	C	C	C	C	C	C	C	C	C	C	C	C	C	C	C	C	C	C	C	C	C	C	C	C	C	C	C	C	C	C	C	C	C	C	C	C	C	C	C	C	C	C	C	C	C
AX_99532420	T	T	T	T	T	T	T	T	T	T	T	T	T	T	T	T	T	T	T	T	T	T	T	T	T	T	T	T	T	T	T	T	T	T	T	T	T	T	T	T	T	T	T	T	T	T	T	T	T
AX_99539755	G	G	G	G	G	G	G	G	G	G	G	G	G	G	G	G	G	G	G	G	G	G	G	G	G	G	G	G	G	G	G	G	G	G	G	G	G	G	G	G	G	G	G	G	G	G	G	G	G
AX_99546808	G	G	G	G	G	G	G	G	G	G	G	G	G	G	G	G	G	G	G	G	G	G	G	G	G	G	G	G	G	G	G	G	G	G	G	G	G	G	G	G	G	G	G	G	G	G	G	G	G
AX_99561337	A	R	R	R	R	R	G	G	G	G	G	A	G	G	G	G	G	G	G	G	G	G	G	G	G	G	G	G	G	G	G	G	G	G	G	G	G	G	G	G	G	G	G	R	G	G	G	G	G
AX_99583606	T	T	T	T	T	T	T	T	T	T	T	T	T	T	T	T	T	T	T	T	T	T	T	T	T	T	T	T	T	T	T	T	T	T	T	T	T	T	T	T	T	T	T	T	T	T	T	T	T
AX_99610091	T	Y	Y	Y	Y	Y	C	C	C	C	C	T	C	C	C	C	C	C	C	C	C	C	C	C	C	C	C	C	C	C	C	C	C	C	C	C	C	C	C	C	C	C	C	Y	C	C	C	C	C
AX_99700321	T	T	T	T	T	T	T	T	T	T	T	T	T	T	T	T	T	T	T	T	T	T	T	T	T	T	T	T	T	T	T	T	T	T	T	T	T	T	T	T	T	T	T	T	T	T	T	T	T
AX_99717769	G	G	G	G	G	G	G	G	G	G	G	G	G	G	G	G	G	G	G	G	G	G	G	G	G	G	G	G	G	G	G	G	G	G	G	G	G	G	G	G	G	G	G	G	G	G	G	G	G
AX_99752053	G	G	G	G	G	G	G	G	G	G	G	G	G	G	G	G	G	G	G	G	G	G	G	G	G	G	G	G	G	G	G	G	G	G	G	G	G	G	G	G	G	G	G	G	G	G	G	G	G
AX_99814267	NA	G	G	G	G	G	G	G	G	G	G	NA	G	G	G	G	G	G	G	G	G	G	G	G	G	G	G	G	G	G	G	G	G	G	G	G	G	G	G	G	G	G	G	G	G	G	G	G	G
AX_99833378	C	C	C	C	C	C	C	C	C	C	C	C	C	C	C	C	C	C	C	C	C	C	C	C	C	C	C	C	C	C	C	C	C	C	C	C	C	C	C	C	C	C	C	C	C	C	C	C	C
AX_99834557	G	R	R	R	R	R	A	A	A	A	A	G	A	A	A	A	A	A	A	A	A	A	A	A	A	A	A	A	A	A	A	A	A	A	A	A	A	A	A	A	A	A	A	R	A	A	A	A	A
AX_99847677	G	K	K	K	K	K	T	T	T	T	T	G	T	T	T	T	T	T	T	T	T	T	T	T	T	T	T	T	T	T	T	T	T	T	T	T	T	T	T	T	T	T	T	K	T	T	T	T	T
AX_99884672	C	C	C	C	C	C	C	C	C	C	C	C	C	C	C	C	C	C	C	C	C	C	C	C	C	C	C	C	C	C	C	C	C	C	C	C	C	C	C	C	C	C	C	C	C	C	C	C	C
c85838_162	C	C	C	C	C	C	C	C	C	C	C	C	C	C	C	C	C	C	C	C	C	C	C	C	C	C	C	C	C	C	C	C	C	C	C	C	C	C	C	C	C	C	C	C	C	C	C	C	C
AX_99232688	G	G	G	G	G	G	G	G	G	G	G	G	G	G	G	G	G	G	G	G	G	G	G	G	G	G	G	G	G	G	G	G	G	G	G	G	G	G	G	G	G	G	G	G	G	G	G	G	G
AX_99279768	G	G	G	G	G	G	G	G	G	G	G	G	G	G	G	G	G	G	G	G	G	G	G	G	G	G	G	G	G	G	G	G	G	G	G	G	G	G	G	G	G	G	G	G	G	G	G	G	G
AX_99374803	A	A	A	A	A	A	A	A	A	A	A	A	A	A	A	A	A	A	A	A	A	A	A	A	A	A	A	A	A	A	A	A	A	A	A	A	A	A	A	A	A	A	A	A	A	A	A	A	A
AX_99404727	C	C	C	C	C	C	C	C	C	C	C	C	C	C	C	C	C	C	C	C	C	C	C	C	C	C	C	C	C	C	C	C	C	C	C	C	C	C	C	C	C	C	C	C	C	C	C	C	C
AX_99410164	G	G	G	G	G	G	G	G	G	G	G	G	G	G	G	G	G	G	G	G	G	G	G	G	G	G	G	G	G	G	G	G	G	G	G	G	G	G	G	G	G	G	G	G	G	G	G	G	G
AX_99613095	C	C	C	C	C	C	C	C	C	C	C	C	C	C	C	C	C	C	C	C	C	C	C	C	C	C	C	C	C	C	C	C	C	C	C	C	C	C	C	C	C	C	C	C	C	C	C	C	C
AX_99647938	G	G	G	G	G	G	G	G	G	G	G	G	G	G	G	G	G	G	G	G	G	G	G	G	G	G	G	G	G	G	G	G	G	G	G	G	G	G	G	G	G	G	G	G	G	G	G	G	G
AX_99652669	G	G	G	G	G	G	G	G	G	G	G	G	G	G	G	G	G	G	G	G	G	G	G	G	G	G	G	G	G	G	G	G	G	G	G	G	G	G	G	G	G	G	G	G	G	G	G	G	G
AX_99668945	G	G	G	G	G	G	G	G	G	G	G	G	G	G	G	G	G	G	G	G	G	G	G	G	G	G	G	G	G	G	G	G	G	G	G	G	G	G	G	G	G	G	G	G	G	G	G	G	G
AX_99673101	C	C	C	C	C	C	C	C	C	C	C	C	C	C	C	C	C	C	C	C	C	C	C	C	C	C	C	C	C	C	C	C	C	C	C	C	C	C	C	C	C	C	C	C	C	C	C	C	C
AX_99727091	A	A	A	A	A	A	A	A	A	A	A	A	A	A	A	A	A	A	A	A	A	A	A	A	A	A	A	A	A	A	A	A	A	A	A	A	A	A	A	A	A	A	A	A	A	A	A	A	A
AX_99736807	G	G	G	G	G	G	G	G	G	G	G	G	G	G	G	G	G	G	G	G	G	G	G	G	G	G	G	G	G	G	G	G	G	G	G	G	G	G	G	G	G	G	G	G	G	G	G	G	G
AX_99224416	C	C	C	C	C	C	C	C	C	C	C	C	C	C	C	C	C	C	C	C	C	C	C	C	C	C	C	C	C	C	C	C	C	C	C	C	C	C	C	C	C	C	C	C	C	C	C	C	C
AX_99501363	C	C	C	C	C	C	C	C	C	C	C	C	C	C	C	C	C	C	C	C	C	C	C	C	C	C	C	C	C	C	C	C	C	C	C	C	C	C	C	C	C	C	C	C	C	C	C	C	C
AX_99752076	G	G	G	G	G	G	G	G	G	G	G	G	G	G	G	G	G	G	G	G	G	G	G	G	G	G	G	G	G	G	G	G	G	G	G	G	G	G	G	G	G	G	G	G	G	G	G	G	G
AX_99465423	T	T	T	T	T	T	T	T	T	T	T	T	T	T	T	T	T	T	T	T	T	T	T	T	T	T	T	T	T	T	T	T	T	T	T	T	T	T	T	T	T	T	T	T	T	T	T	T	T
AX_99394177	T	T	T	T	T	T	T	T	T	T	T	T	T	T	T	T	T	T	T	T	T	T	T	T	T	T	T	T	T	T	T	T	T	T	T	T	T	T	T	T	T	T	T	T	T	T	T	T	T
AX_99428338	C	C	C	C	C	C	C	C	C	C	C	C	C	C	C	C	C	C	C	C	C	C	C	C	C	C	C	C	C	C	C	C	C	C	C	C	C	C	C	C	C	C	C	C	C	C	C	C	C
AX_99576442	A	A	A	A	A	A	A	A	A	A	A	R	A	A	A	A	A	A	A	A	A	A	A	A	A	A	A	A	A	A	A	A	A	A	A	A	A	A	A	A	A	A	A	A	A	A	A	A	A
AX_99669786	T	T	T	T	T	T	T	T	T	T	T	T	T	T	T	T	T	T	T	T	T	T	T	T	T	T	T	T	T	T	T	T	T	T	T	T	T	T	T	T	T	T	T	T	T	T	T	T	T
AX_99709350	A	A	A	A	A	A	A	A	A	A	A	M	A	A	A	A	A	A	A	A	A	A	A	A	A	A	A	A	A	A	A	A	A	A	A	A	A	A	A	A	A	A	A	A	A	A	A	A	A
AX_99850917	A	A	A	A	A	A	A	A	A	A	A	R	A	A	A	A	A	A	A	A	A	A	A	A	A	A	A	A	A	A	A	A	A	A	A	A	A	A	A	A	A	A	A	A	A	A	A	A	A
c4422_611	A	A	A	A	A	A	A	A	A	A	A	A	A	A	A	A	A	A	A	A	A	A	A	A	A	A	A	A	A	A	A	A	A	A	A	A	A	A	A	A	A	A	A	A	A	A	A	A	A
c8958_520	C	C	C	C	C	C	C	C	C	C	C	C	C	C	C	C	C	C	C	C	C	C	C	C	C	C	C	C	C	C	C	C	C	C	C	C	C	C	C	C	C	C	C	C	C	C	C	C	C
AX_99436921	G	G	G	G	G	G	G	G	G	G	G	G	G	G	G	G	G	G	G	G	G	G	G	G	G	G	G	G	G	G	G	G	G	G	G	G	G	G	G	G	G	G	G	G	G	G	G	G	G
c11904_1004	A	M	M	M	M	M	C	C	C	C	C	A	C	C	C	C	C	C	C	C	C	C	C	C	C	C	C	C	C	C	C	C	C	C	C	C	C	C	C	C	C	C	C	C	C	C	C	C	C
c5988_484	A	R	R	R	R	R	G	G	G	G	G	A	G	G	G	G	G	G	G	G	G	G	G	G	G	G	G	G	G	G	G	G	G	G	G	G	G	G	G	G	G	G	G	G	G	G	G	G	G
c1544_1505	A	M	M	M	M	M	C	C	C	C	C	A	C	C	C	C	C	C	C	C	C	C	C	C	C	C	C	C	C	C	C	C	C	C	C	C	C	C	C	C	C	C	C	C	C	C	C	C	C
AX_99614552	C	Y	Y	C	Y	Y	T	T	T	T	T	C	T	T	T	T	T	T	T	T	T	T	T	T	T	T	T	T	T	T	T	T	T	T	T	T	T	T	T	T	T	T	T	Y	T	T	T	T	T
AX_99807316	A	A	A	A	A	A	A	A	A	A	A	A	A	A	A	A	A	A	A	A	A	A	A	A	A	A	A	A	A	A	A	A	A	A	A	A	A	A	A	A	A	A	A	A	A	A	A	A	A
AX_99763254	A	A	A	A	A	A	A	A	A	A	A	A	A	A	A	A	A	A	A	A	A	A	A	A	A	A	A	A	A	A	A	A	A	A	A	A	A	A	A	A	A	A	A	A	A	A	A	A	A
c3732_2452	G	K	K	K	K	K	T	T	T	T	T	G	T	T	T	T	T	T	T	T	T	T	T	T	T	T	T	T	T	T	T	T	T	T	T	T	T	T	T	T	T	T	T	T	T	T	T	T	T
AX_99354592	G	G	G	G	G	G	G	G	G	G	G	G	G	G	G	G	G	G	G	G	G	G	G	G	G	G	G	G	G	G	G	G	G	G	G	G	G	G	G	G	G	G	G	G	G	G	G	G	G
AX_99399723	T	T	T	T	T	T	T	T	T	T	T	T	T	T	T	T	T	T	T	T	T	T	T	T	T	T	T	T	T	T	T	T	T	T	T	T	T	T	T	T	T	T	T	T	T	T	T	T	T
AX_99828579	G	G	G	G	G	G	G	G	G	G	G	G	G	G	G	G	G	G	G	G	G	G	G	G	G	G	G	G	G	G	G	G	G	NA	G	G	G	G	G	G	G	G	G	G	G	G	G	G	G
AX_99283841	C	C	C	C	C	C	C	C	C	C	C	C	C	C	C	C	C	C	C	C	C	C	C	C	C	C	C	C	C	C	C	C	C	C	C	C	C	C	C	C	C	C	C	C	C	C	C	C	C
AX_99461884	G	G	G	G	G	G	G	G	G	G	G	G	G	G	G	G	G	G	G	G	G	G	G	G	G	G	G	G	G	G	G	G	G	G	G	G	G	G	G	G	G	G	G	G	G	G	G	G	G
AX_99635630	C	C	C	C	C	C	C	C	C	C	C	M	C	C	C	A	C	C	C	C	C	C	C	C	C	C	C	C	C	C	C	C	C	C	C	C	C	C	C	C	C	C	C	C	C	C	C	C	C
AX_99666118	A	A	A	A	A	A	A	A	A	A	A	A	A	A	A	A	A	A	A	A	A	A	A	A	A	A	A	A	A	A	A	A	A	A	A	A	A	A	A	A	A	A	A	A	A	A	A	A	A
AX_99711865	A	A	A	A	A	A	A	A	A	A	A	A	A	A	A	A	A	A	A	A	A	A	A	A	A	A	A	A	A	A	A	A	A	A	A	A	A	A	A	A	A	A	A	A	A	A	A	A	A
AX_99773966	T	T	T	T	T	T	T	T	T	T	T	Y	T	T	T	T	T	T	T	T	T	T	T	T	T	T	T	T	T	T	T	T	T	T	T	T	T	T	T	T	T	T	T	T	T	T	T	T	T
AX_99363068	G	K	K	G	K	K	T	T	T	T	T	G	T	T	T	T	T	T	T	T	T	T	T	T	T	T	T	T	T	T	T	T	T	T	T	T	T	T	T	T	T	T	T	G	T	T	T	T	T
AX_99501981	G	R	R	G	R	R	A	A	A	A	A	G	A	A	A	A	A	A	A	A	A	A	A	A	A	A	A	A	A	A	A	A	A	A	A	A	A	A	A	A	A	A	A	G	A	A	A	A	A
AX_99560418	T	T	T	T	T	T	T	T	T	T	T	T	T	T	T	T	T	T	T	T	T	T	T	T	T	T	T	T	T	T	T	T	T	T	T	T	T	T	T	T	T	T	T	T	T	T	T	T	T
AX_99622606	T	Y	Y	T	Y	Y	C	C	C	C	C	T	C	C	C	C	C	C	C	C	C	C	C	C	C	C	C	C	C	C	C	C	C	C	C	C	C	C	C	C	C	C	C	T	C	C	C	C	C
AX_99707495	T	Y	Y	T	Y	Y	C	C	C	C	C	Y	C	C	C	C	C	C	C	C	C	C	C	C	C	C	C	C	C	C	C	C	C	C	C	C	C	C	C	C	C	C	C	T	C	C	C	C	C
AX_99752204	G	K	K	G	K	K	T	T	T	T	T	G	T	T	T	T	T	T	T	T	T	T	T	T	T	T	T	T	T	T	T	T	T	T	T	T	T	T	T	T	T	T	T	G	T	T	T	T	T
AX_99762919	T	T	T	T	T	T	T	T	T	T	T	T	T	T	T	T	T	T	T	T	T	T	T	T	T	T	T	T	T	T	T	T	T	T	T	T	T	T	T	T	T	T	T	T	T	T	T	T	T
c17659_810	G	G	G	G	G	G	G	G	G	G	G	G	G	G	G	G	G	G	G	G	G	G	G	G	G	G	G	G	G	G	G	G	G	G	G	G	G	G	G	G	G	G	G	G	G	G	G	G	G
c60319_285	G	G	G	G	G	G	G	G	G	G	G	G	G	G	G	G	G	G	G	G	G	G	G	G	G	G	G	G	G	G	G	G	G	G	G	G	G	G	G	G	G	G	G	G	G	G	G	G	G
c935_1675	G	G	G	G	G	G	G	G	G	G	G	G	G	G	G	G	G	G	G	G	G	G	G	G	G	G	G	G	G	G	G	G	G	G	G	G	G	G	G	G	G	G	G	G	G	G	G	G	G
AX_99229926	C	C	C	C	C	C	C	C	C	C	C	C	C	C	C	C	C	C	C	C	C	C	C	C	C	C	C	C	C	C	C	C	C	C	C	C	C	C	C	C	C	C	C	C	C	C	C	C	C
AX_99281971	T	T	T	T	T	T	T	T	T	T	T	T	T	T	T	T	T	T	T	T	T	T	T	T	T	T	T	T	T	T	T	T	T	T	T	T	T	T	T	T	T	T	T	T	T	T	T	T	T
AX_99380777	T	T	T	T	T	T	T	T	T	T	T	T	T	T	T	T	T	T	T	T	T	T	T	T	T	T	T	T	T	T	T	T	T	T	T	T	T	T	T	T	T	T	T	T	T	T	T	T	T
AX_99481336	T	T	Y	T	T	Y	C	T	T	T	T	Y	Y	C	T	C	C	C	C	C	T	T	T	T	C	C	C	T	C	C	C	C	C	C	C	C	C	T	T	T	C	C	C	T	C	C	C	C	C
AX_99677523	G	G	R	G	G	R	A	G	G	G	G	G	R	A	G	A	A	A	A	A	G	G	G	G	A	A	A	G	A	A	A	A	A	A	A	A	A	G	G	G	A	A	A	G	A	A	A	A	A
AX_99716883	T	T	T	T	T	T	T	T	T	T	T	T	T	T	T	T	T	T	T	T	T	T	T	T	T	T	T	T	T	T	T	T	T	T	T	T	T	T	T	T	T	T	T	T	T	T	T	T	T
c24346_153	G	G	G	G	G	G	G	G	G	G	G	G	G	G	G	G	G	G	G	G	G	G	G	G	G	G	G	G	G	G	G	G	G	G	G	G	G	G	G	G	G	G	G	G	G	G	G	G	G
c9847_450	G	R	R	R	R	R	A	A	A	A	A	G	A	A	A	A	A	A	A	A	A	A	A	A	A	A	A	A	A	A	A	A	A	A	A	A	A	A	A	A	A	A	A	G	A	A	A	A	A
c9847_524	A	A	A	A	A	A	A	A	A	A	A	A	A	A	A	A	A	A	A	A	A	A	A	A	A	A	A	A	A	A	A	A	A	A	A	A	A	A	A	A	A	A	A	A	A	A	A	A	A
AX_99366027	C	C	C	C	C	C	C	C	C	C	C	C	C	C	C	C	C	C	C	C	C	C	C	C	C	C	C	C	C	C	C	C	C	C	C	C	C	C	C	C	C	C	C	C	C	C	C	C	C
AX_99402008	C	C	C	C	C	C	C	C	C	C	C	C	C	C	C	C	C	C	C	C	C	C	C	C	C	C	C	C	C	C	C	C	C	C	C	C	C	C	C	C	C	C	C	C	C	C	C	C	C
AX_99403788	A	A	A	A	A	A	A	A	A	A	A	A	A	A	A	A	A	A	A	A	A	A	A	A	A	A	A	A	A	A	A	A	A	NA	A	A	A	A	A	A	A	A	A	A	A	A	A	A	A
AX_99625034	G	G	G	G	G	G	G	G	G	G	G	G	G	G	G	G	G	G	G	G	G	G	G	G	G	G	G	G	G	G	G	G	G	G	G	G	G	G	G	G	G	G	G	G	G	G	G	G	G
c22321_112	A	A	A	A	A	A	A	A	A	A	A	A	A	A	A	A	A	A	A	A	A	A	A	A	A	A	A	A	A	A	A	A	A	A	A	A	A	A	A	A	A	A	A	A	A	A	A	A	A
AX_99305859	G	G	G	G	G	G	G	G	G	G	G	G	G	G	G	G	G	G	G	G	G	G	G	G	G	G	G	G	G	G	G	G	G	G	G	G	G	G	G	G	G	G	G	G	G	G	G	G	G
AX_99454592	C	C	C	C	Y	C	C	C	C	C	C	T	C	C	C	C	C	C	C	C	C	C	C	C	C	C	C	C	C	C	C	C	C	C	C	C	C	C	C	C	C	C	C	C	C	C	C	C	C
AX_99617435	G	G	G	G	K	G	G	G	G	G	G	T	G	G	G	G	G	G	G	G	G	G	G	G	G	G	G	G	G	G	G	G	G	G	G	G	G	G	G	G	G	G	G	G	G	G	G	G	G
AX_99637408	T	T	Y	T	Y	T	C	T	T	T	T	C	C	C	T	C	C	C	C	C	T	T	T	T	T	T	T	T	C	C	C	C	C	C	C	C	C	T	T	T	C	C	C	T	C	C	C	C	C
c2787_590	T	Y	Y	Y	Y	Y	C	C	C	C	C	T	C	C	C	C	C	C	C	C	C	C	C	C	C	C	C	C	C	C	C	C	C	C	C	C	C	C	C	C	C	C	C	T	C	C	C	C	C
c2960_331	G	G	G	G	G	G	G	G	G	G	G	G	G	G	G	G	G	G	G	G	G	G	G	G	G	G	G	G	G	G	G	G	G	G	G	G	G	G	G	G	G	G	G	G	G	G	G	G	G
c5796_784	G	R	R	R	R	R	A	A	A	A	A	G	A	A	A	A	A	A	A	A	A	A	A	A	A	A	A	A	A	A	A	A	A	A	A	A	A	A	A	A	A	A	A	G	A	A	A	A	A
AX_99425270	T	T	T	T	Y	T	T	T	T	T	T	C	T	T	T	T	T	T	T	T	T	T	T	T	T	T	T	T	T	T	T	T	T	T	T	T	T	T	T	T	T	T	T	T	T	T	T	T	T
AX_99723325	T	T	T	T	NA	T	T	T	T	T	T	C	T	T	T	T	T	T	T	T	T	T	T	T	T	T	T	T	T	T	T	T	T	T	T	T	T	T	T	T	T	T	T	T	T	T	T	T	T
AX_99819574	T	T	Y	T	Y	Y	C	T	T	T	T	C	C	C	T	C	C	C	C	C	T	T	T	T	T	T	T	T	C	C	C	C	C	C	C	C	C	C	C	T	C	C	C	T	C	C	C	C	C
c43862_392	C	C	C	C	C	C	C	C	C	C	C	C	C	C	C	C	C	C	C	C	C	C	C	C	C	C	C	C	C	C	C	C	C	C	C	C	C	C	C	C	C	C	C	C	C	C	C	C	C
c4157_1281	T	T	T	T	T	T	T	T	T	T	T	T	T	T	T	T	T	T	T	T	T	T	T	T	T	T	T	T	T	T	T	T	T	T	T	T	T	T	T	T	T	T	T	T	T	T	T	T	T
c10818_405	A	R	R	R	R	R	G	G	G	G	G	A	G	G	G	G	G	G	G	G	G	G	G	G	G	G	G	G	G	G	G	G	G	G	G	G	G	G	G	G	G	G	G	A	G	G	G	G	G
c10818_408	T	K	K	K	K	K	G	G	G	G	G	T	G	G	G	G	G	G	G	G	G	G	G	G	G	G	G	G	G	G	G	G	G	G	G	G	G	G	G	G	G	G	G	T	G	G	G	G	G
c1569_1111	C	Y	Y	Y	Y	Y	T	T	T	T	T	C	T	T	T	T	T	T	T	T	T	T	T	T	T	T	T	T	T	T	T	T	T	T	T	T	T	T	T	T	T	T	T	C	T	T	T	T	T
c2521_776	G	G	G	G	G	G	G	G	G	G	G	G	G	G	G	G	G	G	G	G	G	G	G	G	G	G	G	G	G	G	G	G	G	G	G	G	G	G	G	G	G	G	G	G	G	G	G	G	G
c4050_1896	T	T	T	T	T	T	T	T	T	T	T	T	T	T	T	T	T	T	T	T	T	T	T	T	T	T	T	T	T	T	T	T	T	T	T	T	T	T	T	T	T	T	T	T	T	T	T	T	T
c4050_1971	C	C	C	C	C	C	C	C	C	C	C	C	C	C	C	C	C	C	C	C	C	C	C	C	C	C	C	C	C	C	C	C	C	C	C	C	C	C	C	C	C	C	C	C	C	C	C	C	C
c5653_803	G	R	R	R	R	R	A	A	A	A	A	G	A	A	A	A	A	A	A	A	A	A	A	A	A	A	A	A	A	A	A	A	A	A	A	A	A	A	A	A	A	A	A	G	A	A	A	A	A
AX_99525959	T	T	T	T	T	T	T	T	T	T	T	T	T	T	T	T	T	T	T	T	T	T	T	T	T	T	T	T	T	T	T	T	T	T	T	T	T	T	T	T	T	T	T	T	T	T	T	T	T
AX_99797981	C	C	C	C	C	C	C	C	C	C	C	C	C	C	C	C	C	C	C	C	C	C	C	C	C	C	C	C	C	C	C	C	C	C	C	C	C	C	C	C	C	C	C	C	C	C	C	C	C
c6393_1546	T	Y	Y	Y	Y	Y	C	C	C	C	C	T	C	C	C	C	C	C	C	C	C	C	C	C	C	C	C	C	C	C	C	C	C	C	C	C	C	C	C	C	C	C	C	T	C	C	C	C	C
AX_99364554	G	G	G	G	G	G	G	G	G	G	G	G	G	G	G	G	G	G	G	G	G	G	G	G	G	G	G	G	G	G	G	G	G	G	G	G	G	G	G	G	G	G	G	G	G	G	G	G	G
AX_99596485	C	C	C	C	C	C	C	C	C	C	C	C	C	C	C	C	C	NA	C	NA	C	C	C	C	C	C	C	C	C	C	C	C	C	NA	C	C	C	C	C	NA	C	C	C	C	C	C	C	C	C
AX_99864534	C	C	C	C	C	C	C	C	C	C	C	C	C	C	C	C	C	C	C	C	C	C	C	C	C	C	C	C	C	C	C	C	C	C	C	C	C	C	C	C	C	C	C	C	C	C	C	C	C
c32074_174	C	C	C	C	C	C	C	C	C	C	C	C	C	C	C	C	C	C	C	C	C	C	C	C	C	C	C	C	C	C	C	C	C	C	C	C	C	C	C	C	C	C	C	C	C	C	C	C	C
AX_99293702	T	T	T	T	T	T	T	T	T	T	T	T	T	T	T	T	T	T	T	T	T	T	T	T	T	T	T	T	T	T	T	T	T	T	T	T	T	T	T	T	T	T	T	T	T	T	T	T	T
AX_99831492	A	A	A	A	A	A	A	A	A	A	A	A	A	A	A	A	A	A	A	A	A	A	A	A	A	A	A	A	A	A	A	A	A	A	A	A	A	A	A	A	A	A	A	A	A	A	A	A	A
c4619_718	G	R	R	R	R	R	A	A	A	A	A	G	A	A	A	A	A	A	A	A	A	A	A	A	A	A	A	A	A	A	A	A	A	A	A	A	A	A	A	A	A	A	A	G	A	A	A	A	A
c47650_191	G	G	G	G	G	G	G	G	G	G	G	G	G	G	G	G	G	G	G	G	G	G	G	G	G	G	G	G	G	G	G	G	G	G	G	G	G	G	G	G	G	G	G	G	G	G	G	G	G
c10977_789	C	M	M	M	M	M	A	A	A	A	A	C	A	A	A	A	A	A	A	A	A	A	A	A	A	A	A	A	A	A	A	A	A	A	A	A	A	A	A	A	A	A	A	C	A	A	A	A	A
c10977_872	C	Y	Y	Y	Y	Y	T	T	T	T	T	C	T	T	T	T	T	T	T	T	T	T	T	T	T	T	T	T	T	T	T	T	T	T	T	T	T	T	T	T	T	T	T	C	T	T	T	T	T
c11958_1026	T	T	T	T	T	T	T	T	T	T	T	T	T	T	T	T	T	T	T	T	T	T	T	T	T	T	T	T	T	T	T	T	T	T	T	T	T	T	T	T	T	T	T	T	T	T	T	T	T
c22332_569	C	C	C	C	C	C	C	C	C	C	C	C	C	C	C	C	C	C	C	C	C	C	C	C	C	C	C	C	C	C	C	C	C	C	C	C	C	C	C	C	C	C	C	C	C	C	C	C	C
c22332_666	C	C	C	C	C	C	C	C	C	C	C	C	C	C	C	C	C	C	C	C	C	C	C	C	C	C	C	C	C	C	C	C	C	C	C	C	C	C	C	C	C	C	C	C	C	C	C	C	C
c3250_2290	G	R	R	R	R	R	A	A	A	A	A	G	A	A	A	A	A	A	A	A	A	A	A	A	A	A	A	A	A	A	A	A	A	A	A	A	A	A	A	A	A	A	A	G	A	A	A	A	A
AX_99658879	A	A	A	A	A	A	A	A	A	A	A	A	A	A	A	A	A	A	A	A	A	A	A	A	A	A	A	A	A	A	A	A	A	A	A	A	A	A	A	A	A	A	A	A	A	A	A	A	A
AX_99761075	G	G	G	G	G	G	G	G	G	G	G	G	G	G	G	G	G	G	G	G	G	G	G	G	G	G	G	G	G	G	G	G	G	G	G	G	G	G	G	G	G	G	G	G	G	G	G	G	G
c3264_1316	T	Y	Y	Y	Y	Y	C	C	C	C	C	T	C	C	C	C	C	C	C	C	C	C	C	C	C	C	C	C	C	C	C	C	C	C	C	C	C	C	C	C	C	C	C	T	C	C	C	C	C
c3264_1580	C	C	C	C	C	C	C	C	C	C	C	C	C	C	C	C	C	C	C	C	C	C	C	C	C	C	C	C	C	C	C	C	C	NA	C	C	C	C	C	C	C	C	C	C	C	C	C	C	C
c16719_275	T	T	T	T	T	T	T	T	T	T	T	T	T	T	T	T	T	T	T	T	T	T	T	T	T	T	T	T	T	T	T	T	T	T	T	T	T	T	T	T	T	T	T	T	T	T	T	T	T
AX_99458709	A	A	A	A	A	A	A	A	A	A	A	A	A	A	A	A	A	A	A	A	A	A	A	A	A	A	A	A	A	A	A	A	A	A	A	A	A	A	A	NA	A	A	A	A	A	A	A	A	A
AX_99752813	A	A	A	A	A	A	A	A	A	A	A	A	A	A	A	A	A	A	A	A	A	A	A	A	A	A	A	A	A	A	A	A	A	A	A	A	A	A	A	A	A	A	A	A	A	A	A	A	A
AX_99811599	G	G	G	G	G	G	G	G	G	G	G	G	G	G	G	G	G	G	G	G	G	G	G	G	G	G	G	G	G	G	G	G	G	G	G	G	G	G	G	G	G	G	G	G	G	G	G	G	G
c3090_1690	C	C	C	C	C	C	C	C	C	C	C	C	C	C	C	C	C	C	C	C	C	C	C	C	C	C	C	C	C	C	C	C	C	C	C	C	C	C	C	C	C	C	C	C	C	C	C	C	C
c4938_816	G	G	G	G	G	G	G	G	G	G	G	G	G	G	G	G	G	G	G	G	G	G	G	G	G	G	G	G	G	G	G	G	G	G	G	G	G	G	G	G	G	G	G	G	G	G	G	G	G
AX_99794108	T	Y	T	T	Y	T	T	C	C	C	C	T	T	T	C	T	T	T	T	T	C	C	C	C	C	C	C	C	T	T	T	T	C	C	C	C	C	C	C	C	C	C	T	T	T	T	T	T	T
c16366_1582	T	T	T	T	T	T	T	T	T	T	T	T	T	T	T	T	T	T	T	T	T	T	T	T	T	T	T	T	T	T	T	T	T	T	T	T	T	T	T	T	T	T	T	T	T	T	T	T	T
c17804_212	C	Y	Y	Y	Y	Y	T	T	T	T	T	C	T	T	T	T	T	T	T	T	T	T	T	T	T	T	T	T	T	T	T	T	T	T	T	T	T	T	T	T	T	T	T	Y	T	T	T	T	T
c19107_1799	A	M	M	M	M	M	C	C	C	C	C	A	C	C	C	C	C	C	C	C	C	C	C	C	C	C	C	C	C	C	C	C	C	C	C	C	C	C	C	C	C	C	C	M	C	C	C	C	C
AX_99304445	T	Y	T	T	Y	T	T	C	C	C	C	T	T	T	C	T	T	T	T	T	C	C	C	C	C	C	C	C	T	T	T	T	C	C	C	C	C	C	C	C	C	C	T	T	T	T	T	T	T
AX_99497750	C	M	C	C	M	C	C	A	A	A	A	C	C	C	A	C	C	C	A	C	A	A	A	A	A	A	A	A	C	C	C	C	A	NA	A	A	A	A	A	A	A	A	C	C	C	C	C	C	C
AX_99656328	T	T	T	T	T	T	T	T	T	T	T	T	T	T	T	T	T	T	T	T	T	T	T	T	T	T	T	T	T	T	T	T	T	T	T	T	T	T	T	T	T	T	T	T	T	T	T	T	T
c3162_1132	T	T	T	T	T	T	T	T	T	T	T	T	T	T	T	T	T	T	T	T	T	T	T	T	T	T	T	T	T	T	T	T	T	T	T	T	T	T	T	T	T	T	T	T	T	T	T	T	T
c25205_175	A	R	R	R	R	R	G	G	G	G	G	A	G	G	G	G	G	G	G	G	G	G	G	G	G	G	G	G	G	G	G	G	G	G	G	G	G	G	G	G	G	G	G	R	G	G	G	G	G
c31398_988	C	NA	NA	NA	NA	NA	T	T	T	T	T	C	T	T	T	T	T	T	T	T	T	T	T	T	T	T	T	T	T	T	T	T	T	T	T	T	T	T	T	T	T	T	T	NA	T	T	T	T	T
c11870_422	C	C	C	C	C	C	C	C	C	C	C	C	C	C	C	C	C	C	C	C	C	C	C	C	C	C	C	C	C	C	C	C	C	C	C	C	C	C	C	C	C	C	C	C	C	C	C	C	C
AX_99418684	G	G	G	G	G	G	G	G	G	G	G	G	G	G	G	G	G	G	G	G	G	G	G	G	G	G	G	G	G	G	G	G	G	G	G	G	G	G	G	G	G	G	G	G	G	G	G	G	G
AX_99531919	C	C	C	C	C	C	C	C	C	C	C	C	C	C	C	C	C	C	C	C	C	C	C	C	C	C	C	C	C	C	C	C	C	C	C	C	C	C	C	C	C	C	C	C	C	C	C	C	C
AX_99753398	A	A	A	A	A	A	A	A	A	A	A	A	A	A	A	A	A	A	A	A	A	A	A	A	A	A	A	A	A	A	A	A	A	A	A	A	A	A	A	A	A	A	A	A	A	A	A	A	A
AX_99452091	C	C	C	C	C	C	C	C	C	C	C	C	C	C	C	C	C	C	C	C	C	C	C	C	C	C	C	C	C	C	C	C	C	C	C	C	C	C	C	C	C	C	C	C	C	C	C	C	C
AX_99503605	T	T	T	T	T	T	T	T	T	T	T	T	T	T	T	T	T	T	T	T	T	T	T	T	T	T	T	T	T	T	T	T	T	T	T	T	T	T	T	T	T	T	T	T	T	T	T	T	T
AX_99747225	T	T	T	T	T	T	T	T	T	T	T	T	T	T	T	T	T	T	T	T	T	T	T	T	T	T	T	T	T	T	T	T	T	T	T	T	T	T	T	T	T	T	T	T	T	T	T	T	T
c14487_256	A	A	A	A	A	A	A	A	A	A	A	A	A	A	A	A	A	A	A	A	A	A	A	A	A	A	A	A	A	A	A	A	A	A	A	A	A	A	A	A	A	A	A	A	A	A	A	A	A
c18870_1400	G	G	G	G	G	G	G	G	G	G	G	G	G	G	G	G	G	G	G	G	G	G	G	G	G	G	G	G	G	G	G	G	G	G	G	G	G	G	G	G	G	G	G	G	G	G	G	G	G
c2018_566	A	A	A	A	A	A	A	A	A	A	A	A	A	A	A	A	A	A	A	A	A	A	A	A	A	A	A	A	A	A	A	A	A	A	A	A	A	A	A	A	A	A	A	A	A	A	A	A	A
c36606_493	T	T	T	T	T	T	T	T	T	T	T	T	T	T	T	T	T	T	T	T	T	T	T	T	T	T	T	T	T	T	T	T	T	T	T	T	T	T	T	T	T	T	T	T	T	T	T	T	T
c5768_539	A	A	A	A	A	A	A	A	A	A	A	A	A	A	A	A	A	A	A	A	A	A	A	A	A	A	A	A	A	A	A	A	A	A	A	A	A	A	A	A	A	A	A	A	A	A	A	A	A
c5803_1421	C	C	C	C	C	C	C	C	C	C	C	C	C	C	C	C	C	C	C	C	C	C	C	C	C	C	C	C	C	C	C	C	C	C	C	C	C	C	C	C	C	C	C	C	C	C	C	C	C
c7067_1946	A	A	A	A	A	A	A	A	A	A	A	A	A	A	A	A	A	A	A	A	A	A	A	A	A	A	A	A	A	A	A	A	A	A	A	A	A	A	A	A	A	A	A	A	A	A	A	A	A
c6344_1248	T	T	T	T	T	T	T	T	T	T	T	T	T	T	T	T	T	T	T	T	T	T	T	T	T	T	T	T	T	T	T	T	T	T	T	T	T	T	T	T	T	T	T	T	T	T	T	T	T
c7576_398	G	G	G	G	G	G	G	G	G	G	G	G	G	G	G	G	G	G	G	G	G	G	G	G	G	G	G	G	G	G	G	G	G	G	G	G	G	G	G	G	G	G	G	G	G	G	G	G	G
c11583_215	G	R	R	R	R	R	A	A	A	A	A	R	A	A	A	A	A	A	A	A	A	A	A	A	A	A	A	A	A	A	A	A	A	A	A	A	A	A	A	A	A	A	A	R	A	A	A	A	A
c18055_385	G	G	G	G	G	G	G	G	G	G	G	G	G	G	G	G	G	G	G	G	G	G	G	G	G	G	G	G	G	G	G	G	G	G	G	G	G	G	G	G	G	G	G	G	G	G	G	G	G
c5432_1592	G	G	G	G	G	G	G	G	G	G	G	G	G	G	G	G	G	G	G	G	G	G	G	G	G	G	G	G	G	G	G	G	G	G	G	G	G	G	G	G	G	G	G	G	G	G	G	G	G
c6680_1709	T	T	T	T	T	T	T	T	T	T	T	T	T	T	T	T	T	T	T	T	T	T	T	T	T	T	T	T	T	T	T	T	T	T	T	T	T	T	T	T	T	T	T	T	T	T	T	T	T
c7664_1040	G	G	G	G	G	G	G	G	G	G	G	G	G	G	G	G	G	G	G	G	G	G	G	G	G	G	G	G	G	G	G	G	G	G	G	G	G	G	G	G	G	G	G	G	G	G	G	G	G
c9302_817	G	R	R	R	R	R	A	A	A	A	A	G	A	A	A	A	A	A	A	A	A	A	A	A	A	A	A	A	A	A	A	A	A	A	A	A	A	A	A	A	A	A	A	R	A	A	A	A	A
AX_99752531	A	A	A	A	A	A	A	A	A	A	A	A	A	A	A	A	A	A	A	A	A	A	A	A	A	A	A	A	A	A	A	A	A	A	A	A	A	A	A	A	A	A	A	A	A	A	A	A	A
c11173_427	C	C	C	C	C	C	C	C	C	C	C	C	C	C	C	C	C	C	C	C	C	C	C	C	C	C	C	C	C	C	C	C	C	C	C	C	C	C	C	C	C	C	C	C	C	C	C	C	C
c11173_678	T	T	T	T	T	T	T	T	T	T	T	T	T	T	T	T	T	T	T	T	T	T	T	T	T	T	T	T	T	T	T	T	T	T	T	T	T	T	T	T	T	T	T	T	T	T	T	T	T
c1665_435	A	A	A	A	A	A	A	A	A	A	A	R	A	A	A	A	A	A	A	A	A	A	A	A	A	A	A	A	A	A	A	A	A	A	A	A	A	A	A	A	A	A	A	A	A	A	A	A	A
c2909_795	C	C	C	C	C	C	C	C	C	C	C	C	C	C	C	C	C	C	C	C	C	C	C	C	C	C	C	C	C	C	C	C	C	C	C	C	C	C	C	C	C	C	C	C	C	C	C	C	C
c2977_2610	A	A	A	A	A	A	A	A	A	A	A	R	A	A	A	A	A	A	A	A	A	A	A	A	A	A	A	A	A	A	A	A	A	A	A	A	A	A	A	A	A	A	A	A	A	A	A	A	A
c3177_1506	A	A	A	A	A	A	A	A	A	A	A	A	A	A	A	A	A	A	A	A	A	A	A	A	A	A	A	A	A	A	A	A	A	A	A	A	A	A	A	A	A	A	A	A	A	A	A	A	A
c3309_185	G	R	R	R	R	R	A	A	A	A	A	G	A	A	A	A	A	A	A	A	A	A	A	A	A	A	A	A	A	A	A	A	A	A	A	A	A	A	A	A	A	A	A	R	A	A	A	A	A
c3309_200	G	R	R	R	R	R	A	A	A	A	A	G	A	A	A	A	A	A	A	A	A	A	A	A	A	A	A	A	A	A	A	A	A	A	A	A	A	A	A	A	A	A	A	R	A	A	A	A	A
c3309_761	T	T	T	T	T	T	T	T	T	T	T	T	T	T	T	T	T	T	T	T	T	T	T	T	T	T	T	T	T	T	T	T	T	T	T	T	T	T	T	T	T	T	T	T	T	T	T	T	T
c3783_1642	A	A	A	A	A	A	A	A	A	A	A	A	A	A	A	A	A	A	A	A	A	A	A	A	A	A	A	A	A	A	A	A	A	A	A	A	A	A	A	A	A	A	A	A	A	A	A	A	A
c3783_909	C	C	C	C	C	C	C	C	C	C	C	C	C	C	C	C	C	C	C	C	C	C	C	C	C	C	C	C	C	C	C	C	C	C	C	C	C	C	C	C	C	C	C	C	C	C	C	C	C
c6047_402	G	G	G	G	G	G	G	G	G	G	G	G	G	G	G	G	G	G	G	G	G	G	G	G	G	G	G	G	G	G	G	G	G	G	G	G	G	G	G	G	G	G	G	G	G	G	G	G	G
c6130_712	A	R	R	R	R	R	G	G	G	G	G	A	G	G	G	G	G	G	G	G	G	G	G	G	G	G	G	G	G	G	G	G	G	G	G	G	G	G	G	G	G	G	G	R	G	G	G	G	G
c6133_1866	T	T	T	T	T	T	T	T	T	T	T	T	T	T	T	T	T	T	T	T	T	T	T	T	T	T	T	T	T	T	T	T	T	T	T	T	T	T	T	T	T	T	T	T	T	T	T	T	T
c6468_188	A	A	A	A	A	A	A	A	A	A	A	A	A	A	A	A	A	A	A	A	A	A	A	A	A	A	A	A	A	A	A	A	A	A	A	A	A	A	A	A	A	A	A	A	A	A	A	A	A
c6468_788	T	T	T	T	T	T	T	T	T	T	T	T	T	T	T	T	T	T	T	T	T	T	T	T	T	T	T	T	T	T	T	T	T	T	T	T	T	T	T	T	T	T	T	T	T	T	T	T	T
c9508_718	A	A	A	A	A	A	A	A	A	A	A	A	A	A	A	A	A	A	A	A	A	A	A	A	A	A	A	A	A	A	A	A	A	A	A	A	A	A	A	A	A	A	A	A	A	A	A	A	A
c9508_882	T	T	T	T	T	T	T	T	T	T	T	T	T	T	T	T	T	T	T	T	T	T	T	T	T	T	T	T	T	T	T	T	T	T	T	T	T	T	T	T	T	T	T	T	T	T	T	T	T
c3646_1303	G	G	G	G	G	G	G	G	G	G	G	G	G	G	G	G	G	G	G	G	G	G	G	G	G	G	G	G	G	G	G	G	G	G	G	G	G	G	G	G	G	G	G	G	G	G	G	G	G
c4722_983	T	Y	Y	Y	Y	Y	C	C	C	C	C	T	C	C	C	C	C	C	C	C	C	C	C	C	C	C	C	C	C	C	C	C	C	C	C	C	C	C	C	C	C	C	C	Y	C	C	C	C	C
c15188_186	G	G	G	G	G	G	G	G	G	G	G	G	G	G	G	G	G	G	G	G	G	G	G	G	G	G	G	G	G	G	G	G	G	G	G	G	G	G	G	G	G	G	G	G	G	G	G	G	G
AX_99696962	T	T	T	T	T	T	T	T	T	T	T	T	T	T	T	C	T	T	T	T	T	T	T	T	T	T	T	T	T	T	T	T	T	T	T	T	T	T	T	T	T	T	T	T	T	T	T	T	T
c25950_857	C	C	C	C	C	C	C	C	C	C	C	Y	C	C	C	C	C	C	C	C	C	C	C	C	C	C	C	C	C	C	C	C	C	C	C	C	C	C	C	C	C	C	C	C	C	C	C	C	C
c13019_468	A	A	A	A	A	A	A	A	A	A	A	M	A	A	A	A	A	A	A	A	A	A	A	A	A	A	A	A	A	A	A	A	A	A	A	A	A	A	A	A	A	A	A	A	A	A	A	A	A
c13019_599	T	Y	Y	Y	Y	Y	C	C	C	C	C	T	C	C	C	C	C	C	C	C	C	C	C	C	C	C	C	C	C	C	C	C	C	C	C	C	C	C	C	C	C	C	C	Y	C	C	C	C	C
c13019_733	A	R	R	R	R	R	G	G	G	G	G	A	G	G	G	G	G	G	G	G	G	G	G	G	G	G	G	G	G	G	G	G	G	G	G	G	G	G	G	G	G	G	G	R	G	G	G	G	G
c13693_407	C	C	C	C	C	C	C	C	C	C	C	C	C	C	C	C	C	C	C	C	C	C	C	C	C	C	C	C	C	C	C	C	C	C	C	C	C	C	C	C	C	C	C	C	C	C	C	C	C
c17932_604	A	A	A	A	A	A	A	A	A	A	A	M	A	A	A	A	A	A	A	A	A	A	A	A	A	A	A	A	A	A	A	A	A	A	A	A	A	A	A	A	A	A	A	A	A	A	A	A	A
c2910_287	G	G	G	G	G	G	G	G	G	G	G	G	G	G	G	G	G	G	G	G	G	G	G	G	G	G	G	G	G	G	G	G	G	G	G	G	G	G	G	G	G	G	G	G	G	G	G	G	G
c2910_599	A	A	A	A	A	A	A	A	A	A	A	A	A	A	A	A	A	A	A	A	A	A	A	A	A	A	A	A	A	A	A	A	A	A	A	A	A	A	A	A	A	A	A	A	A	A	A	A	A
c3579_485	G	G	G	G	G	G	G	G	G	G	G	G	G	G	G	G	G	G	G	G	G	G	G	G	G	G	G	G	G	G	G	G	G	G	G	G	G	G	G	G	G	G	G	G	G	G	G	G	G
c7081_806	A	A	A	A	A	A	A	A	A	A	A	A	A	A	A	A	A	A	A	A	A	A	A	A	A	A	A	A	A	A	A	A	A	A	A	A	A	A	A	A	A	A	A	A	A	A	A	A	A
c8124_1294	G	G	G	G	G	G	G	G	G	G	G	G	G	G	G	G	G	G	G	G	G	G	G	G	G	G	G	G	G	G	G	G	G	G	G	G	G	G	G	G	G	G	G	G	G	G	G	G	G
c18395_571	T	Y	Y	Y	Y	Y	C	C	C	C	C	T	C	C	C	C	C	C	C	C	C	C	C	C	C	C	C	C	C	C	C	C	C	C	C	C	C	C	C	C	C	C	C	Y	C	C	C	C	C
c6945_2971	A	A	A	A	A	A	A	A	A	A	A	R	A	A	A	A	A	A	A	A	A	A	A	A	A	A	A	A	A	A	A	A	A	A	A	A	A	A	A	A	A	A	A	A	A	A	A	A	A
c7681_1946	G	K	K	G	K	K	T	T	T	T	T	G	T	T	T	T	T	T	T	T	T	T	T	T	T	T	T	T	T	T	T	T	T	T	T	T	T	T	T	T	T	T	T	K	T	T	T	T	T
AX_99662943	T	T	Y	T	T	Y	C	T	T	T	T	T	T	T	C	C	T	T	T	C	T	T	T	T	T	T	T	T	C	C	T	T	T	T	T	T	T	T	T	T	T	T	C	T	C	C	C	C	C
AX_99776541	C	C	C	C	C	C	C	C	C	C	C	C	C	C	C	T	C	C	C	C	C	C	C	C	C	C	C	C	C	C	C	C	C	C	C	C	C	C	C	C	C	C	C	C	C	C	C	C	C
c15483_749	C	C	C	C	C	C	C	C	C	C	C	C	C	C	C	C	C	C	C	C	C	C	C	C	C	C	C	C	C	C	C	C	C	C	C	C	C	C	C	C	C	C	C	C	C	C	C	C	C
c3136_394	A	A	A	A	A	A	A	A	A	A	A	A	A	A	A	A	A	A	A	A	A	A	A	A	A	A	A	A	A	A	A	A	A	A	A	A	A	A	A	A	A	A	A	A	A	A	A	A	A
c8582_1036	C	Y	Y	C	Y	Y	T	T	T	T	T	C	T	T	T	T	T	T	T	T	T	T	T	T	T	T	T	T	T	T	T	T	T	T	T	T	T	T	T	T	T	T	T	Y	T	T	T	T	T
c13290_757	T	T	T	T	T	T	T	T	T	T	T	Y	T	T	T	T	T	T	T	T	T	T	T	T	T	T	T	T	T	T	T	T	T	T	T	T	T	T	T	T	T	T	T	T	T	T	T	T	T
c20176_1167	G	G	G	G	G	G	G	G	G	G	G	G	G	G	G	G	G	G	G	G	G	G	G	G	G	G	G	G	G	G	G	G	G	G	G	G	G	G	G	G	G	G	G	G	G	G	G	G	G
c6537_1069	A	A	A	A	A	A	A	A	A	A	A	R	A	A	A	A	A	A	A	A	A	A	A	A	A	A	A	A	A	A	A	A	A	A	A	A	A	A	A	A	A	A	A	A	A	A	A	A	A
c6537_911	C	C	C	C	C	C	C	C	C	C	C	C	C	C	C	C	C	C	C	C	C	C	C	C	C	C	C	C	C	C	C	C	C	C	C	C	C	C	C	C	C	C	C	C	C	C	C	C	C
c18413_865	C	C	C	C	C	C	C	C	C	C	C	C	C	C	C	C	C	C	C	C	C	C	C	C	C	C	C	C	C	C	C	C	C	C	C	C	C	C	C	C	C	C	C	C	C	C	C	C	C
c22596_430	T	Y	Y	T	Y	Y	C	C	C	C	C	Y	C	C	C	C	C	C	C	C	C	C	C	C	C	C	C	C	C	C	C	C	C	C	C	C	C	C	C	C	C	C	C	Y	C	C	C	C	C
c24436_291	C	C	C	C	C	C	C	C	C	C	C	Y	C	C	C	C	C	C	C	C	C	C	C	C	C	C	C	C	C	C	C	C	C	C	C	C	C	C	C	C	C	C	C	C	C	C	C	C	C
c4500_701	T	K	K	T	K	T	T	G	G	G	G	T	K	T	G	G	G	G	G	G	G	G	G	G	G	G	G	G	G	G	G	G	G	G	G	G	G	G	G	G	G	G	G	K	G	G	G	G	G
c60143_109	T	T	T	T	T	Y	C	T	T	T	T	Y	Y	C	T	T	T	T	T	T	T	T	T	T	T	T	T	T	T	T	T	T	T	T	T	T	T	T	T	T	T	T	T	T	T	T	T	T	T
c6927_2467	G	G	G	G	G	G	G	G	G	G	G	R	G	G	G	G	G	G	G	G	G	G	G	G	G	G	G	G	G	G	G	G	G	G	G	G	G	G	G	G	G	G	G	G	G	G	G	G	G
c1929_657	T	Y	Y	T	Y	Y	C	C	C	C	C	T	C	C	C	C	C	C	C	C	C	C	C	C	C	C	C	C	C	C	C	C	C	C	C	C	C	C	C	C	C	C	C	T	C	C	C	C	C
c1929_807	G	R	R	G	R	R	A	A	A	A	A	G	A	A	A	A	A	A	A	A	A	A	A	A	A	A	A	A	A	A	A	A	A	A	A	A	A	A	A	A	A	A	A	G	A	A	A	A	A
AX_99710639	T	T	T	T	T	T	T	T	T	T	T	T	T	T	T	T	T	T	T	T	T	T	T	T	T	T	T	T	T	T	T	T	T	T	T	T	T	T	T	T	T	T	T	T	T	T	T	T	T
c16620_714	C	C	C	C	C	C	C	C	C	C	C	Y	C	C	C	C	C	C	C	C	C	C	C	C	C	C	C	C	C	C	C	C	C	C	C	C	C	C	C	C	C	C	C	C	C	C	C	C	C
AX_99728081	T	T	T	T	T	T	T	T	T	T	T	T	T	T	T	T	T	T	T	T	T	T	T	T	T	T	T	T	T	T	T	T	T	T	T	T	C	C	T	T	C	T	T	T	T	T	T	T	T
AX_99792518	A	A	A	A	A	A	A	A	A	A	A	A	A	A	A	A	A	A	A	A	A	A	A	A	A	A	A	A	A	A	A	A	A	A	A	A	G	G	A	A	G	A	A	A	A	A	A	A	A
c10052_1371	A	A	A	A	A	A	A	A	A	A	A	R	A	A	A	A	A	A	A	A	A	A	A	A	A	A	A	A	A	A	A	A	A	A	A	A	A	A	A	A	A	A	A	A	A	A	A	A	A
c12586_767	G	G	G	G	G	G	G	G	G	G	G	G	G	G	G	G	G	G	G	G	G	G	G	G	G	G	G	G	G	G	G	G	G	G	G	G	G	G	G	G	G	G	G	G	G	G	G	G	G
c14590_533	T	T	Y	T	T	Y	C	T	T	T	T	Y	Y	C	T	C	C	C	C	C	T	T	T	T	C	C	C	T	C	C	C	C	C	C	C	C	C	T	T	T	C	C	C	T	C	C	C	C	C
c14590_548	T	T	K	T	T	K	G	T	T	T	T	K	K	G	T	G	G	G	G	G	T	T	T	T	G	G	G	T	G	G	G	G	G	G	G	G	G	T	T	T	G	G	G	T	G	G	G	G	G
c14590_620	T	T	Y	T	T	Y	C	T	T	T	T	Y	Y	C	T	C	C	C	C	C	T	T	T	T	C	C	C	T	C	C	C	C	C	C	C	C	C	T	T	T	C	C	C	T	C	C	C	C	C
c15445_443	G	G	G	G	G	G	G	G	G	G	G	G	G	G	G	G	G	G	G	G	G	G	G	G	G	G	G	G	G	G	G	G	G	G	G	G	G	G	G	G	G	G	G	G	G	G	G	G	G
c17301_475	A	A	R	A	A	R	G	A	A	A	A	A	R	G	A	G	G	G	G	G	A	A	A	A	G	G	G	A	G	G	G	G	G	G	G	G	G	A	A	A	G	G	G	A	G	G	G	G	G
c19106_993	A	A	R	A	A	R	G	A	A	A	A	R	R	G	A	G	G	G	G	G	A	A	A	A	G	G	G	A	G	G	G	G	G	G	G	G	G	A	A	A	G	G	G	A	G	G	G	G	G
c24086_219	T	Y	Y	T	Y	T	T	C	C	C	C	T	Y	T	C	C	C	C	C	C	C	C	C	C	C	C	C	C	C	C	C	C	C	C	C	C	C	C	C	C	C	C	C	T	C	C	C	C	C
c2442_750	C	C	C	C	C	C	C	C	C	C	C	C	C	C	C	C	C	C	C	C	C	C	C	C	C	C	C	C	C	C	C	C	C	C	C	C	C	C	C	C	C	C	C	C	C	C	C	C	C
c2824_4727	T	K	K	T	K	K	G	G	G	G	G	K	G	G	G	G	G	G	G	G	G	G	G	G	G	G	G	G	G	G	G	G	G	G	G	G	G	G	G	G	G	G	G	T	G	G	G	G	G
c38906_362	G	G	G	G	G	G	G	G	G	G	G	G	G	G	G	G	G	G	G	NA	G	G	G	G	G	G	G	G	G	G	G	G	G	NA	G	G	G	G	G	NA	G	G	G	G	G	G	G	G	G
c4344_2988	A	A	A	A	A	A	A	A	A	A	A	A	A	A	A	A	A	A	A	A	A	A	A	A	A	A	A	A	A	A	A	A	A	A	A	A	A	A	A	A	A	A	A	A	A	A	A	A	A
c5456_857	G	G	R	G	G	R	A	G	G	G	G	G	R	A	G	A	A	A	A	A	G	G	G	G	A	A	A	G	A	A	A	A	A	A	A	A	A	G	G	G	A	A	A	G	A	A	A	A	A
c5456_892	C	C	Y	C	C	Y	T	C	C	C	C	Y	Y	T	C	T	T	T	T	T	C	C	C	C	T	T	T	C	T	T	T	T	T	T	T	T	T	C	C	C	T	T	T	C	T	T	T	T	T
c27981_213	C	Y	Y	C	Y	Y	T	T	T	T	T	Y	T	T	T	T	T	T	T	T	T	T	T	T	T	T	T	T	T	T	T	T	T	T	T	T	T	T	T	T	T	T	T	C	T	T	T	T	T
c4054_973	G	G	R	G	G	R	A	G	G	G	G	G	R	A	G	A	A	A	A	A	G	G	G	G	A	A	A	G	A	A	A	A	A	A	A	A	A	G	G	G	A	A	A	G	A	A	A	A	A
c9206_1713	C	Y	Y	C	Y	Y	T	T	T	T	T	C	T	T	T	T	T	T	T	T	T	T	T	T	T	T	T	T	T	T	T	T	T	T	T	T	T	T	T	T	T	T	T	C	T	T	T	T	T
c16340_271	G	G	G	G	G	G	G	G	G	G	G	G	G	G	G	G	G	G	G	G	G	G	G	G	G	G	G	G	G	G	G	G	G	G	G	G	G	G	G	G	G	G	G	G	G	G	G	G	G
c7809_2710	C	C	C	C	C	C	C	C	C	C	C	Y	C	C	C	C	C	C	C	C	C	C	C	C	C	C	C	C	C	C	C	C	C	C	C	C	C	C	C	C	C	C	C	C	C	C	C	C	C
c5292_1880	G	G	G	G	G	G	G	G	G	G	G	K	G	G	G	G	G	G	G	G	G	G	G	G	G	G	G	G	G	G	G	G	G	G	G	G	G	G	G	G	G	G	G	G	G	G	G	G	G
c22090_408	G	G	G	G	G	G	G	G	G	G	G	G	G	G	G	G	G	G	G	G	G	G	G	G	G	G	G	G	G	G	G	G	G	G	G	G	G	G	G	G	G	G	G	G	G	G	G	G	G
c8229_1534	A	A	A	A	A	A	A	A	A	A	A	A	A	A	A	A	A	A	A	A	A	A	A	A	A	A	A	A	A	A	A	A	A	A	A	A	A	A	A	A	A	A	A	A	A	A	A	A	A
c8229_1708	C	C	C	C	C	C	C	C	C	C	C	C	C	C	C	C	C	C	C	C	C	C	C	C	C	C	C	C	C	C	C	C	C	C	C	C	C	C	C	C	C	C	C	C	C	C	C	C	C
c313_2964	C	C	C	C	C	C	C	C	C	C	C	Y	C	C	C	C	C	C	C	C	C	C	C	C	C	C	C	C	C	C	C	C	C	C	C	C	C	C	C	C	C	C	C	C	C	C	C	C	C
c16292_1378	G	G	R	G	G	G	G	G	G	G	G	G	G	G	G	G	G	G	G	G	G	G	G	G	G	G	G	G	G	G	G	G	G	G	G	G	G	G	G	G	G	G	A	G	A	G	G	G	G
c12391_1254	C	C	Y	C	C	C	C	C	C	C	C	C	C	C	C	C	C	C	C	C	C	C	C	C	C	C	C	C	C	C	C	C	C	C	C	C	C	C	C	C	C	C	T	C	T	C	C	C	C
c5700_757	G	G	G	G	G	R	A	G	G	G	G	G	A	A	G	A	A	A	A	A	G	G	G	G	A	A	A	G	A	A	A	A	A	A	A	A	A	G	G	G	A	A	G	G	G	A	A	A	A
c10696_1522	C	C	C	C	C	C	C	C	C	C	C	C	C	C	C	C	C	C	C	C	C	C	C	C	C	C	C	C	C	C	C	C	C	C	C	C	C	C	C	C	C	C	C	C	C	C	C	C	C
c35539_636	T	T	Y	T	T	Y	C	T	T	T	T	Y	C	C	T	C	C	C	C	C	T	T	T	T	C	C	C	T	C	C	C	C	C	C	C	C	C	T	T	T	C	C	C	T	C	C	C	C	C
c8211_592	T	T	T	T	T	T	T	T	T	T	T	Y	T	T	T	T	T	T	T	T	T	T	T	T	T	T	T	T	T	T	T	T	T	T	T	T	T	T	T	T	T	T	T	T	T	T	T	T	T
c1105_1200	C	C	C	C	C	C	C	C	C	C	C	C	C	C	C	C	C	C	C	C	C	C	C	C	C	C	C	C	C	C	C	C	C	C	C	C	C	C	C	C	C	C	C	C	C	C	C	C	C
c1105_1554	T	T	T	T	T	T	T	T	T	T	T	T	T	T	T	T	T	T	T	T	T	T	T	T	T	T	T	T	T	T	T	T	T	T	T	T	T	T	T	T	T	T	T	T	T	T	T	T	T
c1105_411	G	G	G	G	G	G	G	G	G	G	G	G	G	G	G	G	G	G	G	G	G	G	G	G	G	G	G	G	G	G	G	G	G	G	G	G	G	G	G	G	G	G	G	G	G	G	G	G	G
c1105_420	G	G	G	G	G	G	G	G	G	G	G	G	G	G	G	G	G	G	G	G	G	G	G	G	G	G	G	G	G	G	G	G	G	G	G	G	G	G	G	G	G	G	G	G	G	G	G	G	G
c1105_864	C	C	C	C	C	C	C	C	C	C	C	C	C	C	C	C	C	C	C	C	C	C	C	C	C	C	C	C	C	C	C	C	C	C	C	C	C	C	C	C	C	C	C	C	C	C	C	C	C
c16739_432	A	A	A	A	A	A	A	A	A	A	A	A	A	A	A	A	A	A	A	A	A	A	A	A	A	A	A	A	A	A	A	A	A	A	A	A	A	A	A	A	A	A	A	A	A	A	A	A	A
c4244_751	G	G	R	G	G	R	A	G	G	G	G	G	A	A	G	A	A	A	A	A	A	A	A	A	A	A	A	G	A	A	A	A	A	A	A	A	A	G	G	G	A	A	A	G	A	A	A	A	A
c7999_1632	C	C	Y	C	Y	Y	T	C	C	C	C	Y	T	T	C	T	T	T	T	T	T	T	T	T	T	T	T	C	T	T	T	T	T	T	T	T	T	C	C	C	T	T	T	C	T	T	T	T	T
c9429_1027	G	G	G	G	G	G	G	G	G	G	G	G	G	G	G	G	G	G	G	G	G	G	G	G	G	G	G	G	G	G	G	G	G	G	G	G	G	G	G	G	G	G	G	G	G	G	G	G	G
AX_99417930	A	A	A	A	A	A	A	A	A	A	A	A	A	A	A	G	A	A	A	A	A	A	A	A	A	A	A	A	A	A	A	A	A	A	A	A	A	A	A	A	A	A	A	A	A	A	A	A	A
c2592_330	T	T	T	T	T	T	T	T	T	T	T	T	T	T	T	T	T	T	T	T	T	T	T	T	T	T	T	T	T	T	T	T	T	T	T	T	T	T	T	T	T	T	T	T	T	T	T	T	T
c18065_685	G	G	K	G	G	K	T	G	G	G	G	G	T	T	G	T	T	T	T	T	G	G	G	G	G	G	G	G	T	T	T	T	T	T	T	T	T	T	T	G	T	T	T	G	T	T	T	T	T
c25550_691	A	A	A	A	A	A	A	A	A	A	A	A	A	A	A	A	A	A	A	A	A	A	A	A	A	A	A	A	A	A	A	A	A	A	A	A	A	A	A	A	A	A	A	A	A	A	A	A	A
c1138_506	C	C	C	C	C	C	C	C	C	C	C	C	C	C	C	C	C	C	C	C	C	C	C	C	C	C	C	C	C	C	C	C	C	C	C	C	C	C	C	C	C	C	C	C	C	C	C	C	C
c1138_559	T	T	T	T	T	T	T	T	T	T	T	T	T	T	T	T	T	T	T	T	T	T	T	T	T	T	T	T	T	T	T	T	T	T	T	T	T	T	T	T	T	T	T	T	T	T	T	T	T
c1138_712	T	T	T	T	T	T	T	T	T	T	T	T	T	T	T	T	T	T	T	T	T	T	T	T	T	T	T	T	T	T	T	T	T	T	T	T	T	T	T	T	T	T	T	T	T	T	T	T	T
c1138_913	T	T	T	T	T	T	T	T	T	T	T	T	T	T	T	T	T	T	T	T	T	T	T	T	T	T	T	T	T	T	T	T	T	T	T	T	T	T	T	T	T	T	T	T	T	T	T	T	T
c1138_995	A	A	A	A	A	A	A	A	A	A	A	A	A	A	A	A	A	A	A	A	A	A	A	A	A	A	A	A	A	A	A	A	A	A	A	A	A	A	A	A	A	A	A	A	A	A	A	A	A
c25335_88	G	G	G	G	G	G	G	G	G	G	G	G	G	G	G	G	G	G	G	G	G	G	G	G	G	G	G	G	G	G	G	G	G	G	G	G	G	G	G	G	G	G	G	G	G	G	G	G	G
c416_351	C	C	C	C	Y	C	C	C	C	C	C	T	C	C	C	C	C	C	C	C	C	C	C	C	C	C	C	C	C	C	C	C	C	C	C	C	C	C	C	C	C	C	C	C	C	C	C	C	C
c4862_811	A	A	A	A	A	A	A	A	A	A	A	A	A	A	A	A	A	A	A	A	A	A	A	A	A	A	A	A	A	A	A	A	A	A	A	A	A	A	A	A	A	A	A	A	A	A	A	A	A
c20350_500	C	C	C	C	C	C	C	C	C	C	C	C	C	C	C	C	C	C	C	C	C	C	C	C	C	C	C	C	C	C	C	C	C	C	C	C	C	C	C	C	C	C	C	C	C	C	C	C	C
c27314_235	C	C	C	C	C	C	C	C	C	C	C	C	C	C	C	C	C	C	C	C	C	C	C	C	C	C	C	C	C	C	C	C	C	C	C	C	C	C	C	T	C	C	C	C	C	C	C	C	C
c29540_347	A	A	A	A	A	A	A	A	A	A	A	A	A	A	A	A	A	A	A	A	A	A	A	A	A	A	A	A	A	A	A	A	A	A	A	A	A	A	A	A	A	A	A	A	A	A	A	A	A
c4809_1079	A	A	A	A	A	A	A	A	A	A	A	A	A	A	A	A	A	A	A	A	A	A	A	A	A	A	A	A	A	A	A	A	A	A	A	A	A	A	A	A	A	A	A	A	A	A	A	A	A
c58086_223	T	T	T	T	T	T	T	T	T	T	T	T	T	T	T	T	T	T	T	T	T	T	T	T	T	T	T	T	T	T	T	T	T	T	T	T	T	T	T	T	T	T	T	T	T	T	T	T	T
c8716_634	G	G	G	K	G	G	G	G	G	G	G	T	G	G	G	G	G	G	G	G	G	G	G	G	G	G	G	G	G	G	G	G	G	G	G	G	G	G	G	T	G	G	G	G	G	G	G	G	G
c11228_272	T	T	T	T	T	T	T	T	T	T	T	T	T	T	T	T	T	T	T	T	T	T	T	T	T	T	T	T	T	T	T	T	T	T	T	T	T	T	T	T	T	T	T	T	T	T	T	T	T
AX_99505436	A	A	A	A	A	A	A	A	A	A	A	A	A	A	A	A	A	A	A	A	A	A	A	A	A	A	A	A	A	A	A	A	A	A	A	A	A	A	A	A	A	A	A	A	A	A	A	A	A
c7187_1089	G	G	G	R	G	G	G	G	G	G	G	A	G	G	G	G	G	G	G	G	G	G	G	G	G	G	G	G	G	G	G	G	G	G	G	G	G	G	G	A	G	G	G	G	G	G	G	G	G
c19610_728	G	G	G	G	G	G	G	G	G	G	G	G	G	G	G	G	G	G	G	G	G	G	G	G	G	G	G	G	G	G	G	G	G	G	G	G	G	G	G	G	G	G	G	G	G	G	G	G	G
c8121_498	G	G	G	R	G	G	G	G	G	G	G	A	G	G	G	G	G	G	G	G	G	G	G	G	G	G	G	G	G	G	G	G	G	G	G	G	G	G	G	G	G	G	G	G	G	G	G	G	G
c4204_593	T	T	T	T	T	T	T	T	T	T	T	T	T	T	T	T	T	T	T	T	T	T	T	T	T	T	T	T	T	T	T	T	T	T	T	T	T	T	T	T	T	T	T	T	T	T	T	T	T
AX_99232837	G	G	G	G	G	G	G	G	G	G	G	G	G	G	G	G	G	G	G	G	G	G	G	G	G	G	G	G	G	G	G	G	G	G	G	G	G	G	G	G	G	G	G	G	G	G	G	G	G
AX_99434690	G	G	K	G	G	G	G	G	G	G	G	G	G	G	G	G	G	G	G	T	T	T	T	T	T	T	T	T	G	G	T	T	G	G	G	G	G	G	G	G	G	G	G	G	T	T	G	G	G
AX_99796290	G	G	R	G	G	G	G	G	G	G	G	G	G	G	G	G	G	G	G	A	A	A	A	A	A	A	A	A	G	G	A	A	G	G	G	G	G	G	G	G	G	G	G	G	A	A	G	G	G
c7202_162	G	G	G	G	G	G	G	G	G	G	G	G	G	G	G	G	G	G	G	G	G	G	G	G	G	G	G	G	G	G	G	G	G	G	G	G	G	G	G	A	G	G	G	G	G	G	G	G	G
AX_99416458	A	A	R	R	A	A	A	A	A	A	A	R	A	A	A	A	A	A	A	G	G	G	G	G	G	G	G	G	A	A	G	G	A	A	A	A	A	A	A	A	A	A	A	G	R	A	G	G	A
AX_99499987	G	G	R	R	G	G	G	G	G	G	G	R	G	G	G	G	G	G	G	A	A	A	A	A	A	A	A	A	G	G	A	A	G	G	G	G	G	G	G	G	G	G	G	A	R	G	A	A	G
AX_99667028	C	C	Y	Y	C	C	C	C	C	C	C	Y	C	C	C	C	C	C	C	T	T	T	T	T	T	T	T	T	C	C	T	T	C	C	C	C	C	C	C	C	C	C	C	T	Y	C	T	T	C
AX_99829374	A	A	A	A	A	A	A	A	A	A	A	A	A	A	A	A	A	A	A	A	A	A	A	A	A	A	A	A	A	A	A	A	G	R	G	G	G	A	G	G	G	G	A	A	A	A	A	A	A
c1502_726	C	C	C	C	C	C	C	C	C	C	C	C	C	C	C	C	C	C	C	C	C	C	C	C	C	C	C	C	C	C	C	C	C	C	C	C	C	C	C	C	C	C	C	C	C	C	C	C	C
c6929_651	A	A	A	A	A	A	A	A	A	A	A	A	A	A	A	A	A	A	A	A	A	A	A	A	A	A	A	A	A	A	A	A	A	A	A	A	A	A	A	A	A	A	A	A	A	A	A	A	A
c1653_584	G	G	G	G	G	G	G	G	G	G	G	G	G	G	G	G	G	G	G	G	G	G	G	G	G	G	G	G	G	G	G	G	G	G	G	G	G	G	G	G	G	G	G	G	G	G	G	G	G
c17915_186	A	A	A	A	A	A	A	A	A	A	A	A	A	A	A	A	A	A	A	A	A	A	A	A	A	A	A	A	A	A	A	A	A	A	A	A	A	A	A	A	A	A	A	A	A	A	A	A	A
c7031_250	C	C	C	C	C	C	C	C	C	C	C	C	C	C	C	C	C	C	C	C	C	C	C	C	C	C	C	C	C	C	C	C	C	C	C	C	C	C	C	C	C	C	C	C	C	C	C	C	C
AX_99458288	G	G	G	G	G	G	G	G	G	G	G	G	G	G	G	G	G	G	G	G	G	G	G	G	G	G	G	G	G	G	G	G	G	G	G	G	G	A	A	A	A	A	G	G	G	G	G	G	G
c12564_272	T	T	T	T	T	T	T	T	T	T	T	T	T	T	T	T	T	T	T	T	T	T	T	T	T	T	T	T	T	T	T	T	T	T	T	T	T	T	T	T	T	T	T	T	T	T	T	T	T
c1763_181	C	C	C	C	C	C	C	C	C	C	C	C	C	C	C	C	C	C	C	C	C	C	C	C	C	C	C	C	C	C	C	C	C	C	C	C	C	C	C	C	C	C	C	C	C	C	C	C	C
c8415_568	T	T	T	T	T	T	T	T	T	T	T	T	T	T	T	T	T	T	T	T	T	T	T	T	T	T	T	T	T	T	T	T	T	T	T	T	T	T	T	T	T	T	T	T	T	T	T	T	T
c35413_70	T	T	T	T	T	T	T	T	T	T	T	T	T	T	T	T	T	T	T	T	T	T	T	T	T	T	T	T	T	T	T	T	T	T	T	T	T	T	T	T	T	T	T	T	T	T	T	T	T
c8711_3534	G	G	G	G	G	G	G	G	G	G	G	G	G	G	G	G	G	G	G	G	G	G	G	G	G	G	G	G	G	G	G	G	G	G	G	G	G	G	G	G	G	G	G	G	G	G	G	G	G
c9485_1339	T	T	T	T	T	T	T	T	T	T	T	T	T	T	T	T	T	T	T	T	T	T	T	T	T	T	T	T	T	T	T	T	T	T	T	T	T	T	T	T	T	T	T	T	T	T	T	T	T
AX_99566564	C	C	C	C	C	C	C	C	C	C	C	C	C	C	C	C	C	C	C	C	C	C	C	C	C	C	C	C	C	C	C	C	C	C	C	C	C	T	T	T	T	T	C	C	C	C	C	C	C
c5686_927	C	C	C	C	C	C	C	C	C	C	C	C	C	C	C	C	C	C	C	C	C	C	C	C	C	C	C	C	C	C	C	C	C	C	C	C	C	C	C	C	C	C	C	C	C	C	C	C	C
c6129_1711	A	A	A	A	A	A	A	A	A	A	A	A	A	A	A	A	A	A	A	A	A	A	A	A	A	A	A	A	A	A	A	A	A	A	A	A	A	A	A	A	A	A	A	A	A	A	A	A	A
c1603_444	C	C	C	C	C	C	C	C	C	C	C	C	C	C	C	C	C	C	C	C	C	C	C	C	C	C	C	C	C	C	C	C	C	C	C	C	C	C	C	C	C	C	C	C	C	C	C	C	C
AX_99539448	T	T	T	T	T	T	T	T	T	T	T	T	T	T	T	T	T	T	T	T	T	T	T	T	T	T	T	T	T	T	T	T	T	T	T	T	T	C	C	C	C	C	T	T	T	T	T	T	T
AX_99742712	A	A	A	A	A	A	A	A	A	A	A	A	A	A	A	A	A	A	A	A	A	A	A	A	A	A	A	A	A	A	A	A	A	A	A	A	A	G	G	G	G	G	A	A	A	A	A	A	A
c26296_1414	G	G	G	G	G	G	G	G	G	G	G	G	G	G	G	G	G	G	G	G	G	G	G	G	G	G	G	G	G	G	G	G	G	G	G	G	G	G	G	G	G	G	G	G	G	G	G	G	G
c10013_772	A	A	A	A	A	A	A	A	A	A	A	A	A	A	A	A	A	A	A	A	A	A	A	A	A	A	A	A	A	A	A	A	A	A	A	A	A	A	A	A	A	A	A	A	A	A	A	A	A
c9030_204	A	A	A	A	A	A	A	A	A	A	A	A	A	A	A	A	A	A	A	A	A	A	A	A	A	A	A	A	A	A	A	A	A	A	A	A	A	A	A	A	A	A	A	A	A	A	A	A	A
c921_3806	A	A	A	A	A	A	A	A	A	A	A	A	A	A	A	A	A	A	A	A	A	A	A	A	A	A	A	A	A	A	A	A	A	A	A	A	A	A	A	A	A	A	A	A	A	A	A	A	A
AX_99432148	A	A	A	A	A	A	A	A	A	A	A	A	A	A	A	A	A	A	A	A	A	A	A	A	A	A	A	A	A	A	A	A	A	A	A	A	A	A	A	A	A	A	A	A	A	A	A	A	A
c8331_818	T	T	T	T	T	T	T	T	T	T	T	T	T	T	T	T	T	T	T	T	T	T	T	T	T	T	T	T	T	T	T	T	T	T	T	T	T	T	T	T	T	T	T	T	T	T	T	T	T
AX_99304376	G	G	G	G	G	G	G	G	G	G	G	G	G	G	G	G	G	G	G	G	G	G	G	G	G	G	G	G	G	G	G	G	G	G	G	G	G	T	T	NA	NA	NA	G	G	G	G	G	G	G
AX_99588441	G	G	G	G	G	G	G	G	G	G	G	G	G	G	G	G	G	G	G	G	G	G	G	G	G	G	G	G	G	G	G	G	G	G	G	G	G	G	G	G	G	G	G	G	G	G	G	G	G
AX_99692115	A	A	A	A	A	A	A	A	A	A	A	A	A	A	A	A	A	A	A	A	A	A	A	A	A	A	A	A	A	A	A	A	A	A	A	A	A	A	A	A	A	A	A	A	A	A	A	A	A
AX_99724427	G	G	G	G	G	G	G	G	G	G	G	G	G	G	G	G	G	G	G	G	G	G	G	G	G	G	G	G	G	G	G	G	G	G	G	G	G	A	A	A	A	A	G	G	G	G	G	G	G
c26456_212	A	R	A	A	R	A	A	G	G	G	G	A	A	A	G	A	A	A	A	A	G	G	G	G	G	G	G	G	A	A	A	A	G	NA	G	G	G	G	G	G	G	G	A	A	A	A	A	A	A
c20745_159	C	Y	C	C	Y	C	C	T	T	T	T	C	C	C	T	C	C	C	T	C	T	T	T	T	T	T	T	T	C	C	C	C	T	NA	T	T	T	T	T	T	T	T	C	C	C	C	C	C	C
c2281_828	T	T	T	T	T	T	T	T	T	T	T	T	T	T	T	T	T	T	T	T	T	T	T	T	T	T	T	T	T	T	T	T	T	T	T	T	T	T	T	T	T	T	T	T	T	T	T	T	T
c3899_1669	A	A	A	A	A	A	A	A	A	A	A	A	A	A	A	A	A	A	A	A	A	A	A	A	A	A	A	A	A	A	A	A	A	A	A	A	A	A	A	A	A	A	A	A	A	A	A	A	A
c1915_716	C	C	C	C	C	C	C	C	C	C	C	C	C	C	C	C	C	C	C	C	C	C	C	C	C	C	C	C	C	C	C	C	C	C	C	C	C	C	C	C	C	C	C	C	C	C	C	C	C
c15659_313	T	T	T	T	T	T	T	T	T	T	T	T	T	T	T	T	T	T	T	T	T	T	T	T	T	T	T	T	T	T	T	T	T	T	T	T	T	T	T	T	T	T	T	T	T	T	T	T	T
c15659_658	T	T	T	T	T	T	T	T	T	T	T	T	T	T	T	T	T	T	T	T	T	T	T	T	T	T	T	T	T	T	T	T	T	T	T	T	T	T	T	T	T	T	T	T	T	T	T	T	T
c3511_3136	T	T	T	T	T	T	T	T	T	T	T	T	T	T	T	T	T	T	T	T	T	T	T	T	T	T	T	T	T	T	T	T	T	T	T	T	T	T	T	T	T	T	T	T	T	T	T	T	T
c607_654	C	C	C	C	C	C	C	C	C	C	C	C	C	C	C	C	C	C	C	C	C	C	C	C	C	C	C	C	C	C	C	C	C	C	C	C	C	C	C	C	C	C	C	C	C	C	C	C	C
c31111_224	A	A	A	A	A	A	A	A	A	A	A	A	A	A	A	A	A	A	A	A	A	A	A	A	A	A	A	A	A	A	A	A	A	A	A	A	A	A	A	A	A	A	A	A	A	A	A	A	A
c47126_265	A	A	A	A	A	A	A	A	A	A	A	A	A	A	A	A	A	A	A	A	A	A	A	A	A	A	A	A	A	A	A	A	A	A	A	A	A	A	A	A	A	A	A	A	A	A	A	A	A
c16840_1042	A	A	A	A	A	A	A	A	A	A	A	A	A	A	A	A	A	A	A	A	A	A	A	A	A	A	A	A	A	A	A	A	A	A	A	A	A	A	A	A	A	A	A	A	A	A	A	A	A
c16840_937	C	C	C	C	C	C	C	C	C	C	C	C	C	C	C	C	C	C	C	C	C	C	C	C	C	C	C	C	C	C	C	C	C	C	C	C	C	C	C	C	C	C	C	C	C	C	C	C	C
c46888_267	C	C	C	C	C	C	C	C	C	C	C	C	C	C	C	C	C	C	C	C	C	C	C	C	C	C	C	C	C	C	C	C	C	C	C	C	C	C	C	C	C	C	C	C	C	C	C	C	C
c5474_324	A	A	A	A	A	A	A	A	A	A	A	A	A	A	A	A	A	A	A	A	A	A	A	A	A	A	A	A	A	A	A	A	A	A	A	A	A	A	A	A	A	A	A	A	A	A	A	A	A
c12219_1001	A	A	A	A	A	A	A	A	A	A	A	A	A	A	A	G	A	A	A	A	A	A	A	A	A	A	A	A	A	A	A	A	A	A	A	A	A	A	A	A	A	A	A	A	A	A	A	A	A
c12219_820	T	T	T	T	T	T	T	T	T	T	T	T	T	T	T	T	T	T	T	T	T	T	T	T	T	T	T	T	T	T	T	T	T	T	T	T	T	T	T	T	T	T	T	T	T	T	T	T	T
c14912_1439	C	C	C	C	C	C	C	C	C	C	C	C	C	C	C	C	C	C	C	C	C	C	C	C	C	C	C	C	C	C	C	C	C	C	C	C	C	C	C	C	C	C	C	C	C	C	C	C	C
c12509_464	G	R	G	G	R	G	G	A	A	A	A	G	A	A	A	A	G	G	G	G	A	A	A	A	A	A	A	A	G	G	A	A	A	A	A	A	A	A	A	A	A	A	G	G	G	G	G	G	G
c12509_604	A	R	A	A	R	A	A	G	G	G	G	A	G	G	G	G	A	A	A	A	G	G	G	G	G	G	G	G	A	A	G	G	G	G	G	G	G	G	G	G	G	G	A	A	A	A	A	A	A
c2571_985	G	G	G	G	G	G	G	G	G	G	G	G	G	G	G	A	G	G	G	G	G	G	G	G	G	G	G	G	G	G	G	G	G	G	G	G	G	G	G	G	G	G	G	G	G	G	G	G	G
c4797_681	A	G	A	A	G	A	A	G	G	G	G	A	G	G	NA	G	A	G	A	A	G	G	G	G	G	G	G	G	A	A	G	G	G	G	G	G	G	G	G	G	G	G	A	A	A	A	A	A	A
c17760_991	A	A	A	A	A	A	A	A	A	A	A	A	A	A	A	A	A	A	A	A	A	A	A	A	A	A	A	A	A	A	A	A	A	A	A	A	A	A	A	A	A	A	A	A	A	A	A	A	A
c14355_142	C	C	C	C	C	C	C	C	C	C	C	C	C	C	C	C	C	C	C	C	C	C	C	C	C	C	C	C	C	C	C	C	C	C	C	C	C	C	C	C	C	C	C	C	C	C	C	C	C
c10735_694	C	C	Y	C	C	Y	T	C	C	C	C	C	C	C	C	C	T	T	T	T	C	C	C	C	C	C	C	C	T	T	C	C	C	NA	C	C	C	C	Y	T	C	C	T	C	T	T	T	T	T
c20341_269	C	C	C	C	C	C	C	C	C	C	C	C	C	C	C	C	C	C	C	C	C	C	C	C	C	C	C	C	C	C	C	C	C	C	C	C	C	C	C	C	C	C	C	C	C	C	C	C	C
c16832_484	A	A	A	A	A	A	A	A	A	A	A	A	A	A	A	A	A	A	A	A	A	A	A	A	A	A	A	A	A	A	A	A	A	A	A	A	A	A	A	A	A	A	A	A	A	A	A	A	A
c17716_1191	C	C	Y	C	C	Y	T	C	C	C	C	C	C	C	C	T	C	C	Y	T	T	T	T	T	T	T	T	T	T	T	T	T	C	C	C	C	C	C	Y	C	C	C	T	C	T	T	T	T	T
c18631_419	C	C	Y	C	C	Y	T	C	C	C	C	C	C	C	C	T	C	C	Y	T	T	T	T	T	T	T	T	T	T	T	T	T	C	C	C	C	C	C	Y	C	C	C	T	C	T	T	T	T	T
c10593_841	A	A	M	A	A	M	C	A	A	A	A	A	A	A	C	C	A	A	M	C	A	A	A	A	A	A	A	A	C	C	A	A	A	A	A	A	A	A	A	A	A	A	C	A	C	C	C	C	C
c2352_563	G	G	G	G	G	G	G	G	G	G	G	G	G	G	G	A	G	G	G	G	G	G	G	G	G	G	G	G	G	G	G	G	G	G	G	G	G	G	G	G	G	G	G	G	G	G	G	G	G
c15193_272	C	C	C	C	C	C	C	C	C	C	C	C	C	C	C	C	C	C	C	C	C	C	C	C	C	C	C	C	C	C	C	C	C	C	C	C	C	C	C	C	C	C	C	C	C	C	C	C	C
c5798_344	A	A	A	A	A	A	A	A	A	A	A	A	A	A	A	A	A	A	A	A	A	A	A	A	A	A	A	A	A	A	A	A	A	A	A	A	A	A	A	A	A	A	A	A	A	A	A	A	A
c11989_492	T	T	Y	T	T	Y	C	T	T	T	T	T	T	T	C	T	T	T	T	C	T	T	T	T	T	T	T	T	C	C	T	Y	T	T	T	T	T	T	T	T	T	T	C	T	C	C	C	C	C
c2833_1318	C	C	C	C	C	C	C	C	C	C	C	C	C	C	C	C	C	C	C	C	C	C	C	C	C	C	C	C	C	C	C	C	C	C	C	C	C	C	C	C	C	C	C	C	C	C	C	C	C
c2833_1992	G	G	G	G	G	G	G	G	G	G	G	G	G	G	G	G	G	G	G	G	G	G	G	G	G	G	G	G	G	G	G	G	G	G	G	G	G	G	G	G	G	G	G	G	G	G	G	G	G
c15801_434	C	C	C	C	C	C	C	C	C	C	C	C	C	C	C	C	C	C	C	C	C	C	C	C	C	C	C	C	C	C	C	C	C	C	C	C	C	C	C	C	C	C	C	C	C	C	C	C	C
c5573_1607	C	C	C	C	C	Y	T	C	C	C	C	C	C	C	T	C	C	C	C	C	C	C	C	C	C	C	C	C	C	C	C	C	C	C	C	C	C	C	C	C	C	C	C	C	C	T	T	T	T
c5573_767	C	C	Y	C	C	Y	T	C	C	C	C	C	C	C	T	T	C	C	C	C	T	T	T	T	T	T	T	C	T	T	Y	Y	C	C	C	C	C	C	C	C	C	C	T	C	T	T	T	T	T
c12804_769	A	A	A	A	A	A	A	A	A	A	A	A	A	A	A	A	A	A	A	A	A	A	A	A	A	A	A	A	A	A	A	A	A	A	A	A	A	A	A	A	A	A	A	A	A	A	A	A	A
c12804_991	A	A	A	A	A	A	A	A	A	A	A	A	A	A	A	A	A	A	A	A	A	A	A	A	A	A	A	A	A	A	A	A	A	A	A	A	A	A	A	A	A	A	A	A	A	A	A	A	A
c4504_3006	A	R	A	A	R	R	G	G	G	G	G	A	G	G	G	A	A	A	G	G	A	A	A	A	A	A	A	G	A	R	G	G	G	NA	G	G	G	G	G	G	G	G	A	A	A	G	G	G	A
c6759_333	T	T	T	T	T	Y	C	T	T	T	T	T	T	T	C	T	T	T	T	T	T	T	T	T	T	T	T	T	T	T	T	T	T	T	T	T	T	T	T	T	T	T	T	T	T	C	C	C	T
c23353_297	T	T	T	T	T	K	G	T	T	T	T	T	T	T	G	T	T	T	T	T	T	T	T	T	T	T	T	T	T	T	T	T	T	T	T	T	G	G	T	T	G	G	T	T	T	K	G	G	T
c6428_286	T	T	T	T	T	K	G	T	T	T	T	T	T	T	G	T	T	T	T	T	T	T	T	T	T	T	T	T	T	T	T	T	T	T	T	T	G	G	T	T	G	G	T	T	T	K	G	G	T
c10693_484	A	A	A	A	A	A	A	A	A	A	A	A	A	A	A	A	A	A	A	A	A	A	A	A	A	A	A	A	A	A	A	A	A	A	A	A	A	A	A	A	A	A	A	A	A	A	A	A	A
c12684_599	G	R	G	G	R	R	A	A	A	A	A	G	A	A	A	A	A	G	A	G	G	G	G	G	G	G	G	G	A	A	G	G	A	R	A	G	A	A	G	G	G	G	G	G	G	G	G	G	G
c1432_1811	G	G	G	G	G	G	G	G	G	G	G	G	G	G	G	G	G	G	G	G	G	G	G	G	G	G	G	G	G	G	G	G	G	G	G	G	G	G	G	G	G	G	G	G	G	G	G	G	G
c16457_126	C	C	C	C	C	C	C	C	C	C	C	C	C	C	C	C	C	C	C	NA	C	C	C	C	C	C	C	C	C	C	C	C	C	NA	C	T	C	C	T	T	T	T	C	C	C	C	C	C	C
c14973_262	T	T	T	T	T	T	T	T	T	T	T	T	T	T	T	Y	T	T	T	T	T	T	T	T	T	T	T	T	T	T	T	T	T	T	T	C	T	T	C	C	C	C	T	T	T	T	T	T	T
c14973_494	G	G	G	G	G	G	G	G	G	G	G	G	G	G	G	K	G	G	G	G	G	G	G	G	G	G	G	G	G	G	G	G	G	G	G	T	G	G	T	T	T	T	G	G	G	G	G	G	G
c16243_243	T	T	T	T	T	Y	C	T	T	T	T	T	T	T	C	Y	T	T	T	T	T	T	T	T	T	T	T	T	T	T	T	T	T	T	T	C	T	T	C	C	C	C	T	T	T	T	C	C	C
c18975_378	C	C	Y	C	C	Y	T	C	C	C	C	C	C	C	T	Y	C	C	C	T	T	T	T	T	T	T	T	T	C	C	T	T	T	NA	T	T	T	C	T	T	T	C	C	C	Y	T	C	C	C
c18202_1349	T	T	T	T	T	K	G	T	T	T	T	T	T	T	G	T	T	T	T	T	T	T	T	T	T	T	T	T	T	T	T	T	G	K	G	G	G	T	G	G	G	G	T	T	T	T	T	T	T
c18202_1414	C	C	C	C	C	Y	T	C	C	C	C	C	C	C	T	C	C	C	C	C	C	C	C	C	C	C	C	C	C	C	C	C	T	Y	T	T	T	C	T	T	T	T	C	C	C	C	C	C	C
c18202_457	T	T	T	T	T	T	T	T	T	T	T	T	T	T	T	T	T	T	T	T	T	T	T	T	T	T	T	T	T	T	T	T	T	T	T	T	T	T	T	T	T	T	T	T	T	T	T	T	T
c6354_1350	T	T	Y	Y	T	T	T	T	T	T	T	Y	T	T	T	T	T	T	T	C	C	C	C	C	C	C	C	C	T	T	C	C	T	T	T	T	T	T	T	T	T	T	T	C	Y	T	C	C	T
c6354_1857	A	A	M	M	A	A	A	A	A	A	A	M	A	A	A	A	A	A	A	C	C	C	C	C	C	C	C	C	A	A	C	C	A	A	A	A	A	A	A	A	A	A	A	C	M	A	C	C	A
c6354_555	G	G	R	R	G	R	A	G	G	G	G	R	G	G	A	G	G	G	G	A	A	A	A	A	A	A	A	A	G	G	A	A	G	G	G	G	G	G	G	G	G	G	G	A	R	G	A	A	G
c11297_99	C	C	C	C	C	Y	T	C	C	C	C	C	C	C	T	C	C	C	C	C	C	C	C	C	C	C	C	C	C	C	C	C	T	Y	T	T	T	C	T	T	T	T	C	C	C	C	C	C	C
c6449_1315	T	T	T	T	T	T	T	T	T	T	T	T	T	T	T	T	T	T	T	T	T	T	T	T	T	T	T	T	T	T	T	T	T	T	T	T	T	T	T	T	T	T	T	T	T	T	T	T	T
c10892_142	A	A	A	A	A	A	A	A	A	A	A	A	A	A	A	A	A	A	A	A	A	A	A	A	A	A	A	A	A	A	A	A	A	A	A	A	A	A	A	A	A	A	A	A	A	A	A	A	A
c10892_244	A	A	A	A	A	A	A	A	A	A	A	A	A	A	A	A	A	A	A	A	A	A	A	A	A	A	A	A	A	A	A	A	A	A	A	A	A	C	C	C	C	C	A	A	A	A	A	A	A
c8781_583	T	T	T	T	T	T	T	T	T	T	T	T	T	T	T	T	T	T	T	T	T	T	T	T	T	T	T	T	T	T	T	T	T	T	T	T	T	C	C	C	C	C	T	T	T	T	T	T	T
c9794_1212	T	T	T	T	T	T	T	T	T	T	T	T	T	T	T	T	T	T	T	T	T	T	T	T	T	T	T	T	T	T	T	T	T	T	T	T	T	C	C	C	C	C	T	T	T	T	T	T	T
c4266_1022	T	T	T	T	T	T	T	T	T	T	T	T	T	T	T	T	T	T	T	T	T	T	T	T	T	T	T	T	T	T	T	T	T	T	T	T	T	T	T	T	T	T	T	T	T	T	T	T	T
c6788_1707	T	T	T	T	T	T	T	T	T	T	T	T	T	T	T	T	T	T	T	T	T	T	T	T	T	T	T	T	T	T	T	T	T	T	T	T	T	T	T	T	T	T	T	T	T	T	T	T	T
c16115_1191	T	T	T	T	T	T	T	T	T	T	T	T	T	T	T	T	T	T	T	T	T	T	T	T	T	T	T	T	T	T	T	T	T	T	T	T	T	T	T	T	T	T	T	T	T	T	T	T	T
c28537_189	C	C	C	C	C	C	C	C	C	C	C	C	C	C	C	C	C	C	C	C	C	C	C	C	C	C	C	C	C	C	C	C	C	C	C	C	C	C	C	C	C	C	C	C	C	C	C	C	C
c11233_83	T	T	T	T	T	T	T	T	T	T	T	T	T	T	T	T	T	T	T	T	T	T	T	T	T	T	T	T	T	T	T	T	T	T	T	T	T	T	T	T	T	T	T	T	T	T	T	T	T
c11755_1147	T	T	T	T	T	T	T	T	T	T	T	T	T	T	T	T	T	T	T	T	T	T	T	T	T	T	T	T	T	T	T	T	T	T	T	T	T	T	T	T	T	T	T	T	T	T	T	T	T
c5903_740	G	G	G	G	G	G	G	G	G	G	G	G	G	G	G	G	G	G	G	G	G	G	G	G	G	G	G	G	G	G	G	G	G	G	G	G	G	G	G	G	G	G	G	G	G	G	G	G	G
c3928_1175	G	G	G	G	G	G	G	G	G	G	G	G	G	G	G	G	G	G	G	G	G	G	G	G	G	G	G	G	G	G	G	G	G	G	G	G	G	T	T	T	T	T	G	G	G	G	G	G	G
c19929_430	T	T	T	T	T	T	T	T	T	T	T	T	T	T	T	T	T	T	T	T	T	T	T	T	T	T	T	T	T	T	T	T	T	T	T	T	T	C	C	C	C	C	T	T	T	T	T	T	T
c2849_685	T	T	T	T	T	T	T	T	T	T	T	T	T	T	T	T	T	T	T	T	T	T	T	T	T	T	T	T	T	T	T	T	T	T	T	T	T	T	T	T	T	T	T	T	T	T	T	T	T
c9312_1221	C	C	C	C	C	C	C	C	C	C	C	C	C	C	C	C	C	C	C	C	C	C	C	C	C	C	C	C	C	C	C	C	C	C	C	C	C	T	T	T	T	T	C	C	C	C	C	C	C
c9312_837	C	C	C	C	C	C	C	C	C	C	C	C	C	C	C	C	C	C	C	C	C	C	C	C	C	C	C	C	C	C	C	C	C	C	C	C	C	T	T	T	T	T	C	C	C	C	C	C	C
c22350_230	C	C	C	C	C	C	C	C	C	C	C	C	C	C	C	C	C	C	C	C	C	C	C	C	C	C	C	C	C	C	C	C	C	C	C	C	C	C	C	C	C	C	C	C	C	C	C	C	C
c31894_357	G	G	G	G	G	G	G	G	G	G	G	G	G	G	G	G	G	G	G	G	G	G	G	G	G	G	G	G	G	G	G	G	A	NA	G	G	G	A	A	A	A	G	G	G	G	G	G	G	G
c35440_282	G	G	G	G	G	G	G	G	G	G	G	G	G	G	G	G	G	G	G	G	G	G	G	G	G	G	G	G	G	G	G	G	G	G	G	G	G	G	G	G	G	G	G	G	G	G	G	G	G
c9153_614	T	T	Y	T	T	T	T	T	T	T	T	T	T	T	T	T	T	T	T	T	T	T	T	T	T	T	T	T	T	T	T	T	T	T	T	T	T	T	T	T	T	T	T	T	C	C	Y	C	C
c9319_688	A	A	A	A	A	A	A	A	A	A	A	A	A	A	A	A	A	A	A	A	A	A	A	A	A	A	A	A	A	A	A	A	A	A	A	A	A	A	A	A	A	A	A	A	A	A	A	A	A
AX_99681449	C	Y	Y	C	Y	C	C	T	T	T	T	C	Y	C	C	T	C	C	C	C	C	C	C	C	T	T	T	C	T	T	C	C	C	Y	T	T	T	C	C	C	C	T	C	C	T	T	T	T	T
c5996_442	T	T	T	T	T	T	T	T	T	T	T	T	T	T	T	T	T	T	T	T	T	T	T	T	T	T	T	T	T	T	T	T	T	T	T	T	T	T	T	T	T	T	T	T	T	T	T	T	T
c16288_503	A	A	A	A	R	A	A	A	A	A	A	A	A	A	A	A	A	A	A	A	A	A	A	A	A	A	A	A	A	A	A	A	G	R	G	G	G	G	G	G	G	A	A	A	A	A	A	A	A
c12715_649	C	C	C	C	C	C	C	C	C	C	C	C	C	C	C	C	C	C	C	C	C	C	C	C	C	C	C	C	C	C	C	C	C	C	C	C	C	C	C	C	C	C	C	C	C	C	C	C	C
AX_99228093	A	A	R	A	A	A	A	A	A	A	A	A	A	A	A	G	A	A	A	A	A	A	A	A	A	A	A	A	A	A	A	A	A	A	A	A	A	A	A	A	A	A	A	A	G	G	G	G	G
c28602_261	T	T	Y	T	T	T	T	T	T	T	T	T	T	T	T	C	T	T	T	T	T	T	T	T	T	T	T	T	T	T	T	T	C	NA	C	C	C	C	C	C	C	T	T	T	C	C	C	C	C
c45426_81	G	G	G	G	G	G	G	G	G	G	G	G	G	G	G	A	G	G	G	G	G	G	G	G	G	G	G	G	G	G	G	G	G	G	G	G	G	G	G	G	G	G	G	G	G	G	G	G	G
AX_99858966	C	C	C	C	C	C	C	C	C	C	C	C	C	C	C	C	C	C	C	C	C	C	C	C	C	C	C	C	C	C	C	C	C	C	C	C	C	C	C	C	C	C	C	C	C	C	C	C	C
c5952_639	T	T	T	T	T	T	T	T	T	T	T	T	T	T	T	C	T	T	T	T	T	T	T	T	T	T	T	T	T	T	T	T	T	T	T	T	T	T	T	T	T	T	T	T	T	T	T	T	T
c5952_995	A	A	A	A	A	A	A	A	A	A	A	A	A	A	A	A	A	A	A	A	A	A	A	A	A	A	A	A	A	A	A	A	A	A	A	A	A	A	A	A	A	A	A	A	A	A	A	A	A
AX_99500551	T	T	T	T	T	T	T	T	T	T	T	T	T	T	T	T	T	T	T	T	T	T	T	T	T	T	T	T	T	T	T	T	T	T	T	T	T	T	T	T	T	T	T	T	T	T	T	T	T
c14130_1988	A	A	A	A	A	A	A	A	A	A	A	A	A	A	A	G	A	A	A	A	A	A	A	A	A	A	A	A	A	A	A	A	A	A	A	A	A	A	A	A	A	A	A	A	A	A	A	A	A
c15493_774	G	G	G	G	G	G	G	G	G	G	G	G	G	G	G	G	G	G	G	G	G	G	G	G	G	G	G	G	G	G	G	G	G	G	G	G	G	G	G	G	G	G	G	G	G	G	G	G	G
c2640_928	C	Y	Y	Y	Y	C	C	T	T	T	T	C	Y	T	T	T	C	C	Y	C	C	C	C	C	C	T	Y	C	T	T	C	C	T	Y	T	T	T	T	T	T	T	T	T	C	T	T	T	T	T
c9267_348	T	T	T	T	T	T	T	T	C	T	Y	T	T	T	T	T	T	T	T	T	T	T	T	T	T	T	T	T	T	T	T	T	C	Y	C	C	C	T	C	C	C	C	T	T	T	T	T	T	T
c2101_1332	C	C	C	C	C	C	C	C	C	C	C	C	C	C	C	T	T	T	Y	C	T	T	T	T	T	C	Y	T	C	C	T	T	C	NA	C	C	C	C	C	C	C	C	C	C	C	C	C	C	C
c2204_206	A	R	A	R	R	A	A	G	G	G	G	A	R	G	G	G	G	G	G	G	G	G	G	G	G	G	G	G	G	G	G	G	G	G	G	G	G	G	G	G	G	G	A	A	A	A	A	A	G
c22376_255	G	G	G	G	G	G	G	R	A	G	R	G	G	G	G	G	G	G	G	G	G	G	G	G	G	G	G	G	G	G	G	G	G	G	G	G	G	G	G	G	G	G	G	G	G	G	G	G	G
c2062_395	T	T	T	T	T	T	T	Y	C	T	Y	T	T	T	T	T	T	T	T	T	T	T	T	T	T	T	T	T	T	T	T	T	T	T	T	T	T	T	T	T	T	T	T	T	T	T	T	T	T
c2062_629	G	G	G	G	G	G	G	K	T	G	K	G	G	G	G	G	G	G	G	G	G	G	G	G	G	G	G	G	G	G	G	G	G	G	G	G	G	G	G	G	G	G	G	G	G	G	G	G	G
AX_99234858	G	G	G	G	G	G	G	G	G	G	G	G	G	G	G	G	G	G	G	G	G	G	G	G	G	G	G	G	G	G	G	G	G	G	G	G	G	G	G	G	G	G	G	G	G	G	G	G	G
AX_99311833	A	A	A	A	A	A	A	A	A	A	A	A	A	A	A	A	A	A	A	A	A	A	A	A	A	A	A	A	A	A	A	A	G	R	G	G	G	A	G	G	G	G	A	A	A	A	A	A	A
AX_99357234	T	T	T	T	T	T	T	T	T	T	T	T	T	T	T	T	T	T	T	T	T	T	T	T	T	T	T	T	T	T	T	T	C	Y	C	C	C	T	C	C	C	C	T	T	T	T	T	T	T
AX_99509630	A	A	A	A	A	A	A	A	NA	A	A	A	A	A	A	A	NA	NA	A	A	A	A	A	A	A	A	A	NA	A	A	NA	NA	A	A	A	A	A	A	A	A	A	A	A	A	A	A	A	A	A
AX_99879639	G	G	G	G	G	G	G	G	G	G	G	G	G	G	G	G	G	G	G	G	G	G	G	G	G	G	G	G	G	G	G	G	A	R	A	A	A	G	A	A	A	A	G	G	G	G	G	G	G
c6050_175	A	R	A	A	G	A	A	R	A	G	R	A	R	G	G	A	A	A	R	G	G	G	G	G	G	G	G	A	G	G	A	A	A	R	G	A	G	G	A	A	A	A	A	A	A	G	G	G	R
c6050_569	C	Y	C	C	T	C	C	T	T	T	T	C	Y	T	T	C	C	C	Y	T	T	T	T	T	T	T	T	C	T	T	C	C	T	Y	T	T	T	T	T	T	T	T	C	C	C	T	T	T	Y
AX_99869160	T	Y	T	T	Y	T	T	C	C	C	C	T	Y	T	C	T	T	T	Y	C	C	C	C	C	C	C	C	T	C	C	T	T	C	Y	C	C	C	C	C	C	C	C	T	T	T	Y	C	C	T
c31832_410	T	T	T	T	T	T	T	T	T	T	T	T	T	T	T	T	T	T	T	T	T	T	T	T	T	T	T	T	T	T	T	T	T	T	T	T	T	T	T	T	T	T	T	T	T	T	T	T	T
AX_99849143	G	G	G	G	G	G	G	G	G	G	G	G	G	G	G	G	G	G	G	G	G	G	G	G	G	G	G	G	G	G	G	G	G	G	G	G	G	G	G	G	G	G	G	G	G	G	G	G	G
AX_99319509	C	C	C	C	C	C	C	C	C	C	C	C	C	C	C	C	C	C	C	C	C	C	C	C	C	C	C	C	C	C	C	C	C	C	C	C	C	C	C	C	C	C	C	C	C	C	C	C	C
c8154_266	C	Y	C	C	Y	C	C	Y	C	T	T	C	Y	C	T	C	C	C	C	T	T	T	T	T	T	T	T	C	T	T	C	C	C	C	C	C	T	T	T	T	T	T	C	C	C	C	T	T	C
c12750_1057	T	T	T	T	T	T	T	Y	C	T	T	T	T	T	T	T	T	T	T	T	T	T	T	T	T	T	T	T	T	T	T	T	T	T	T	T	T	T	T	T	T	T	T	T	T	T	T	T	T
c12750_1159	C	C	C	C	C	C	C	Y	T	C	C	C	C	C	C	C	C	C	C	C	C	C	C	C	C	C	C	C	C	C	C	C	C	C	C	C	C	C	C	C	C	C	C	C	C	C	C	C	C
c12750_440	C	C	C	C	C	C	C	C	C	C	C	C	C	C	C	C	C	C	C	C	C	C	C	C	C	C	C	C	C	C	C	C	C	C	C	C	C	C	C	C	C	C	C	C	C	C	C	C	C
c12750_713	C	C	C	C	C	C	C	C	C	C	C	C	C	C	C	C	C	C	C	C	C	C	C	C	C	C	C	C	C	C	C	C	C	C	C	C	C	C	C	C	C	C	C	C	C	C	C	C	C
c36698_567	G	G	G	G	G	G	G	G	G	G	G	G	G	G	G	G	G	G	G	G	G	G	G	G	G	G	G	G	G	G	G	G	G	G	G	G	G	G	G	G	G	G	G	G	G	G	G	G	G
AX_99854645	A	A	A	A	A	A	A	G	G	G	G	A	A	A	G	A	A	A	A	G	G	G	G	G	G	G	G	A	G	G	A	A	G	A	G	G	G	G	G	G	G	G	A	A	A	A	G	G	A
AX_99388061	T	T	T	T	T	T	T	T	T	T	T	T	T	T	T	T	T	T	T	T	T	T	T	T	T	T	T	T	T	T	T	T	T	T	T	T	T	T	T	T	T	T	T	T	T	T	T	T	T
AX_99391224	C	C	C	C	C	C	C	C	C	C	C	C	C	C	C	C	C	C	C	C	C	C	C	C	C	C	C	C	C	C	C	C	C	C	C	C	C	C	C	C	C	C	C	C	C	C	C	C	C
AX_99511520	T	T	T	T	T	T	T	Y	C	T	T	T	T	T	T	T	T	T	T	T	T	T	T	T	T	T	T	T	T	T	T	T	C	Y	C	C	Y	T	T	T	T	T	T	T	T	T	T	T	T
AX_99751482	G	G	G	G	G	G	G	R	A	G	G	G	G	G	G	G	G	G	G	G	G	G	G	G	G	G	G	G	G	G	G	G	G	G	G	G	G	G	G	G	G	G	G	G	G	G	G	G	G
AX_99811689	T	Y	Y	T	Y	T	T	C	C	C	C	T	Y	T	C	T	T	T	T	C	C	C	C	C	C	C	C	T	C	C	T	T	C	Y	C	C	C	C	C	C	C	C	C	T	C	C	C	C	C
c4120_2143	T	T	T	T	T	T	T	T	T	T	T	T	T	T	T	T	T	T	T	T	T	T	T	T	T	T	T	T	T	T	T	T	T	T	T	T	T	T	T	T	T	T	T	T	T	T	T	T	T
c4120_2609	G	K	G	G	K	G	G	T	T	T	T	G	K	G	T	G	G	G	G	T	T	T	T	T	T	T	T	G	T	T	G	G	T	K	T	T	T	T	T	T	T	T	G	G	G	G	T	T	G
c54198_480	A	R	A	A	R	A	A	G	G	G	G	A	R	A	G	A	A	A	A	G	G	G	G	G	G	G	G	A	G	G	A	A	G	R	G	G	G	G	G	G	G	G	A	A	A	A	G	G	A
c38239_107	A	A	A	A	A	A	A	A	A	A	A	A	A	A	A	A	A	A	A	A	A	A	A	A	A	A	A	A	A	A	A	A	A	A	A	A	A	A	A	A	A	A	A	A	A	A	A	A	A
c6801_1023	G	K	K	G	K	G	G	T	T	T	T	G	K	G	T	G	G	G	G	T	T	T	T	T	T	T	T	G	T	T	G	G	G	NA	G	G	K	T	T	T	T	T	T	G	T	T	T	T	T
c9328_521	C	C	C	C	C	C	C	C	C	C	C	C	C	C	C	C	C	C	C	C	C	C	C	C	C	C	C	C	C	C	C	C	C	C	C	C	C	C	C	C	C	C	C	C	C	C	C	C	C
c9328_635	T	T	T	T	T	T	T	T	T	T	T	T	T	T	T	T	T	T	T	T	T	T	T	T	T	T	T	T	T	T	T	T	T	T	T	T	T	T	T	T	T	T	T	T	T	T	T	T	T
AX_99818986	C	C	C	C	C	C	C	Y	T	C	C	C	C	C	C	C	C	C	C	C	C	C	C	C	C	C	C	C	C	C	C	C	C	C	C	C	C	C	C	C	C	C	C	C	C	C	C	C	C
c12482_545	G	G	G	G	G	G	G	R	A	G	G	G	G	G	G	G	G	G	G	G	G	G	G	G	G	G	G	G	G	G	G	G	A	R	A	A	R	G	G	G	G	G	G	G	G	G	G	G	G
AX_99270990	C	C	C	C	C	C	C	C	C	C	C	C	C	C	C	C	C	C	C	C	C	C	C	C	C	C	C	C	C	C	C	C	T	Y	T	T	Y	C	C	C	C	C	C	C	C	C	C	C	C
AX_99371801	A	A	A	A	A	A	A	A	A	A	A	A	A	A	A	A	A	A	A	A	A	A	A	A	A	A	A	A	A	A	A	A	G	R	G	G	R	A	A	A	A	A	A	A	A	A	A	A	A
AX_99375096	A	M	M	A	M	A	A	M	A	C	C	A	C	C	C	A	A	A	A	C	C	C	C	C	C	C	C	C	C	C	A	A	C	NA	C	C	C	C	C	C	C	C	A	A	C	C	C	C	C
AX_99498464	G	R	R	G	R	G	G	A	A	A	A	G	A	A	R	G	G	G	G	A	A	A	A	A	A	A	A	A	A	A	G	G	A	R	A	A	A	A	A	NA	A	A	G	G	A	A	A	A	A
AX_99774914	C	C	C	C	C	C	C	C	C	C	C	C	C	C	C	C	C	C	C	C	C	C	C	C	C	C	C	C	C	C	C	C	T	Y	T	T	Y	C	C	C	C	C	C	C	C	C	C	C	C
AX_99781261	T	T	T	T	T	T	T	T	T	T	T	T	T	T	T	T	T	T	T	T	T	T	T	T	T	T	T	T	T	T	T	T	C	Y	C	C	Y	T	T	T	T	T	T	T	T	T	T	T	T
AX_99850581	G	R	R	G	R	G	G	A	A	A	A	G	A	A	R	G	G	G	G	A	A	A	A	A	A	A	A	A	A	A	G	G	A	A	A	A	A	A	A	A	A	A	G	G	A	A	A	A	A
AX_99854148	T	Y	Y	T	Y	T	T	C	C	C	C	T	C	C	Y	T	T	T	T	C	C	C	C	C	C	C	C	C	C	C	T	T	C	Y	C	C	C	C	C	Y	C	C	T	T	C	C	C	C	C
c2112_2364	C	C	C	C	C	C	C	C	C	C	C	C	C	C	C	C	C	C	C	C	C	C	C	C	C	C	C	C	C	C	C	C	C	C	C	C	C	C	C	C	C	C	C	C	C	C	C	C	C
AX_99716650	A	A	A	A	A	A	A	A	A	A	A	A	A	A	A	A	A	A	A	A	A	A	A	A	A	A	A	A	A	A	A	A	G	R	G	G	R	A	A	A	A	A	A	A	A	A	A	A	A
AX_99272920	A	R	A	A	R	A	A	R	A	G	G	A	G	G	G	A	A	A	A	G	G	G	G	G	G	G	G	G	G	G	A	G	G	R	G	G	G	G	G	G	G	G	A	A	A	A	G	G	A
AX_99332828	C	M	C	C	M	C	C	M	C	A	A	C	A	A	A	C	C	C	C	A	A	A	A	A	A	A	A	A	A	A	C	A	A	M	A	A	A	A	A	A	A	A	C	C	C	C	A	A	C
AX_99447299	T	Y	T	T	Y	T	T	Y	T	C	C	T	C	C	C	T	T	T	T	C	C	C	C	C	C	C	C	C	C	C	T	C	C	Y	C	C	C	C	C	C	C	C	T	T	T	T	C	C	T
AX_99493295	T	Y	T	C	C	T	T	C	C	C	C	C	C	C	C	T	T	T	T	C	C	C	C	C	C	C	C	C	C	C	T	C	C	Y	C	C	C	C	C	C	C	C	T	T	T	T	C	C	T
AX_99514927	A	M	A	A	M	A	A	M	A	C	C	A	C	C	C	A	A	A	A	C	C	C	C	C	C	C	C	C	C	C	A	C	C	M	C	C	C	C	C	C	C	C	A	A	A	A	C	C	A
AX_99529476	C	C	C	T	Y	C	C	Y	T	C	C	T	C	C	C	C	C	C	C	C	C	C	C	C	C	C	C	C	C	C	C	C	T	Y	T	T	Y	C	C	C	C	T	C	C	C	C	C	C	C
AX_99733193	C	C	C	T	Y	C	C	Y	T	C	C	T	C	C	C	C	C	C	C	C	C	C	C	C	C	C	C	C	C	C	C	C	T	Y	T	T	Y	C	C	C	C	T	C	C	C	C	C	C	C
AX_99529389	A	A	A	G	R	A	A	R	G	A	A	G	A	A	A	A	A	A	A	A	A	A	A	A	A	A	A	A	A	A	A	A	G	NA	G	G	R	A	A	A	A	G	A	A	A	A	A	A	A
AX_99671769	T	Y	T	T	Y	T	T	Y	T	C	C	T	C	C	C	T	T	T	T	C	C	C	C	C	C	C	C	C	C	C	T	C	T	Y	T	T	Y	C	C	C	C	T	T	T	T	Y	C	C	T
AX_99344341	T	T	T	C	Y	T	T	Y	C	T	T	C	T	T	T	T	T	T	T	T	T	T	T	T	T	T	T	T	T	T	T	T	T	T	T	T	T	T	T	T	T	T	T	T	T	T	T	T	T
AX_99433375	T	T	T	C	Y	T	T	Y	C	T	T	C	T	T	T	T	T	T	T	T	T	T	T	T	T	T	T	T	T	T	T	T	T	T	T	T	T	T	T	T	T	T	T	T	T	T	T	T	T
AX_99497982	T	T	T	C	Y	T	T	Y	C	T	T	C	T	T	T	T	T	T	T	T	T	T	T	T	T	T	T	T	T	T	T	T	T	T	T	T	T	T	T	T	T	T	T	T	T	T	T	T	T
AX_99285983	C	C	C	C	C	C	C	C	C	C	C	C	C	C	C	C	C	C	C	C	C	C	C	C	C	C	C	C	C	C	C	C	C	C	C	C	C	C	C	C	C	C	C	C	C	C	C	C	C
AX_99440899	G	G	G	A	R	G	G	R	A	G	G	A	G	G	G	G	G	G	G	G	G	G	G	G	G	G	G	G	G	G	G	G	G	G	G	G	G	G	G	G	G	G	G	G	G	G	G	G	G
AX_99564578	T	T	T	T	T	T	T	T	T	T	T	T	T	T	T	T	T	T	T	T	T	T	T	T	T	T	T	T	T	T	T	T	C	Y	C	C	Y	T	T	T	T	C	T	T	T	T	T	T	T
AX_99604729	G	G	G	G	G	G	G	G	G	G	G	G	G	G	G	G	G	G	G	G	G	G	G	G	G	G	G	G	G	G	G	G	A	R	A	A	R	G	G	G	G	A	G	G	G	G	G	G	G
AX_99631976	T	T	T	T	T	T	T	T	T	T	T	T	T	T	T	T	T	T	T	T	T	T	T	T	T	T	T	T	T	T	T	T	T	T	T	T	T	T	T	T	T	T	T	T	T	T	T	T	T
AX_99872843	T	T	T	G	K	T	T	K	G	T	T	G	T	T	T	T	T	T	T	T	T	T	T	T	T	T	T	T	T	T	T	T	T	T	T	T	T	T	T	T	T	T	T	T	T	T	T	T	T
AX_99288313	G	G	G	G	G	G	G	G	G	G	G	G	G	G	G	G	G	G	G	G	G	G	G	G	G	G	G	G	G	G	G	G	G	G	G	G	G	G	G	G	G	G	G	G	G	G	G	G	G
AX_99341446	T	Y	T	T	Y	T	T	Y	T	C	C	T	C	C	C	T	T	T	T	C	C	C	C	C	C	C	C	C	C	C	T	C	C	Y	C	C	C	C	C	C	C	C	T	T	T	Y	C	C	T
AX_99707804	G	R	G	A	A	G	G	A	A	A	A	A	A	A	A	G	G	G	G	A	A	A	A	A	A	A	A	A	A	A	G	A	G	NA	G	G	R	A	A	A	A	G	G	G	G	R	A	A	G
AX_99809997	C	Y	C	T	T	C	C	T	T	T	T	T	T	T	T	C	C	C	C	T	T	T	T	T	T	T	T	T	T	T	C	T	C	C	C	C	Y	T	T	T	T	C	C	C	C	Y	T	T	C
AX_99232242	T	Y	T	Y	C	T	T	C	C	C	C	C	C	C	C	T	T	T	T	C	C	C	C	C	C	C	C	C	C	C	T	C	T	Y	T	T	Y	C	C	C	C	T	T	T	T	Y	C	C	T
AX_99284565	A	R	A	R	G	A	A	G	G	G	G	G	G	G	G	A	A	A	A	G	G	G	G	G	G	G	G	G	G	G	A	G	A	NA	A	A	R	G	G	G	G	A	A	A	A	R	G	G	A
AX_99354479	C	Y	C	Y	T	C	C	T	T	T	T	T	T	T	T	C	C	C	C	T	T	T	T	T	T	T	T	T	T	T	C	T	C	C	C	C	Y	T	T	T	T	C	C	C	C	Y	T	T	C
AX_99408341	A	R	A	R	G	A	A	G	G	G	G	G	G	G	G	A	A	A	A	G	G	G	G	G	G	G	G	G	G	G	A	G	A	R	A	A	R	G	G	G	G	A	A	A	A	R	G	G	A
AX_99446035	C	C	C	C	C	C	C	C	C	C	C	C	C	C	C	C	C	C	C	C	C	C	C	C	C	C	C	C	C	C	C	C	T	Y	T	T	Y	C	C	C	C	T	C	C	C	C	C	C	C
AX_99485122	A	A	A	R	R	A	A	R	G	A	A	G	A	A	A	A	A	A	A	A	A	A	A	A	A	A	A	A	A	A	A	A	G	R	G	G	R	A	A	A	A	G	A	A	A	A	A	A	A
AX_99563819	A	M	A	M	C	A	A	C	C	C	C	C	C	C	C	A	A	A	A	C	C	C	C	C	C	C	C	C	C	C	A	C	A	A	A	A	M	C	C	C	C	A	A	A	A	M	C	C	A
AX_99585145	A	R	A	R	G	A	A	G	G	G	G	G	G	G	G	A	A	A	A	G	G	G	G	G	G	G	G	G	G	G	A	G	A	R	A	A	R	G	G	G	G	A	A	A	A	R	G	G	A
AX_99585155	A	M	A	M	C	A	A	C	C	C	C	C	C	C	C	A	A	A	A	C	C	C	C	C	C	C	C	C	C	C	A	C	A	M	A	A	M	C	C	C	C	A	A	A	A	M	C	C	A
AX_99659575	A	R	A	R	G	A	A	G	G	G	G	G	G	G	G	A	A	A	A	G	G	G	G	G	G	G	G	G	G	G	A	G	A	NA	A	A	R	G	G	G	G	A	A	A	A	R	G	G	A
AX_99663495	C	C	C	Y	Y	C	C	Y	T	C	C	T	C	C	C	C	C	C	C	C	C	C	C	C	C	C	C	C	C	C	C	C	T	NA	T	T	Y	C	C	C	C	T	C	C	C	C	C	C	C
AX_99688573	T	Y	T	Y	C	T	T	C	C	C	C	C	C	C	C	T	T	T	T	C	C	C	C	C	C	C	C	C	C	C	T	C	T	Y	T	T	Y	C	C	C	C	T	T	T	T	Y	C	C	T
AX_99694785	G	K	G	K	T	G	G	T	T	T	T	T	T	T	T	G	G	G	G	T	T	T	T	T	T	T	T	T	T	T	G	T	G	NA	G	G	K	T	T	T	T	G	G	G	G	K	T	T	G
AX_99729497	T	Y	T	Y	C	T	T	C	C	C	C	C	C	C	C	T	T	T	T	C	C	C	C	C	C	C	C	C	C	C	T	C	T	NA	T	T	Y	C	C	Y	C	T	T	T	T	Y	C	C	T
AX_99758770	C	Y	C	Y	T	C	C	T	T	T	T	T	T	T	T	C	C	C	C	T	T	T	T	T	T	T	T	T	T	T	C	T	C	NA	C	C	Y	T	T	T	T	C	C	C	C	Y	T	T	C
AX_99798901	C	Y	C	Y	T	C	C	T	T	T	T	T	T	T	T	C	C	C	C	T	T	T	T	T	T	T	T	T	T	T	C	T	C	C	C	C	Y	T	T	T	T	C	C	C	C	Y	T	T	C
AX_99828845	G	G	G	G	G	G	G	G	G	G	G	G	G	G	G	G	G	G	G	G	G	G	G	G	G	G	G	G	G	G	G	G	A	R	A	A	R	G	G	G	G	A	G	G	G	G	G	G	G
AX_99370996	T	Y	T	Y	C	T	T	C	C	C	C	C	C	C	C	T	T	T	T	C	C	C	C	C	C	C	C	C	C	C	T	C	T	NA	T	T	Y	C	C	C	C	T	T	T	T	Y	C	C	T
AX_99601769	G	R	G	R	A	G	G	A	A	A	A	A	A	A	A	G	G	G	G	A	A	A	A	A	A	A	A	A	A	A	G	A	G	NA	G	G	R	A	A	A	A	G	G	G	G	R	A	A	G
AX_99277612	C	Y	C	C	Y	C	C	Y	C	T	T	C	T	T	T	C	C	C	C	T	T	T	T	T	T	T	T	T	T	T	C	T	C	NA	C	C	Y	T	T	T	T	C	C	C	C	Y	T	T	C
AX_99280794	T	Y	T	T	Y	T	T	Y	T	C	C	T	C	C	C	T	T	T	T	C	C	C	C	C	C	C	C	C	C	C	T	C	T	NA	T	T	Y	C	C	C	C	T	T	T	T	Y	C	C	T
AX_99382797	G	R	G	G	R	G	G	R	G	A	A	G	A	A	A	G	G	G	G	A	A	A	A	A	A	A	A	A	A	A	G	A	G	R	G	G	R	A	A	A	A	G	G	G	G	R	A	A	G
AX_99577754	C	Y	C	C	Y	C	C	Y	C	T	T	C	T	T	T	C	C	C	C	T	T	T	T	T	T	T	T	T	T	T	C	T	C	Y	C	C	Y	T	T	T	T	C	C	C	C	Y	T	T	C
AX_99660705	C	Y	C	Y	T	C	C	T	T	T	T	T	T	T	T	C	C	C	C	T	T	T	T	T	T	T	T	T	T	T	C	T	C	Y	C	C	Y	T	T	T	T	C	C	C	C	Y	T	T	C
AX_99762120	T	Y	T	T	Y	T	T	Y	T	C	C	T	C	C	C	T	T	T	T	C	C	C	C	C	C	C	C	C	C	C	T	C	T	NA	T	T	Y	C	C	C	C	T	T	T	T	Y	C	C	T
AX_99808394	C	Y	C	Y	T	C	C	T	T	T	T	T	T	T	T	C	C	C	C	T	T	T	T	T	T	T	T	T	T	T	C	T	C	Y	C	C	Y	T	T	T	T	C	C	C	C	Y	T	T	C
AX_99859878	T	Y	T	Y	Y	T	T	C	C	C	C	C	T	T	C	T	C	C	C	C	C	C	C	C	C	C	C	C	C	C	C	C	T	Y	T	T	Y	C	C	C	C	T	T	T	T	Y	C	C	T
AX_99222881	C	Y	C	C	Y	C	C	Y	C	T	T	C	C	C	T	C	T	T	T	T	T	T	T	T	T	T	T	T	T	T	T	T	C	Y	C	C	Y	T	T	T	T	C	C	C	C	Y	T	T	C
AX_99222956	T	Y	T	T	Y	T	T	C	C	C	C	C	T	T	C	T	C	C	C	C	C	C	C	C	C	C	C	C	C	C	C	C	T	Y	T	T	Y	C	C	C	C	T	T	T	T	Y	C	C	T
AX_99311166	G	R	G	G	R	G	G	A	A	A	A	A	G	G	A	G	A	A	A	A	A	A	A	A	A	A	A	A	A	A	A	A	G	R	G	G	R	A	A	A	A	G	G	G	G	R	A	A	G
AX_99283276	A	A	A	A	A	A	A	A	A	A	A	A	A	A	A	A	A	A	A	A	A	A	A	A	A	A	A	A	A	A	A	A	A	A	A	A	A	A	A	A	A	A	A	A	A	A	A	A	A
AX_99312630	G	G	G	G	G	G	G	G	G	G	G	G	G	G	G	G	G	G	G	G	G	G	G	G	G	G	G	G	G	G	G	G	G	G	G	G	G	G	G	G	G	G	G	G	G	G	G	G	G
AX_99346651	A	A	A	A	A	A	A	A	A	A	A	A	A	A	A	A	A	A	A	A	A	A	A	A	A	A	A	A	A	A	A	A	A	A	A	A	A	A	A	A	A	A	A	A	A	A	A	A	A
AX_99577615	T	Y	T	T	Y	T	T	C	C	C	C	C	T	T	C	T	C	C	C	C	C	C	C	C	C	C	C	C	C	C	C	C	T	Y	T	T	Y	C	C	C	C	T	T	T	T	Y	C	C	T
AX_99482186	A	A	A	A	A	A	A	A	A	A	A	A	A	A	A	A	A	A	A	A	A	A	A	A	A	A	A	A	A	A	A	A	A	A	A	A	A	A	A	A	A	A	A	A	A	A	A	A	A
AX_99258504	C	C	C	C	C	C	C	C	C	C	C	C	C	C	C	C	C	C	C	C	C	C	C	C	C	C	C	C	C	C	C	C	C	C	C	C	C	C	C	C	C	C	C	C	C	C	C	C	C
AX_99276672	G	G	G	G	G	G	G	G	G	G	G	G	G	G	G	G	G	G	G	G	G	G	G	G	G	G	G	G	G	G	G	G	G	G	G	G	G	G	G	G	G	G	G	G	G	G	G	G	G
AX_99397071	C	C	C	C	C	C	C	C	C	C	C	C	C	C	C	C	C	C	C	C	C	C	C	C	C	C	C	C	C	C	C	C	C	C	C	C	C	C	C	C	C	C	C	C	C	C	C	C	C
AX_99425710	T	T	T	T	T	T	T	Y	C	T	T	C	T	T	T	T	T	T	T	T	T	T	T	T	T	T	T	T	T	T	T	T	C	Y	C	C	Y	T	T	T	T	C	T	T	T	T	T	T	T
AX_99480306	T	T	T	T	T	T	T	Y	C	T	T	C	T	T	T	T	T	T	T	T	T	T	T	T	T	T	T	T	T	T	T	T	C	Y	C	C	Y	T	T	T	T	C	T	T	T	T	T	T	T
AX_99835478	G	G	G	G	G	G	G	K	T	G	G	T	G	G	G	G	G	G	G	G	G	G	G	G	G	G	G	G	G	G	G	G	T	K	T	T	K	G	G	G	G	T	G	G	G	G	G	G	G
AX_99844185	G	G	G	G	G	G	G	R	A	G	G	A	G	G	G	G	G	G	G	G	G	G	G	G	G	G	G	G	G	G	G	G	A	R	A	A	R	G	G	G	G	A	G	G	G	G	G	G	G
c11088_627	G	G	G	G	G	G	G	G	G	G	G	G	G	G	G	G	G	G	G	G	G	G	G	G	G	G	G	G	G	G	G	G	A	R	A	A	R	G	G	G	G	G	G	G	G	G	G	G	G
c9893_554	C	C	C	C	C	C	C	Y	T	C	C	C	C	C	C	C	C	C	C	C	C	C	C	C	C	C	C	C	C	C	C	C	T	Y	T	T	Y	C	C	C	C	C	C	C	C	C	C	C	C
c17165_808	G	R	R	G	R	G	G	R	G	A	A	G	A	G	A	G	G	G	G	A	A	A	A	A	A	A	A	G	A	A	G	G	G	NA	G	G	R	A	A	A	A	A	A	G	A	A	A	A	A
AX_99772046	A	A	A	A	A	A	A	A	A	A	A	A	A	A	A	A	A	A	A	A	A	A	A	A	A	A	A	A	A	A	A	A	A	A	A	A	A	A	A	A	A	A	A	A	A	A	A	A	A
AX_99225096	G	K	G	G	K	G	G	T	T	T	T	T	G	G	T	G	T	T	T	T	T	T	T	T	T	T	T	T	T	T	T	T	G	K	G	G	K	T	T	T	T	G	G	G	G	K	T	T	G
AX_99273668	A	A	A	A	A	A	A	A	A	A	A	A	A	A	A	A	A	A	A	A	A	A	A	A	A	A	A	A	A	A	A	A	G	R	G	G	R	A	A	A	A	G	A	A	A	A	A	A	A
c10577_1527	A	A	A	A	A	A	A	A	A	A	A	A	A	A	A	A	A	A	A	A	A	A	A	A	A	A	A	A	A	A	A	A	A	A	A	A	A	A	A	A	A	A	A	A	A	A	A	A	A
AX_99497267	A	R	A	A	R	A	A	R	A	G	G	A	A	A	G	A	G	G	G	G	G	G	G	G	G	G	G	G	G	G	G	G	A	R	A	A	R	G	G	G	G	A	A	A	A	R	G	G	A
AX_99653545	A	R	A	A	R	A	A	R	A	G	G	A	A	A	G	A	G	G	G	G	G	G	G	G	G	G	G	G	G	G	G	G	G	G	G	G	G	G	G	G	G	G	A	A	A	R	G	G	A
AX_99421008	G	G	G	G	G	G	G	G	NA	G	G	NA	G	G	G	G	G	G	G	G	G	G	G	G	G	G	G	G	G	G	G	G	G	G	G	G	G	G	G	G	G	G	G	G	G	G	G	G	G
AX_99886439	T	Y	T	Y	Y	T	T	C	C	C	C	C	T	T	C	T	C	C	C	C	C	C	C	C	C	C	C	C	C	C	C	C	C	C	C	C	C	C	C	C	C	C	T	T	T	Y	C	C	T
AX_99298422	A	A	A	R	A	A	A	R	G	A	A	G	A	A	A	A	A	A	A	A	A	A	A	A	A	A	A	A	A	A	A	A	A	A	A	A	A	A	A	A	A	A	A	A	A	A	A	A	A
AX_99440807	A	A	A	R	A	A	A	R	G	A	A	G	A	A	A	A	A	A	A	A	A	A	A	A	A	A	A	A	A	A	A	A	G	R	G	G	R	A	A	A	A	G	A	A	A	A	A	A	A
c10048_568	T	T	T	T	T	T	T	T	T	T	T	T	T	T	T	T	T	T	T	T	T	T	T	T	T	T	T	T	T	T	T	T	T	T	T	T	T	T	T	T	T	T	T	T	T	T	T	T	T
c17591_459	T	T	T	T	T	T	T	T	T	T	T	T	T	T	T	T	T	T	T	T	T	T	T	T	T	T	T	T	T	T	T	T	T	T	T	T	T	T	T	T	T	T	T	T	T	T	T	T	T
c4832_1239	A	R	R	A	R	A	A	R	A	G	G	A	G	G	G	A	A	A	A	G	G	G	G	G	G	G	G	G	G	G	A	A	G	R	G	G	G	G	G	G	G	G	A	A	G	G	G	G	G
AX_99762539	C	C	C	C	C	C	C	C	C	C	C	C	C	C	C	C	C	C	C	C	C	C	C	C	C	C	C	C	C	C	C	C	C	C	C	C	C	C	C	C	C	C	C	C	C	C	C	C	C
AX_99519900	A	R	A	R	R	A	A	G	G	G	G	G	A	A	G	A	A	A	A	G	G	G	G	G	G	G	G	G	G	G	G	G	A	NA	A	A	R	G	G	G	G	A	A	A	A	R	G	G	A
AX_99561487	A	R	A	A	R	A	A	R	A	G	G	A	A	A	G	A	A	A	A	G	G	G	G	G	G	G	G	G	G	G	G	G	A	A	A	A	R	G	G	G	G	A	A	A	A	R	G	G	A
AX_99800925	C	C	C	Y	C	C	C	Y	T	C	C	T	C	C	C	C	C	C	C	C	C	C	C	C	C	C	C	C	C	C	C	C	C	C	C	C	C	C	C	C	C	C	C	C	C	C	C	C	C
AX_99820357	C	C	C	Y	C	C	C	Y	T	C	C	T	C	C	C	C	C	C	C	C	C	C	C	C	C	C	C	C	C	C	C	C	C	C	C	C	C	C	C	C	C	C	C	C	C	C	C	C	C
AX_99311454	G	K	G	G	K	G	G	K	G	T	T	G	G	G	T	G	G	G	G	T	T	T	T	T	T	T	T	T	T	T	T	T	G	K	G	G	K	T	T	T	T	G	G	G	G	K	T	T	G
AX_99405911	A	R	A	A	R	A	A	R	A	G	G	A	A	A	G	A	A	A	A	G	G	G	G	G	G	G	G	G	G	G	G	G	A	NA	A	A	R	G	G	G	G	A	A	A	A	R	G	G	A
AX_99463270	G	R	G	G	R	G	G	A	A	A	A	A	G	G	A	G	G	G	G	A	A	A	A	A	A	A	A	A	A	A	A	A	G	R	G	G	R	A	A	A	A	G	G	G	G	R	A	A	G
AX_99630903	T	Y	T	T	Y	T	T	C	C	C	C	C	T	T	C	T	T	T	T	C	C	C	C	C	C	C	C	C	C	C	C	C	C	C	C	C	C	C	C	C	C	C	T	T	T	Y	C	C	T
AX_99723813	A	R	A	A	R	A	A	G	G	G	G	G	A	A	G	A	A	A	A	G	G	G	G	G	G	G	G	G	G	G	G	G	G	R	G	G	G	G	G	G	G	G	A	A	A	R	G	G	A
AX_99808827	A	M	A	A	M	A	A	M	A	C	C	A	A	A	C	A	A	A	A	C	C	C	C	C	C	C	C	C	C	C	C	C	A	M	A	A	M	C	C	C	C	A	A	A	A	M	C	C	A
AX_99242701	G	G	G	G	G	G	G	R	A	G	G	G	G	G	G	G	G	G	G	G	G	G	G	G	G	G	G	G	G	G	G	G	G	G	G	G	G	G	G	G	G	G	G	G	G	G	G	G	G
AX_99394946	A	R	A	A	G	A	A	G	G	G	G	A	A	A	G	G	A	A	A	G	G	G	G	G	G	G	G	G	G	G	G	G	A	A	A	A	R	G	G	G	G	A	A	A	A	R	G	G	A
AX_99454920	G	R	G	G	A	G	G	A	A	A	A	G	G	G	A	A	G	G	G	A	A	A	A	A	A	A	A	A	A	A	A	A	A	NA	A	A	A	A	A	A	A	A	G	G	G	R	A	A	G
AX_99512731	C	C	C	C	C	C	C	Y	T	C	C	C	C	C	C	C	C	C	C	C	C	C	C	C	C	C	C	C	C	C	C	C	C	C	C	C	C	C	C	C	C	C	C	C	C	C	C	C	C
AX_99591200	A	R	A	A	R	A	A	R	A	G	G	A	A	A	G	G	A	A	A	G	G	G	G	G	G	G	G	G	G	G	G	G	A	R	A	A	R	G	G	G	G	A	A	A	A	R	G	G	A
AX_99651222	A	A	A	A	A	A	A	R	G	A	A	A	A	A	A	A	A	A	A	A	A	A	A	A	A	A	A	A	A	A	A	A	A	A	A	A	A	A	A	A	A	A	A	A	A	A	A	A	A
AX_99661024	G	G	G	G	G	G	G	K	T	G	G	G	G	G	G	G	G	G	G	G	G	G	G	G	G	G	G	G	G	G	G	G	G	G	G	G	G	G	G	G	G	G	G	G	G	G	G	G	G
AX_99683338	T	T	T	T	T	T	T	Y	C	T	T	T	T	T	T	T	T	T	T	T	T	T	T	T	T	T	T	T	T	T	T	T	C	Y	C	C	Y	T	T	C	T	C	T	T	T	T	T	T	T
AX_99315878	G	G	G	G	G	G	G	G	G	G	G	G	G	G	G	G	G	G	G	G	G	G	G	G	G	G	G	G	G	G	G	G	G	G	G	G	G	G	G	G	G	G	G	G	G	G	G	G	G
AX_99398217	G	G	G	G	G	G	G	G	G	G	G	G	G	G	G	G	G	G	G	G	G	G	G	G	G	G	G	G	G	G	G	G	G	G	G	G	G	G	G	G	G	G	G	G	G	G	G	G	G
AX_99417995	G	G	G	G	G	G	G	R	A	G	G	G	G	G	G	G	G	G	G	G	G	G	G	G	G	G	G	G	G	G	G	G	A	R	A	A	R	G	G	A	G	G	G	G	G	G	G	G	G
AX_99476021	T	T	T	T	T	T	T	T	T	T	T	T	T	T	T	T	T	T	T	T	T	T	T	T	T	T	T	T	T	T	T	T	T	T	T	T	T	T	T	T	T	T	T	T	T	T	T	T	T
c18638_596	A	M	M	A	M	A	A	C	C	C	C	A	C	C	M	A	A	A	A	C	C	C	C	C	C	C	C	A	C	C	A	A	A	NA	A	A	M	C	C	C	C	C	A	A	C	C	C	C	C
c8569_538	G	G	G	G	G	G	G	G	G	G	G	G	G	G	G	G	G	G	G	G	G	G	G	G	G	G	G	G	G	G	G	G	G	G	G	G	G	G	G	G	G	G	G	G	G	G	G	G	G
AX_99510421	G	G	G	G	G	G	G	G	G	G	G	G	G	G	G	G	G	G	G	G	G	G	G	G	G	G	G	G	G	G	G	G	G	G	G	G	G	G	G	G	G	G	G	G	G	G	G	G	G
AX_99517524	T	T	T	T	T	T	T	Y	C	T	T	T	T	T	T	T	T	T	T	T	T	T	T	T	T	T	T	T	T	T	T	T	T	T	T	T	T	T	T	T	T	T	T	T	T	T	T	T	T
AX_99564644	C	C	C	C	C	C	C	C	C	C	C	C	C	C	C	C	C	C	C	C	C	C	C	C	C	C	C	C	C	C	C	C	NA	C	NA	C	NA	C	NA	C	NA	C	C	C	C	C	C	C	C
c62248_195	T	T	T	T	T	T	T	T	T	T	T	T	T	T	T	T	T	T	T	T	T	T	T	T	T	T	T	T	T	T	T	T	T	T	T	T	T	T	T	T	T	T	T	T	T	T	T	T	T
AX_99732251	G	K	G	G	T	G	G	T	T	T	T	G	G	G	T	T	T	T	T	T	T	T	T	T	T	T	T	T	T	T	T	T	G	K	G	G	K	T	K	G	T	T	G	G	T	K	T	T	G
c14382_251	T	Y	Y	T	Y	T	T	C	NA	C	C	T	C	C	C	T	T	T	T	C	C	C	C	C	C	C	C	C	C	C	T	T	C	C	C	C	C	C	C	C	C	C	T	T	C	C	C	C	C
c14382_616	T	T	T	T	T	T	T	T	T	T	T	T	T	T	T	T	T	T	T	T	T	T	T	T	T	T	T	T	T	T	T	T	T	T	T	T	T	T	T	T	T	T	T	T	T	T	T	T	T
c30530_150	A	R	R	A	R	A	A	R	A	G	G	A	G	G	G	A	A	A	A	G	G	G	G	G	G	G	G	G	G	G	A	A	A	A	A	A	R	G	G	G	G	G	A	A	G	G	G	G	G
c42630_583	A	R	R	A	R	A	A	R	A	G	G	A	G	G	R	A	A	A	A	G	G	G	G	G	G	G	G	G	G	G	A	A	G	NA	G	G	G	G	G	G	G	G	A	A	G	G	G	G	G
AX_99254886	C	C	C	C	C	C	C	C	C	C	C	C	C	C	C	C	C	C	C	C	C	C	C	C	C	C	C	C	C	C	C	C	A	A	A	A	M	C	A	A	C	C	C	C	C	C	C	C	C
AX_99351967	A	R	A	A	G	A	A	R	A	G	G	A	A	A	G	G	G	G	G	G	G	G	G	G	G	G	G	G	G	G	G	G	G	G	G	G	G	G	G	G	G	G	A	A	G	R	G	G	A
AX_99413750	G	R	G	G	A	G	G	A	A	A	A	G	G	G	A	A	A	A	A	A	A	A	A	A	A	A	A	A	A	A	A	A	A	A	A	A	A	A	A	A	A	A	G	G	A	R	A	A	G
AX_99497850	G	G	G	G	G	G	G	G	G	G	G	G	G	G	G	G	G	G	G	G	G	G	G	G	G	G	G	G	G	G	G	G	A	A	A	A	R	G	A	A	G	G	G	G	G	G	G	G	G
AX_99500352	C	C	C	C	C	C	C	C	C	C	C	C	C	C	C	C	C	C	C	C	C	C	C	C	C	C	C	C	C	C	C	C	A	M	A	A	M	C	A	A	C	C	C	C	C	C	C	C	C
c63883_149	C	C	C	C	C	C	C	Y	T	C	C	C	C	C	C	C	C	C	C	C	C	C	C	C	C	C	C	C	C	C	C	C	T	Y	T	T	Y	C	C	C	C	C	C	C	C	C	C	C	C
c1785_2107	C	C	C	C	C	C	C	Y	T	C	C	C	C	C	C	C	C	C	C	C	C	C	C	C	C	C	C	C	C	C	C	C	C	C	C	C	C	C	C	C	C	C	C	C	C	C	C	C	C
c1785_2305	T	T	T	T	T	T	T	Y	C	T	T	T	T	T	T	T	T	T	T	T	T	T	T	T	T	T	T	T	T	T	T	T	T	T	T	T	T	T	T	T	T	T	T	T	T	T	T	T	T
c12473_557	A	A	A	A	A	A	A	A	A	A	A	A	A	A	A	A	A	A	A	A	A	A	A	A	A	A	A	A	A	A	A	A	A	A	A	A	A	A	A	A	A	A	A	A	A	A	A	A	A
c1726_1698	C	C	C	C	C	C	C	Y	T	C	C	C	C	C	C	C	C	C	C	C	C	C	C	C	C	C	C	C	C	C	C	C	T	Y	T	T	Y	C	C	C	C	C	C	C	C	C	C	C	C
c1726_1959	T	T	T	T	T	T	T	NA	C	T	T	T	T	T	T	T	T	T	T	T	T	T	T	T	T	T	T	T	T	T	T	T	C	Y	C	C	Y	T	T	T	T	T	T	T	T	T	T	T	T
c1726_2564	C	C	C	C	C	C	C	Y	T	C	C	C	C	C	C	C	C	C	C	C	C	C	C	C	C	C	C	C	C	C	C	C	T	Y	T	T	Y	C	C	C	C	C	C	C	C	C	C	C	C
c1726_2949	G	G	G	G	G	G	G	R	A	G	G	G	G	G	G	G	G	G	G	G	G	G	G	G	G	G	G	G	G	G	G	G	A	R	A	A	R	G	G	G	G	G	G	G	G	G	G	G	G
c1726_3339	G	G	G	G	G	G	G	R	A	G	G	G	G	G	G	G	G	G	G	G	G	G	G	G	G	G	G	G	G	G	G	G	A	R	A	A	R	G	G	G	G	G	G	G	G	G	G	G	G
c4115_725	G	G	G	A	R	G	G	R	A	G	G	G	G	G	G	G	G	G	G	G	G	G	G	G	G	G	G	G	G	G	G	G	G	G	G	G	G	G	G	G	G	G	G	G	G	G	G	G	G
c65958_149	T	T	T	T	T	T	T	K	G	T	T	T	T	T	T	T	T	T	T	T	T	T	T	T	T	T	T	T	T	T	T	T	G	K	G	G	K	T	T	T	T	T	T	T	T	T	T	T	T
c9932_935	T	T	T	T	T	T	T	T	T	T	T	T	T	T	T	T	T	T	T	T	T	T	T	T	T	T	T	T	T	T	T	T	C	Y	C	C	Y	T	T	T	T	T	T	T	T	T	T	T	T
c3263_423	C	Y	C	T	T	C	C	T	T	T	T	Y	T	T	T	C	C	C	C	T	T	T	T	T	T	T	T	T	T	T	C	T	T	Y	T	T	T	T	T	T	T	T	C	C	C	C	T	T	C
AX_99424314	T	Y	T	T	C	T	T	C	C	C	C	T	T	T	C	T	T	T	T	C	C	C	C	C	C	C	C	C	C	C	C	C	T	T	T	T	Y	C	T	T	C	C	T	T	C	T	C	C	T
AX_99795660	A	A	A	A	A	A	A	A	A	A	A	A	A	A	A	A	A	A	A	A	A	A	A	A	A	A	A	A	A	A	A	A	A	A	A	A	A	A	A	A	A	A	A	A	A	A	A	A	A
c19217_1112	G	G	G	A	R	G	G	R	A	G	G	A	G	G	G	G	G	G	G	G	G	G	G	G	G	G	G	G	G	G	G	G	G	G	G	G	G	G	G	G	G	G	G	G	G	G	G	G	G
c37454_234	A	A	A	G	R	A	A	R	G	A	A	G	A	A	A	A	A	A	A	A	A	A	A	A	A	A	A	A	A	A	A	A	G	R	G	G	R	A	A	A	A	G	A	A	A	A	A	A	A
c6256_1227	C	C	C	A	M	C	C	M	A	C	C	A	C	C	C	C	C	C	C	C	C	C	C	C	C	C	C	C	C	C	C	C	A	M	A	A	M	C	C	C	C	A	C	C	C	C	C	C	C
c988_631	C	C	C	T	Y	C	C	Y	T	C	C	T	C	C	C	C	C	C	C	C	C	C	C	C	C	C	C	C	C	C	C	C	C	C	C	C	C	C	C	C	C	C	C	C	C	C	C	C	C
c4865_1411	A	R	A	G	G	A	A	G	G	G	G	G	G	G	G	A	A	A	A	G	G	G	G	G	G	G	G	G	G	G	A	G	A	A	A	A	R	G	G	G	G	A	A	A	A	A	G	G	A
c17126_314	G	G	G	A	R	G	G	R	A	G	G	A	G	G	G	G	G	G	G	G	G	G	G	G	G	G	G	G	G	G	G	G	G	G	G	G	G	G	G	G	G	G	G	G	G	G	G	G	G
c17126_437	T	T	T	T	T	T	T	T	T	T	T	T	T	T	T	T	T	T	T	T	T	T	T	T	T	T	T	T	T	T	T	T	T	T	T	T	T	T	T	T	T	T	T	T	T	T	T	T	T
c12248_321	T	T	T	C	Y	T	T	Y	C	T	T	C	T	T	T	T	T	T	T	T	T	T	T	T	T	T	T	T	T	T	T	T	C	Y	C	C	Y	T	T	T	T	C	T	T	T	T	T	T	T
c16765_532	G	G	G	G	G	G	G	G	G	G	G	G	G	G	G	G	G	G	G	G	G	G	G	G	G	G	G	G	G	G	G	G	T	K	T	T	K	G	G	G	G	T	G	G	G	G	G	G	G
c12985_1650	A	A	A	A	A	A	A	A	A	A	A	A	A	A	A	A	A	A	A	A	A	A	A	A	A	A	A	A	A	A	A	A	A	A	A	A	A	A	A	A	A	A	A	A	A	A	A	A	A
c17115_407	A	R	A	A	R	A	A	R	A	G	G	A	G	G	G	A	A	A	A	G	G	G	G	G	G	G	G	G	G	G	A	G	G	G	G	G	G	G	G	G	G	G	A	A	A	R	G	G	A
c1770_1304	C	C	C	C	C	C	C	C	C	C	C	C	C	C	C	C	C	C	C	C	C	C	C	C	C	C	C	C	C	C	C	C	C	C	C	C	C	C	C	C	C	C	C	C	C	C	C	C	C
c1770_1476	G	G	G	G	G	G	G	G	G	G	G	G	G	G	G	G	G	G	G	G	G	G	G	G	G	G	G	G	G	G	G	G	G	G	G	G	G	G	G	G	G	G	G	G	G	G	G	G	G
c4231_1868	G	R	G	G	R	G	G	R	G	A	A	G	A	A	A	G	G	G	G	A	A	A	A	A	A	A	A	A	A	A	G	A	G	R	G	G	R	A	A	A	A	G	G	G	G	R	A	A	G
c4441_278	G	G	G	G	G	G	G	G	G	G	G	G	G	G	G	G	G	G	G	G	G	G	G	G	G	G	G	G	G	G	G	G	G	G	G	G	G	G	G	G	G	G	G	G	G	G	G	G	G
c8639_906	C	Y	C	C	Y	C	C	Y	C	T	T	C	T	T	T	C	C	C	C	T	T	T	T	T	T	T	T	T	T	T	C	T	T	T	T	T	T	T	T	T	T	T	C	C	C	Y	T	T	C
c21669_1485	C	C	C	C	C	C	C	C	C	C	C	C	C	C	C	C	C	C	C	C	C	C	C	C	C	C	C	C	C	C	C	C	C	C	C	C	C	C	C	C	C	C	C	C	C	C	C	C	C
c21293_150	G	G	G	G	G	G	G	G	G	G	G	G	G	G	G	G	G	G	G	G	G	G	G	G	G	G	G	G	G	G	G	G	G	G	G	G	G	G	G	G	G	G	G	G	G	G	G	G	G
c10848_216	C	Y	C	C	Y	C	C	Y	C	T	T	C	T	T	T	C	C	C	C	T	T	T	T	T	T	T	T	T	T	T	C	T	T	NA	T	T	T	T	T	T	T	T	C	C	C	Y	T	T	C
c19572_461	T	Y	T	C	C	T	T	C	C	C	C	C	C	C	C	T	T	T	T	C	C	C	C	C	C	C	C	C	C	C	T	C	C	NA	C	C	C	C	C	C	C	C	T	T	T	Y	C	C	T
c1976_1202	G	R	G	A	A	G	G	A	A	A	A	A	A	A	A	G	G	G	G	A	A	A	A	A	A	A	A	A	A	A	G	A	G	NA	G	G	R	A	A	A	A	G	G	G	G	R	A	A	G
c14285_1148	C	Y	C	T	T	C	C	T	T	T	T	T	T	T	T	C	C	C	C	T	T	T	T	T	T	T	T	T	T	T	C	T	T	NA	T	T	T	T	T	T	T	T	C	C	C	Y	T	T	C
c3182_772	A	A	A	A	A	A	A	A	A	A	A	A	A	A	A	A	A	A	A	A	A	A	A	A	A	A	A	A	A	A	A	A	A	A	A	A	A	A	A	A	A	A	A	A	A	A	A	A	A
c9725_832	G	G	G	G	G	G	G	G	G	G	G	G	G	G	G	G	G	G	G	G	G	G	G	G	G	G	G	G	G	G	G	G	T	K	T	T	K	G	G	G	G	T	G	G	G	G	G	G	G
c1362_410	G	R	G	A	A	G	G	A	A	A	A	A	A	A	A	G	G	G	G	A	A	A	A	A	A	A	A	A	A	A	G	A	G	G	G	G	R	A	A	A	A	G	G	G	G	R	A	A	G
c13690_475	T	Y	T	C	C	T	T	C	C	C	C	C	C	C	C	T	T	T	T	C	C	C	C	C	C	C	C	C	C	C	T	C	C	C	C	C	C	C	C	C	C	C	T	T	T	Y	C	C	T
c15696_1032	C	C	C	C	C	C	C	C	C	C	C	C	C	C	C	C	C	C	C	C	C	C	C	C	C	C	C	C	C	C	C	C	A	M	A	A	M	C	C	C	C	A	C	C	C	C	C	C	C
c2298_917	C	Y	C	T	T	C	C	T	T	T	T	T	T	T	T	C	C	C	C	T	T	T	T	T	T	T	T	T	T	T	C	T	C	Y	C	C	Y	T	T	T	T	C	C	C	C	Y	T	T	C
c24767_76	T	T	T	T	T	T	T	T	T	T	T	T	T	T	T	T	T	T	T	T	T	T	T	T	T	T	T	T	T	T	T	T	T	T	T	T	T	T	T	T	T	T	T	T	T	T	T	T	T
c3189_209	A	A	A	A	A	A	A	A	A	A	A	A	A	A	A	A	A	A	A	A	A	A	A	A	A	A	A	A	A	A	A	A	G	R	G	G	R	A	A	A	A	G	A	A	A	A	A	A	A
c6356_212	A	A	A	A	A	A	A	A	A	A	A	A	A	A	A	A	A	A	A	A	A	A	A	A	A	A	A	A	A	A	A	A	G	R	G	G	R	A	A	A	A	G	A	A	A	A	A	A	A
c6356_293	G	G	G	G	G	G	G	G	G	G	G	G	G	G	G	G	G	G	G	G	G	G	G	G	G	G	G	G	G	G	G	G	A	NA	A	A	R	G	G	G	G	A	G	G	G	G	G	G	G
c7005_324	G	R	G	G	R	G	G	R	G	A	A	G	A	A	A	G	G	G	G	A	A	A	A	A	A	A	A	A	A	A	G	A	G	R	G	G	R	A	A	A	A	G	G	G	G	R	A	A	G
c9972_600	C	C	C	C	C	C	C	C	C	C	C	C	C	C	C	C	C	C	C	C	C	C	C	C	C	C	C	C	C	C	C	C	C	C	C	C	C	C	C	C	C	C	C	C	C	C	C	C	C
c19956_1301	G	G	G	A	R	G	G	R	A	G	G	A	G	G	G	G	G	G	G	G	G	G	G	G	G	G	G	G	G	G	G	G	G	G	G	G	G	G	G	G	G	G	G	G	G	G	G	G	G
c19956_213	C	C	C	T	Y	C	C	Y	T	C	C	T	C	C	C	C	C	C	C	C	C	C	C	C	C	C	C	C	C	C	C	C	C	C	C	C	C	C	C	C	C	C	C	C	C	C	C	C	C
c19956_223	C	C	C	T	Y	C	C	Y	T	C	C	T	C	C	C	C	C	C	C	C	C	C	C	C	C	C	C	C	C	C	C	C	C	C	C	C	C	C	C	C	C	C	C	C	C	C	C	C	C
c19956_899	T	T	T	C	Y	T	T	Y	C	T	T	C	T	T	T	T	T	T	T	T	T	T	T	T	T	T	T	T	T	T	T	T	T	T	T	T	T	T	T	T	T	T	T	T	T	T	T	T	T
c8437_2142	G	R	G	G	R	G	G	R	G	A	A	G	A	A	A	G	G	G	G	A	A	A	A	A	A	A	A	A	A	A	G	A	A	NA	A	A	A	A	A	A	A	A	G	G	G	R	A	A	G
c12614_531	C	Y	C	C	Y	C	C	Y	C	T	T	C	T	T	T	C	C	C	C	T	T	T	T	T	T	T	T	T	T	T	C	T	C	Y	C	C	Y	T	T	T	T	C	C	C	C	Y	T	T	C
c13882_1018	A	R	A	G	G	A	A	G	G	G	G	G	G	G	G	A	A	A	A	G	G	G	G	G	G	G	G	G	G	G	A	G	G	G	G	G	G	G	G	G	G	G	A	A	A	R	G	G	A
c13961_1867	T	T	T	T	T	T	T	T	T	T	T	T	T	T	T	T	T	T	T	T	T	T	T	T	T	T	T	T	T	T	T	T	T	T	T	T	T	T	T	T	T	T	T	T	T	T	T	T	T
c1760_592	A	M	A	A	M	A	A	M	A	C	C	A	C	C	C	A	A	A	A	C	C	C	C	C	C	C	C	C	C	C	A	C	C	NA	C	C	C	C	C	C	C	C	A	A	A	M	C	C	A
c19754_968	G	K	G	T	T	G	G	T	T	T	T	T	T	T	T	G	G	G	G	T	T	T	T	T	T	T	T	T	T	T	G	T	G	NA	G	G	K	T	T	T	T	G	G	G	G	K	T	T	G
c49763_78	A	R	A	A	R	A	A	R	A	G	G	A	G	G	G	A	A	A	A	G	G	G	G	G	G	G	G	G	G	G	A	G	A	NA	A	A	R	G	G	G	G	A	A	A	A	R	G	G	A
c5790_1241	C	Y	C	C	Y	C	C	Y	C	T	T	C	T	T	T	C	C	C	C	T	T	T	T	T	T	T	T	T	T	T	C	T	C	NA	C	C	Y	T	T	T	T	C	C	C	C	Y	T	T	C
c5922_1012	G	G	G	G	G	G	G	G	G	G	G	G	G	G	G	G	G	G	G	G	G	G	G	G	G	G	G	G	G	G	G	G	A	R	A	A	R	G	G	G	G	A	G	G	G	G	G	G	G
c9732_340	G	R	G	A	A	G	G	A	A	A	A	A	A	A	A	G	G	G	G	A	A	A	A	A	A	A	A	A	A	A	G	A	G	NA	G	G	R	A	A	A	A	G	G	G	G	R	A	A	G
c10243_525	T	T	T	T	T	T	T	T	T	T	T	T	T	T	T	T	T	T	T	T	T	T	T	T	T	T	T	T	T	T	T	T	C	Y	C	C	Y	T	T	T	T	C	T	T	T	T	T	T	T
c19720_124	G	R	G	R	A	G	G	A	A	A	A	A	A	A	A	G	G	G	G	A	A	A	A	A	A	A	A	A	A	A	G	A	G	NA	G	G	R	A	A	A	A	G	G	G	G	R	A	A	G
c770_2457	G	R	G	G	R	G	G	R	G	A	A	G	A	A	A	G	G	G	G	A	A	A	A	A	A	A	A	A	A	A	G	A	G	NA	G	G	R	A	A	A	A	G	G	G	G	R	A	A	G
c1815_1327	G	G	G	G	G	G	G	G	G	G	G	G	G	G	G	G	G	G	G	G	G	G	G	G	G	G	G	G	G	G	G	G	G	G	G	G	G	G	G	G	G	G	G	G	G	G	G	G	G
c39213_1082	A	A	A	A	A	A	A	A	A	A	A	A	A	A	A	A	A	A	A	A	A	A	A	A	A	A	A	A	A	A	A	A	A	A	A	A	A	A	A	A	A	A	A	A	A	A	A	A	A
c6440_1207	G	K	G	T	T	G	G	T	T	T	T	K	T	T	T	G	G	G	G	T	T	T	T	T	T	T	T	T	T	T	G	T	T	K	T	T	T	T	T	T	T	T	G	G	G	G	T	T	G
c6636_3341	T	K	T	G	G	T	T	G	G	G	G	K	G	G	G	T	T	T	T	G	G	G	G	G	G	G	G	G	G	G	T	G	G	K	G	G	G	G	G	G	G	G	T	T	T	T	G	G	T
c6636_3509	G	R	G	A	A	G	G	A	A	A	A	R	A	A	A	G	G	G	G	A	A	A	A	A	A	A	A	A	A	A	G	A	A	R	A	A	A	A	A	A	A	A	G	G	G	G	A	A	G
c1981_733	G	G	G	G	G	G	G	G	G	G	G	G	G	G	G	G	G	G	G	G	G	G	G	G	G	G	G	G	G	G	G	G	G	G	G	G	G	G	G	G	G	G	G	G	G	G	G	G	G
c3772_469	G	R	G	A	A	G	G	A	A	A	A	A	A	A	A	G	G	G	G	A	A	A	A	A	A	A	A	A	A	A	G	A	A	A	A	A	A	A	A	A	A	A	G	G	G	R	A	A	G
c1229_1040	T	T	T	T	T	T	T	T	T	T	T	T	T	T	T	T	T	T	T	T	T	T	T	T	T	T	T	T	T	T	T	T	C	Y	C	C	Y	T	T	T	T	C	T	T	T	T	T	T	T
c14091_649	C	C	C	C	C	C	C	C	C	C	C	C	C	C	C	C	C	C	C	C	C	C	C	C	C	C	C	C	C	C	C	C	C	C	C	C	C	C	C	C	C	C	C	C	C	C	C	C	C
c2276_383	T	T	T	T	T	T	T	T	T	T	T	T	T	T	T	T	T	T	T	T	T	T	T	T	T	T	T	T	T	T	T	T	T	T	T	T	T	T	T	T	T	T	T	T	T	T	T	T	T
c2494_1010	T	T	T	NA	NA	T	T	NA	G	T	T	G	T	T	T	T	T	T	T	T	T	T	T	T	T	T	T	T	T	T	T	T	G	K	G	G	K	T	T	T	T	G	T	T	T	T	T	T	T
c2494_687	T	T	T	T	T	T	T	T	T	T	T	T	T	T	T	T	T	T	T	T	T	T	T	T	T	T	T	T	T	T	T	T	T	T	T	T	T	T	T	T	T	T	T	T	T	T	T	T	T
c5076_398	G	K	G	K	T	G	G	T	T	T	T	T	T	T	T	G	G	G	G	T	T	T	T	T	T	T	T	T	T	T	G	T	G	K	G	G	K	T	T	T	T	G	G	G	G	K	T	T	G
c5076_531	T	Y	T	Y	C	T	T	C	C	C	C	C	C	C	C	T	T	T	T	C	C	C	C	C	C	C	C	C	C	C	T	C	T	Y	T	T	Y	C	C	C	C	T	T	T	T	Y	C	C	T
c54170_378	G	R	G	G	R	G	G	R	G	A	A	G	G	G	A	G	A	A	A	A	A	A	A	A	A	A	A	A	A	A	A	A	A	A	A	A	A	A	A	A	A	A	G	G	G	R	A	A	G
c5712_304	G	R	G	R	A	G	G	A	A	A	A	A	A	A	A	G	G	G	G	A	A	A	A	A	A	A	A	A	A	A	G	A	G	G	G	G	R	A	A	A	A	G	G	G	G	R	A	A	G
c57641_184	T	T	T	T	T	T	T	T	T	T	T	T	T	T	T	T	T	T	T	T	T	T	T	T	T	T	T	T	T	T	T	T	T	T	T	T	T	T	T	T	T	T	T	T	T	T	T	T	T
c60538_330	A	R	A	A	R	A	A	R	A	G	G	A	A	A	G	A	G	G	G	G	G	G	G	G	G	G	G	G	G	G	G	G	A	R	A	A	R	G	G	G	G	A	A	A	A	R	G	G	A
c613_565	G	R	G	R	A	G	G	A	A	A	A	A	A	A	A	G	G	G	G	A	A	A	A	A	A	A	A	A	A	A	G	A	G	NA	G	G	R	A	A	A	A	G	G	G	G	R	A	A	G
c6667_2137	A	A	A	R	R	A	A	R	G	A	A	G	A	A	A	A	A	A	A	A	A	A	A	A	A	A	A	A	A	A	A	A	G	R	G	G	R	A	A	A	A	G	A	A	A	A	A	A	A
c6667_2236	C	C	C	Y	Y	C	C	Y	T	C	C	T	C	C	C	C	C	C	C	C	C	C	C	C	C	C	C	C	C	C	C	C	T	Y	T	T	Y	C	C	C	C	T	C	C	C	C	C	C	C
c9047_593	T	K	T	K	G	T	T	G	G	G	G	G	G	G	G	T	T	T	T	G	G	G	G	G	G	G	G	G	G	G	T	G	T	T	T	T	K	G	G	NA	G	T	T	T	T	K	G	G	T
AX_99348675	G	G	G	G	G	G	G	G	G	G	G	G	G	G	G	G	G	G	G	G	G	G	G	G	G	G	G	G	G	G	G	G	G	G	G	G	G	G	G	G	G	G	G	G	G	G	G	G	G
AX_99664606	T	T	T	T	T	T	T	T	T	T	T	T	T	T	T	T	T	T	T	T	T	T	T	T	T	T	T	T	T	T	T	T	T	T	T	T	T	T	T	T	T	T	T	T	T	T	T	T	T
c7394_379	A	A	A	A	A	A	A	A	A	A	A	A	A	A	A	A	A	A	A	A	A	A	A	A	A	A	A	A	A	A	A	A	A	A	A	A	A	A	A	A	A	A	A	A	A	A	A	A	A
c10305_2293	C	Y	C	C	Y	C	C	Y	C	T	T	C	T	T	T	C	C	C	C	T	T	T	T	T	T	T	T	T	T	T	C	T	C	Y	C	C	Y	T	T	NA	T	C	C	C	C	Y	T	T	C
c1068_754	C	Y	C	Y	T	C	C	T	T	T	T	T	T	T	T	C	C	C	C	T	T	T	T	T	T	T	T	T	T	T	C	T	C	C	C	C	Y	T	T	T	T	C	C	C	C	Y	T	T	C
c12650_310	G	R	G	R	A	G	G	A	A	A	A	A	A	A	A	G	G	G	G	A	A	A	A	A	A	A	A	A	A	A	G	A	G	NA	G	G	R	A	A	A	A	G	G	G	G	R	A	A	G
c13240_933	C	C	C	M	M	C	C	M	A	C	C	A	C	C	C	C	C	C	C	C	C	C	C	C	C	C	C	C	C	C	C	C	C	NA	C	C	C	C	C	C	C	C	C	C	C	C	C	C	C
c13564_136	G	G	G	R	R	G	G	R	A	G	G	A	G	G	G	G	G	G	G	G	G	G	G	G	G	G	G	G	G	G	G	G	G	G	G	G	G	G	G	G	G	G	G	G	G	G	G	G	G
c13564_148	G	R	G	R	A	G	G	A	A	A	A	A	A	A	A	G	G	G	G	A	A	A	A	A	A	A	A	A	A	A	G	A	G	G	G	G	R	A	A	A	A	G	G	G	G	R	A	A	G
c1358_248	T	T	T	T	T	T	T	T	T	T	T	T	T	T	T	T	T	T	T	T	T	T	T	T	T	T	T	T	T	T	T	T	T	T	T	T	T	T	T	T	T	T	T	T	T	T	T	T	T
c1441_1167	G	R	G	R	A	G	G	A	A	A	A	A	A	A	A	G	G	G	G	A	A	A	A	A	A	A	A	A	A	A	G	A	G	R	G	G	R	A	A	A	A	G	G	G	G	R	A	A	G
c1474_258	C	C	C	Y	Y	C	C	Y	T	C	C	T	C	C	C	C	C	C	C	C	C	C	C	C	C	C	C	C	C	C	C	C	C	C	C	C	C	C	C	C	C	C	C	C	C	C	C	C	C
c15316_657	G	G	G	G	G	G	G	G	G	G	G	G	G	G	G	G	G	G	G	G	G	G	G	G	G	G	G	G	G	G	G	G	G	G	G	G	G	G	G	G	G	G	G	G	G	G	G	G	G
c19032_263	A	R	A	A	R	A	A	R	A	G	G	A	G	G	G	A	A	A	A	G	G	G	G	G	G	G	G	G	G	G	A	G	A	R	A	A	R	G	G	G	G	A	A	A	A	R	G	G	A
c25217_204	C	C	C	Y	Y	C	C	Y	T	C	C	T	C	C	C	C	C	C	C	C	C	C	C	C	C	C	C	C	C	C	C	C	C	C	C	C	C	C	C	C	C	C	C	C	C	C	C	C	C
c2562_353	C	Y	C	Y	T	C	C	T	T	T	T	T	T	T	T	C	C	C	C	T	T	T	T	T	T	T	T	T	T	T	C	T	C	NA	C	C	Y	T	T	T	T	C	C	C	C	Y	T	T	C
c25996_552	G	G	G	G	G	G	G	G	G	G	G	G	G	G	G	G	G	G	G	G	G	G	G	G	G	G	G	G	G	G	G	G	G	G	G	G	G	G	G	G	G	G	G	G	G	G	G	G	G
c26245_345	C	Y	C	Y	T	C	C	T	T	T	T	T	T	T	T	C	C	C	C	T	T	T	T	T	T	T	T	T	T	T	C	T	C	Y	C	C	Y	T	T	T	T	C	C	C	C	Y	T	T	C
c26245_474	T	Y	T	Y	C	T	T	C	C	C	C	C	C	C	C	T	T	T	T	C	C	C	C	C	C	C	C	C	C	C	T	C	T	NA	T	T	Y	C	C	C	C	T	T	T	T	Y	C	C	T
c26355_138	T	Y	T	T	Y	T	T	Y	T	C	C	T	C	C	C	T	T	T	T	C	C	C	C	C	C	C	C	C	C	C	T	C	T	NA	T	T	Y	C	C	C	C	T	T	T	T	Y	C	C	T
c26725_181	C	M	C	M	A	C	C	A	A	A	A	A	A	A	A	C	C	C	C	A	A	A	A	A	A	A	A	A	A	A	C	A	C	M	C	C	M	A	A	A	A	C	C	C	C	M	A	A	C
c26725_260	A	R	A	A	R	A	A	R	A	G	G	A	G	G	G	A	A	A	A	G	G	G	G	G	G	G	G	G	G	G	A	G	A	NA	A	A	R	G	G	G	G	A	A	A	A	R	G	G	A
c2955_1925	C	M	C	M	A	C	C	A	A	A	A	A	A	A	A	C	C	C	C	A	A	A	A	A	A	A	A	A	A	A	C	A	C	C	C	C	M	A	A	A	A	C	C	C	C	M	A	A	C
c33829_282	A	R	A	A	R	A	A	R	A	G	G	A	G	G	G	A	A	A	A	G	G	G	G	G	G	G	G	G	G	G	A	G	A	R	A	A	R	G	G	G	G	A	A	A	A	R	G	G	A
c3555_407	A	R	A	A	R	A	A	R	A	G	G	A	G	G	G	A	A	A	A	G	G	G	G	G	G	G	G	G	G	G	A	G	A	A	A	A	R	G	G	G	G	A	A	A	A	R	G	G	A
c3555_518	C	M	C	C	M	C	C	M	C	A	A	C	A	A	A	C	C	C	C	A	A	A	A	A	A	A	A	A	A	A	C	A	C	C	C	C	M	A	A	A	A	C	C	C	C	M	A	A	C
c3627_496	C	C	C	C	C	C	C	C	C	C	C	C	C	C	C	C	C	C	C	C	C	C	C	C	C	C	C	C	C	C	C	C	C	C	C	C	C	C	C	C	C	C	C	C	C	C	C	C	C
c3627_602	C	C	C	C	C	C	C	C	C	C	C	C	C	C	C	C	C	C	C	C	C	C	C	C	C	C	C	C	C	C	C	C	C	C	C	C	C	C	C	C	C	C	C	C	C	C	C	C	C
c38000_70	G	R	G	G	R	G	G	R	G	A	A	G	A	A	A	G	G	G	G	A	A	A	A	A	A	A	A	A	A	A	G	A	G	G	G	G	R	A	A	A	A	G	G	G	G	R	A	A	G
c38941_379	G	R	G	G	R	G	G	R	G	A	A	G	A	A	A	G	G	G	G	A	A	A	A	A	A	A	A	A	A	A	G	A	G	R	G	G	R	A	A	A	A	G	G	G	G	R	A	A	G
c4105_592	A	R	A	A	R	A	A	R	A	G	G	A	G	G	G	A	A	A	A	G	G	G	G	G	G	G	G	G	G	G	A	G	A	A	A	A	R	G	G	G	G	A	A	A	A	R	G	G	A
c46474_202	T	Y	T	Y	C	T	T	C	C	C	C	C	C	C	C	T	T	T	T	C	C	C	C	C	C	C	C	C	C	C	T	C	T	Y	T	T	Y	C	C	C	C	T	T	T	T	Y	C	C	T
c5183_646	G	G	G	R	R	G	G	R	A	G	G	A	G	G	G	G	G	G	G	G	G	G	G	G	G	G	G	G	G	G	G	G	G	G	G	G	G	G	G	G	G	G	G	G	G	G	G	G	G
c52088_180	G	R	G	G	R	G	G	R	G	A	A	G	A	A	A	G	G	G	G	A	A	A	A	A	A	A	A	A	A	A	G	A	G	G	G	G	R	A	A	A	A	G	G	G	G	R	A	A	G
c8029_518	G	R	G	R	A	G	G	A	A	A	A	A	A	A	A	G	G	G	G	A	A	A	A	A	A	A	A	A	A	A	G	A	G	R	G	G	R	A	A	A	A	G	G	G	G	R	A	A	G
c8292_675	T	K	T	T	K	T	T	K	T	G	G	T	G	G	G	T	T	T	T	K	G	G	G	G	G	G	G	G	G	G	T	G	T	T	T	T	K	G	G	K	G	T	T	T	T	K	G	G	T
c8694_851	T	Y	T	Y	C	T	T	C	C	C	C	C	C	C	C	T	T	T	T	C	C	C	C	C	C	C	C	C	C	C	T	C	T	NA	T	T	Y	C	C	C	C	T	T	T	T	Y	C	C	T
c8694_930	G	R	G	R	A	G	G	A	A	A	A	A	A	A	A	G	G	G	G	A	A	A	A	A	A	A	A	A	A	A	G	A	G	R	G	G	R	A	A	A	A	G	G	G	G	R	A	A	G
c8843_126	G	R	G	R	A	G	G	A	A	A	A	A	A	A	A	G	G	G	G	A	A	A	A	A	A	A	A	A	A	A	G	A	G	G	G	G	R	A	A	A	A	G	G	G	G	R	A	A	G
c8850_1275	T	K	T	K	G	T	T	G	G	G	G	G	G	G	G	T	T	T	T	G	G	G	G	G	G	G	G	G	G	G	T	G	T	T	T	T	K	G	G	G	G	T	T	T	T	K	G	G	T
c9610_390	G	G	G	R	R	G	G	R	A	G	G	A	G	G	G	G	G	G	G	G	G	G	G	G	G	G	G	G	G	G	G	G	G	G	G	G	G	G	G	G	G	G	G	G	G	G	G	G	G
c14816_327	A	R	A	R	G	A	A	G	G	G	G	G	G	G	G	A	A	A	A	G	G	G	G	G	G	G	G	G	G	G	A	G	A	NA	A	A	R	G	G	G	G	A	A	A	A	R	G	G	A
c2414_1395	A	R	A	R	R	A	A	G	G	G	G	G	A	A	G	A	A	A	A	G	G	G	G	G	G	G	G	G	G	G	A	G	A	R	A	A	R	G	G	G	G	A	A	A	A	R	G	G	A
c13947_334	A	A	A	R	A	A	A	R	G	A	A	G	A	A	A	A	A	A	A	A	A	A	A	A	A	A	A	A	A	A	A	A	G	R	G	G	R	A	A	A	A	G	A	A	A	A	A	A	A
c1957_464	T	Y	T	T	Y	T	T	Y	T	C	C	T	T	T	C	T	T	T	T	C	C	C	C	C	C	C	C	C	C	C	T	C	T	T	T	T	Y	C	C	C	C	T	T	T	T	Y	C	C	T
c3789_1069	G	R	G	G	R	G	G	R	G	A	A	G	G	G	A	G	G	G	G	A	A	A	A	A	A	A	A	A	A	A	G	A	G	R	G	G	R	A	A	A	A	G	G	G	G	R	A	A	G
AX_99485610	C	C	C	C	C	C	C	C	C	C	C	T	C	C	C	C	C	C	C	C	C	C	C	C	C	C	C	C	C	C	C	C	C	Y	T	T	T	T	T	T	C	T	C	C	C	C	C	C	C
c2028_1068	T	Y	T	T	Y	T	T	Y	T	C	C	T	T	T	C	T	C	C	C	C	C	C	C	C	C	C	C	C	C	C	T	C	T	Y	T	T	Y	C	C	C	C	T	T	T	T	Y	C	C	T
c23641_159	A	A	A	R	A	A	A	R	G	A	A	G	A	A	A	A	A	A	A	A	A	A	A	A	A	A	A	A	A	A	A	A	G	R	G	G	R	A	A	A	A	G	A	A	A	A	A	A	A
c3208_694	C	Y	C	C	Y	C	C	Y	C	T	T	C	C	C	T	C	T	T	T	T	T	T	T	T	T	T	T	T	T	T	T	T	C	Y	C	C	Y	T	T	T	T	C	C	C	C	Y	T	T	C
c5342_1135	T	Y	T	T	Y	T	T	Y	T	C	C	T	T	T	C	T	C	C	C	C	C	C	C	C	C	C	C	C	C	C	C	C	T	Y	T	T	Y	C	C	C	C	T	T	T	T	Y	C	C	T
c5732_1089	C	Y	C	C	Y	C	C	Y	C	T	T	C	C	C	T	C	T	T	T	T	T	T	T	T	T	T	T	T	T	T	T	T	C	Y	C	C	Y	T	T	T	T	C	C	C	C	Y	T	T	C
c7657_446	A	A	A	R	A	A	A	R	G	A	A	G	A	A	A	A	A	A	A	A	A	A	A	A	A	A	A	A	A	A	A	A	G	R	G	G	R	A	A	A	A	G	A	A	A	A	A	A	A
c11880_877	C	C	C	C	C	C	C	C	C	C	C	C	C	C	C	C	C	C	C	C	C	C	C	C	C	C	C	C	C	C	C	C	T	Y	T	T	Y	C	C	C	C	T	C	C	C	C	C	C	C
c27186_229	C	Y	C	C	Y	C	C	Y	C	T	T	C	C	C	T	C	T	T	T	T	T	T	T	T	T	T	T	T	T	T	T	T	C	Y	C	C	Y	T	T	T	T	C	C	C	C	Y	T	T	C
c321_299	G	G	G	G	G	G	G	G	G	G	G	G	G	G	G	G	G	G	G	G	G	G	G	G	G	G	G	G	G	G	G	G	A	R	A	A	R	G	G	G	G	A	G	G	G	G	G	G	G
c4633_109	A	A	A	R	A	A	A	R	G	A	A	G	A	A	A	A	A	A	A	A	A	A	A	A	A	A	A	A	A	A	A	A	G	R	G	G	R	A	A	A	A	G	A	A	A	A	A	A	A
c5859_591	A	R	A	A	R	A	A	R	A	G	G	A	A	A	G	A	G	G	G	G	G	G	G	G	G	G	G	G	G	G	G	G	G	G	G	G	G	G	G	G	G	G	A	A	A	R	G	G	A
c800_981	C	Y	C	C	Y	C	C	Y	C	T	T	C	C	C	T	C	T	T	T	T	T	T	T	T	T	T	T	T	T	T	T	T	C	Y	C	C	Y	T	T	T	T	C	C	C	C	Y	T	T	C
c985_971	A	A	A	A	A	A	A	A	A	A	A	A	A	A	A	A	A	A	A	A	A	A	A	A	A	A	A	A	A	A	A	A	A	A	A	A	A	A	A	A	A	A	A	A	A	A	A	A	A
c16965_329	G	R	G	G	R	G	G	R	G	A	A	G	G	G	A	G	A	A	A	A	A	A	A	A	A	A	A	A	A	A	A	A	G	R	G	G	R	A	A	A	A	G	G	G	G	R	A	A	G
c2313_1344	G	G	G	G	G	G	G	G	G	G	G	G	G	G	G	G	G	G	G	G	G	G	G	G	G	G	G	G	G	G	G	G	A	R	A	A	R	G	G	G	G	A	G	G	G	G	G	G	G
c2671_655	G	R	G	G	R	G	G	A	A	A	A	A	G	G	A	G	A	A	A	A	A	A	A	A	A	A	A	A	A	A	A	A	G	R	G	G	R	A	A	A	A	G	G	G	G	R	A	A	G
c6169_1948	T	T	T	K	T	T	T	K	G	T	T	G	T	T	T	T	T	T	T	T	T	T	T	T	T	T	T	T	T	T	T	T	G	K	G	G	K	T	T	T	T	G	T	T	T	T	T	T	T
c6169_1970	G	K	G	G	K	G	G	K	G	T	T	G	G	G	T	G	T	T	T	T	T	T	T	T	T	T	T	T	T	T	T	T	G	K	G	G	K	T	T	T	T	G	G	G	G	K	T	T	G
c888_627	T	T	T	Y	T	T	T	Y	C	T	T	C	T	T	T	T	T	T	T	T	T	T	T	T	T	T	T	T	T	T	T	T	C	Y	C	C	Y	T	T	T	T	C	T	T	T	T	T	T	T
c902_1703	A	A	A	R	A	A	A	R	G	A	A	G	A	A	A	A	A	A	A	A	A	A	A	A	A	A	A	A	A	A	A	A	G	R	G	G	R	A	A	A	A	G	A	A	A	A	A	A	A
c10413_1730	T	T	T	T	T	T	T	T	T	T	T	T	T	T	T	T	T	T	T	T	T	T	T	T	T	T	T	T	T	T	T	T	T	T	T	T	T	T	T	T	T	T	T	T	T	T	T	T	T
c1061_881	G	G	G	G	G	G	G	G	G	G	G	G	G	G	G	G	G	G	G	G	G	G	G	G	G	G	G	G	G	G	G	G	G	G	G	G	G	G	G	G	G	G	G	G	G	G	G	G	G
c12000_622	G	G	G	G	G	G	G	G	G	G	G	G	G	G	G	G	G	G	G	G	G	G	G	G	G	G	G	G	G	G	G	G	G	G	G	G	G	G	G	G	G	G	G	G	G	G	G	G	G
c12244_401	G	G	G	G	G	G	G	G	G	G	G	G	G	G	G	G	G	G	G	G	G	G	G	G	G	G	G	G	G	G	G	G	G	G	G	G	G	G	G	G	G	G	G	G	G	G	G	G	G
c15508_1012	A	R	A	A	R	A	A	R	A	G	G	A	A	A	G	A	G	G	G	G	G	G	G	G	G	G	G	G	G	G	A	G	G	G	G	G	G	G	G	G	G	G	A	A	A	R	G	G	A
c3150_982	G	R	G	R	R	G	G	A	A	A	A	A	G	G	A	G	A	A	A	A	A	A	A	A	A	A	A	A	A	A	A	A	A	A	A	A	A	A	A	NA	A	A	G	G	G	R	A	A	G
c36780_101	C	C	C	C	C	C	C	C	C	C	C	C	C	C	C	C	C	C	C	C	C	C	C	C	C	C	C	C	C	C	C	C	C	C	C	C	C	C	C	C	C	C	C	C	C	C	C	C	C
c4992_614	C	C	C	C	C	C	C	M	A	C	C	A	C	C	C	C	C	C	C	C	C	C	C	C	C	C	C	C	C	C	C	C	A	M	A	A	M	C	C	C	C	A	C	C	C	C	C	C	C
c5553_841	A	R	A	A	R	A	A	R	A	G	G	A	A	A	G	A	G	G	G	G	G	G	G	G	G	G	G	G	G	G	G	G	A	R	A	A	R	G	G	G	G	A	A	A	A	R	G	G	A
c8169_785	G	R	G	R	R	G	G	A	A	A	A	A	G	G	A	G	A	A	A	A	A	A	A	A	A	A	A	A	A	A	A	A	A	A	A	A	A	A	A	A	A	A	G	G	G	R	A	A	G
c8622_756	A	M	A	A	M	A	A	C	C	C	C	C	A	A	C	A	C	C	C	C	C	C	C	C	C	C	C	C	C	C	C	C	C	C	C	C	C	C	C	C	C	C	A	A	A	M	C	C	A
c8706_428	C	M	C	C	M	C	C	M	C	A	A	C	C	C	A	C	A	A	A	A	A	A	A	A	A	A	A	A	A	A	A	A	A	A	A	A	A	A	A	A	A	A	C	C	C	M	A	A	C
c11485_327	C	C	C	C	C	C	C	C	C	C	C	C	C	C	C	C	C	C	C	C	C	C	C	C	C	C	C	C	C	C	C	C	T	Y	T	T	Y	C	C	C	C	T	C	C	C	C	C	C	C
c20682_1374	T	T	T	T	T	T	T	T	T	T	T	T	T	T	T	T	T	T	T	T	T	T	T	T	T	T	T	T	T	T	T	T	T	T	T	T	T	T	T	T	T	T	T	T	T	T	T	T	T
c20682_1816	A	A	A	A	A	A	A	R	G	A	A	G	A	A	A	A	A	A	A	A	A	A	A	A	A	A	A	A	A	A	A	A	A	A	A	A	A	A	A	A	A	A	A	A	A	A	A	A	A
c10648_2070	T	T	T	T	T	T	T	T	T	T	T	T	T	T	T	T	T	T	T	T	T	T	T	T	T	T	T	T	T	T	T	T	T	T	T	T	T	T	T	T	T	T	T	T	T	T	T	T	T
c3088_1035	C	C	C	C	C	C	C	C	C	C	C	C	C	C	C	C	C	C	C	C	C	C	C	C	C	C	C	C	C	C	C	C	C	C	C	C	C	C	C	C	C	C	C	C	C	C	C	C	C
c3088_1394	T	T	T	T	T	T	T	T	T	T	T	T	T	T	T	T	T	T	T	T	T	T	T	T	T	T	T	T	T	T	T	T	C	Y	C	C	Y	T	T	T	T	C	T	T	T	T	T	T	T
c5617_1430	A	A	A	A	A	A	A	A	A	A	A	A	A	A	A	A	A	A	A	A	A	A	A	A	A	A	A	A	A	A	A	A	A	A	A	A	A	A	A	A	A	A	A	A	A	A	A	A	A
AX_99330265	A	A	R	A	A	R	G	A	A	A	A	A	R	A	A	G	G	A	G	G	G	G	G	G	G	G	G	A	A	A	A	A	A	R	G	G	G	G	G	G	A	G	A	A	G	G	G	G	G
c1024_2021	G	G	G	G	G	G	G	G	G	G	G	G	G	G	G	G	G	G	G	G	G	G	G	G	G	G	G	G	G	G	G	G	G	G	G	G	G	G	G	G	G	G	G	G	G	G	G	G	G
c21031_926	G	G	G	G	G	G	G	G	G	G	G	G	G	G	G	G	G	G	G	G	G	G	G	G	G	G	G	G	G	G	G	G	G	G	G	G	G	G	G	G	G	G	G	G	G	G	G	G	G
c24038_473	A	M	A	A	M	A	A	M	A	C	C	A	A	A	C	A	C	C	C	C	C	C	C	C	C	C	C	C	C	C	C	C	A	M	A	A	M	C	C	C	C	A	A	A	A	M	C	C	A
c2899_1055	G	G	G	G	G	G	G	R	A	G	G	A	G	G	G	G	G	G	G	G	G	G	G	G	G	G	G	G	G	G	G	G	G	G	G	G	G	G	G	G	G	G	G	G	G	G	G	G	G
c5982_1305	C	C	C	C	C	C	C	Y	T	C	C	T	C	C	C	C	C	C	C	C	C	C	C	C	C	C	C	C	C	C	C	C	C	C	C	C	C	C	C	C	C	C	C	C	C	C	C	C	C
c21620_409	G	G	G	G	G	G	G	G	G	G	G	G	G	G	G	G	G	G	G	G	G	G	G	G	G	G	G	G	G	G	G	G	G	G	G	G	G	G	G	G	G	G	G	G	G	G	G	G	G
c9831_2027	C	C	C	C	C	C	C	C	C	C	C	C	C	C	C	C	C	C	C	C	C	C	C	C	C	C	C	C	C	C	C	C	C	C	C	C	C	C	C	C	C	C	C	C	C	C	C	C	C
c6921_1723	A	A	A	A	A	A	A	A	A	A	A	A	A	A	A	A	A	A	A	A	A	A	A	A	A	A	A	A	A	A	A	A	G	R	G	G	R	A	A	A	A	G	A	A	A	A	A	A	A
c3924_305	A	A	A	A	A	A	A	A	A	A	A	A	A	A	A	A	A	A	A	A	A	A	A	A	A	A	A	A	A	A	A	A	A	A	A	A	A	A	A	A	A	A	A	A	A	A	A	A	A
c10572_727	C	C	C	C	C	C	C	Y	T	C	C	T	C	C	C	C	C	C	C	C	C	C	C	C	C	C	C	C	C	C	C	C	T	Y	T	T	Y	C	C	C	C	T	C	C	C	C	C	C	C
c10572_771	A	A	A	A	A	A	A	R	G	A	A	G	A	A	A	A	A	A	A	A	A	A	A	A	A	A	A	A	A	A	A	A	G	R	G	G	R	A	A	A	A	G	A	A	A	A	A	A	A
c14244_1303	C	C	C	C	C	C	C	Y	T	C	C	T	C	C	C	C	C	C	C	C	C	C	C	C	C	C	C	C	C	C	C	C	T	Y	T	T	Y	C	C	C	C	T	C	C	C	C	C	C	C
c14244_951	T	T	T	T	T	T	T	T	T	T	T	T	T	T	T	T	T	T	T	T	T	T	T	T	T	T	T	T	T	T	T	T	T	T	T	T	T	T	T	T	T	T	T	T	T	T	T	T	T
c36956_113	G	G	G	G	G	G	G	G	G	G	G	G	G	G	G	G	G	G	G	G	G	G	G	G	G	G	G	G	G	G	G	G	G	G	G	G	G	G	G	G	G	G	G	G	G	G	G	G	G
c19343_734	T	T	T	T	T	T	T	T	T	T	T	T	T	T	T	T	T	T	T	T	T	T	T	T	T	T	T	T	T	T	T	T	T	T	T	T	T	T	T	T	T	T	T	T	T	T	T	T	T
c20865_662	T	T	T	T	T	T	T	T	T	T	T	T	T	T	T	T	T	T	T	T	T	T	T	T	T	T	T	T	T	T	T	T	G	K	G	G	K	T	T	T	T	G	T	T	T	T	T	T	T
c33674_273	C	Y	C	C	Y	C	C	Y	C	T	T	C	C	C	T	C	T	T	T	T	T	T	T	T	T	T	T	T	T	T	T	T	C	Y	C	C	Y	T	T	T	T	C	C	C	C	Y	T	T	C
c675_516	T	Y	T	T	Y	T	T	C	C	C	C	C	T	T	C	T	C	C	C	C	C	C	C	C	C	C	C	C	C	C	C	C	T	Y	T	T	Y	C	C	C	C	T	T	T	T	Y	C	C	T
c8969_1471	T	T	T	T	T	T	T	Y	C	T	T	C	T	T	T	T	T	T	T	T	T	T	T	T	T	T	T	T	T	T	T	T	T	T	T	T	T	T	T	T	T	T	T	T	T	T	T	T	T
AX_99376169	G	G	G	G	G	G	G	G	G	G	G	G	G	G	G	G	G	G	G	G	G	G	G	G	G	G	G	G	G	G	G	G	G	G	G	G	G	G	G	G	G	G	G	G	G	G	G	G	G
AX_99729237	C	C	C	C	C	C	C	C	C	C	C	C	C	C	C	C	C	C	C	C	C	C	C	C	C	C	C	C	C	C	C	C	C	C	C	C	C	C	C	C	C	C	C	C	C	C	C	C	C
AX_99778361	T	T	T	Y	T	T	T	T	T	T	T	C	T	T	T	T	T	T	T	T	T	T	T	T	T	T	T	T	T	T	T	T	T	T	T	T	T	T	T	T	T	T	T	T	T	T	T	T	T
AX_99266081	G	G	G	G	G	G	G	G	G	G	G	G	G	G	G	G	G	G	G	G	G	G	G	G	G	G	G	G	G	G	G	G	G	G	G	G	G	G	G	G	G	G	G	G	G	G	G	G	G
AX_99310793	T	T	Y	Y	T	Y	C	T	T	T	T	C	C	C	T	C	C	T	C	C	C	C	C	C	C	C	C	T	Y	T	T	T	T	T	T	T	T	T	T	T	T	T	T	T	C	C	C	C	C
AX_99346787	A	A	R	R	A	R	G	A	A	A	A	G	G	G	A	G	G	A	G	G	G	G	G	G	G	G	G	A	R	A	A	A	A	R	G	G	G	G	G	G	A	G	A	A	G	G	G	G	G
AX_99390110	T	T	Y	Y	T	Y	C	T	T	T	T	C	C	C	T	C	C	T	C	C	C	C	C	C	C	C	C	T	Y	T	T	T	T	Y	C	C	C	C	C	C	T	C	T	T	C	C	C	C	C
AX_99428949	A	A	R	A	A	R	G	A	A	A	A	A	G	G	A	G	G	A	G	G	G	G	G	G	G	G	G	A	R	A	A	A	A	A	A	A	A	A	A	A	A	A	A	A	G	G	G	G	G
AX_99677127	G	G	G	G	G	G	G	G	G	G	G	G	G	G	G	G	G	G	G	G	G	G	G	G	G	G	G	G	G	G	G	G	G	G	G	G	G	G	G	G	G	G	G	G	G	G	G	G	G
AX_99803244	A	A	A	M	A	A	A	A	A	A	A	C	A	A	A	A	A	A	A	A	A	A	A	A	A	A	A	A	A	A	A	A	A	M	C	C	C	C	C	C	A	C	A	A	A	A	A	A	A
c6885_1546	C	C	C	C	C	C	C	C	C	C	C	C	C	C	C	C	C	C	C	C	C	C	C	C	C	C	C	C	C	C	C	C	C	C	C	C	C	C	C	C	C	C	C	C	C	C	C	C	C
c3990_244	T	T	T	K	T	T	T	K	G	T	T	G	T	T	T	T	T	T	T	T	T	T	T	T	T	T	T	T	T	T	T	T	T	T	T	T	T	T	T	T	T	T	T	T	T	T	T	T	T
AX_99318886	C	C	Y	Y	C	Y	T	C	C	C	C	T	T	T	C	T	C	C	C	C	C	C	C	C	C	C	C	C	C	C	C	C	T	Y	T	T	T	T	T	T	C	T	C	C	T	T	T	T	T
c20410_531	G	R	G	G	R	G	G	R	G	A	A	G	G	G	A	G	G	G	G	A	A	A	A	A	A	A	A	A	A	A	A	A	G	G	G	G	R	A	A	A	A	G	G	G	G	R	A	A	G
c79887_262	T	T	T	T	T	T	T	T	T	T	T	T	T	T	T	T	T	T	T	T	T	T	T	T	T	T	T	T	T	T	T	T	T	T	T	T	T	T	T	T	T	T	T	T	T	T	T	T	T
c13832_2141	A	A	A	A	A	A	A	A	A	A	A	A	A	A	A	A	A	A	A	A	A	A	A	A	A	A	A	A	A	A	A	A	A	A	A	A	A	A	A	A	A	A	A	A	A	A	A	A	A
c18252_852	G	G	G	G	G	G	G	R	A	G	G	A	G	G	G	G	G	G	G	G	G	G	G	G	G	G	G	G	G	G	G	G	G	G	G	G	G	G	G	G	G	G	G	G	G	G	G	G	G
c8150_921	G	G	G	G	G	G	G	G	G	G	G	G	G	G	G	G	G	G	G	G	G	G	G	G	G	G	G	G	G	G	G	G	G	G	G	G	G	G	G	G	G	G	G	G	G	G	G	G	G
AX_99407260	C	C	C	C	C	C	C	C	C	C	C	C	C	C	C	C	C	C	C	C	C	C	C	C	C	C	C	C	C	C	C	C	C	C	C	C	C	C	C	C	C	C	C	C	C	C	C	C	C
c1513_821	G	G	G	G	G	G	G	G	G	G	G	G	G	G	G	G	G	G	G	G	G	G	G	G	G	G	G	G	G	G	G	G	G	G	G	G	G	G	G	G	G	G	G	G	G	G	G	G	G
AX_99409441	C	Y	C	T	T	C	C	T	T	T	T	C	Y	Y	T	C	T	T	T	T	T	T	T	T	T	T	T	T	T	T	T	T	C	Y	T	T	T	C	C	C	T	C	C	C	T	C	T	T	T
c8743_460	C	C	C	C	C	C	C	C	C	C	C	C	C	C	C	C	C	C	C	C	C	C	C	C	C	C	C	C	C	C	C	C	T	Y	T	T	Y	C	C	C	C	T	C	C	C	C	C	C	C
AX_99697091	T	T	K	T	T	K	G	T	T	T	T	T	K	K	T	G	T	T	T	T	T	T	T	T	T	T	T	T	T	T	T	T	G	T	T	T	T	G	G	G	T	G	T	T	T	G	T	T	T
c12884_350	G	R	G	R	R	G	G	A	A	A	A	A	G	G	A	G	A	A	A	A	A	A	A	A	A	A	A	A	A	A	A	A	A	A	A	A	A	A	A	A	A	A	G	G	G	R	A	A	G
c18992_348	C	C	C	Y	C	C	C	Y	T	C	C	T	C	C	C	C	C	C	C	C	C	C	C	C	C	C	C	C	C	C	C	C	T	Y	T	T	Y	C	C	C	C	T	C	C	C	C	C	C	C
c4607_227	A	R	A	R	R	A	A	G	G	G	G	G	A	A	G	A	G	G	G	G	G	G	G	G	G	G	G	G	G	G	G	G	G	G	G	G	G	G	G	G	G	G	A	A	A	R	G	G	A
c21258_616	A	M	A	A	M	A	A	M	A	C	C	A	A	A	C	A	C	C	C	C	C	C	C	C	C	C	C	C	C	C	C	C	C	C	C	C	C	C	C	C	C	C	A	A	A	M	C	C	A
c21258_625	T	T	T	T	T	T	T	T	T	T	T	T	T	T	T	T	T	T	T	T	T	T	T	T	T	T	T	T	T	T	T	T	T	T	T	T	T	T	T	T	T	T	T	T	T	T	T	T	T
c9107_707	G	G	G	G	G	G	G	G	G	G	G	G	G	G	G	G	G	G	G	G	G	G	G	G	G	G	G	G	G	G	G	G	G	G	G	G	G	G	G	G	G	G	G	G	G	G	G	G	G
c1179_1474	G	G	G	G	G	G	G	G	G	G	G	G	G	G	G	G	G	G	G	G	G	G	G	G	G	G	G	G	G	G	G	G	T	K	T	T	K	G	G	G	G	T	G	G	G	G	G	G	G
c1084_1320	T	T	T	T	T	T	T	T	T	T	T	T	T	T	T	T	T	T	T	T	T	T	T	T	T	T	T	T	T	T	T	T	C	Y	C	C	Y	T	T	T	T	C	T	T	T	T	T	T	T
c18100_441	C	C	C	C	C	C	C	C	C	C	C	C	C	C	C	C	C	C	C	C	C	C	C	C	C	C	C	C	C	C	C	C	C	C	C	C	C	C	C	C	C	C	C	C	C	C	C	C	C
c27792_266	A	A	A	R	A	A	A	R	G	A	A	G	A	A	A	A	A	A	A	A	A	A	A	A	A	A	A	A	A	A	A	A	G	R	G	G	R	A	A	A	A	G	A	A	A	A	A	A	A
c13461_2055	A	A	A	A	A	A	A	A	A	A	A	A	A	A	A	A	A	A	A	A	A	A	A	A	A	A	A	A	A	A	A	A	A	A	A	A	A	A	A	A	A	A	A	A	A	A	A	A	A
AX_99855433	T	T	Y	T	T	Y	C	T	T	T	T	T	C	C	T	C	C	T	C	C	T	T	T	T	T	T	T	T	C	C	T	C	C	NA	T	T	T	C	C	C	T	T	T	T	T	C	T	T	T
c30213_135	C	C	C	C	C	C	C	M	A	C	C	A	C	C	C	C	C	C	C	C	C	C	C	C	C	C	C	C	C	C	C	C	C	C	C	C	C	C	C	C	C	C	C	C	C	C	C	C	C
AX_99275679	C	C	C	C	C	C	C	C	C	C	C	C	C	C	C	C	C	C	C	C	C	C	C	C	C	C	C	C	C	C	C	C	C	C	C	C	C	C	C	C	C	C	C	C	C	C	C	C	C
AX_99436429	T	T	T	T	T	T	T	T	T	T	T	T	T	T	T	T	T	T	T	T	T	T	T	T	T	T	T	T	T	T	T	T	T	T	T	T	T	T	T	T	T	T	T	T	T	T	T	T	T
AX_99554305	G	G	R	G	G	R	A	G	G	G	G	G	A	A	G	A	G	G	A	R	G	G	G	G	G	G	G	G	A	A	G	G	A	R	G	G	G	A	G	G	G	G	G	G	G	A	G	G	G
c17751_483	A	M	A	M	M	A	A	C	C	C	C	C	A	A	C	A	A	A	A	C	C	C	C	C	C	C	C	C	C	C	C	C	C	M	C	C	C	C	C	C	C	C	A	A	A	M	C	C	A
c7861_333	C	Y	C	Y	Y	C	C	T	T	T	T	T	C	C	Y	C	T	T	T	T	T	T	T	T	T	T	T	T	T	T	T	T	C	Y	C	C	Y	T	T	T	T	C	C	C	C	Y	T	T	C
c2527_242	T	Y	T	Y	Y	T	T	C	C	C	C	C	T	T	C	T	T	T	T	C	C	C	C	C	C	C	C	C	C	C	C	C	T	NA	T	T	Y	C	C	C	C	T	T	T	T	Y	C	C	T
c68207_288	C	C	C	M	C	C	C	M	A	C	C	A	C	C	C	C	C	C	C	C	C	C	C	C	C	C	C	C	C	C	C	C	C	C	C	C	C	C	C	C	C	C	C	C	C	C	C	C	C
c6824_1044	T	Y	T	Y	Y	T	T	C	C	C	C	C	T	T	C	T	T	T	T	C	C	C	C	C	C	C	C	C	C	C	C	C	T	Y	T	T	Y	C	C	C	C	T	T	T	T	Y	C	C	T
c7971_102	C	C	C	C	C	C	C	C	C	C	C	C	C	C	C	C	C	C	C	C	C	C	C	C	C	C	C	C	C	C	C	C	C	C	C	C	C	C	C	C	C	C	C	C	C	C	C	C	C
c7971_248	G	G	G	R	G	G	G	R	A	G	G	A	G	G	G	G	G	G	G	G	G	G	G	G	G	G	G	G	G	G	G	G	G	G	G	G	G	G	G	G	G	G	G	G	G	G	G	G	G
c9513_1321	T	T	T	T	T	T	T	T	T	T	T	T	T	T	T	T	T	T	T	T	T	T	T	T	T	T	T	T	T	T	T	T	T	T	T	T	T	T	T	T	T	T	T	T	T	T	T	T	T
c9513_876	C	C	C	C	C	C	C	C	C	C	C	C	C	C	C	C	C	C	C	C	C	C	C	C	C	C	C	C	C	C	C	C	C	C	C	C	C	C	C	C	C	C	C	C	C	C	C	C	C
c2160_541	G	G	G	G	G	G	G	G	G	G	G	G	G	G	G	G	G	G	G	G	G	G	G	G	G	G	G	G	G	G	G	G	G	G	G	G	G	G	G	G	G	G	G	G	G	G	G	G	G
c19935_372	C	C	C	Y	C	C	C	Y	T	C	C	T	C	C	C	C	C	C	C	C	C	C	C	C	C	C	C	C	C	C	C	C	C	C	C	C	C	C	C	C	C	C	C	C	C	C	C	C	C
c16939_805	C	C	C	C	C	C	C	Y	T	C	C	T	C	C	C	C	C	C	C	C	C	C	C	C	C	C	C	C	C	C	C	C	C	C	C	C	C	C	C	C	C	C	C	C	C	C	C	C	C
c22214_749	A	A	A	A	A	A	A	A	A	A	A	A	A	A	A	A	A	A	A	A	A	A	A	A	A	A	A	A	A	A	A	A	A	A	A	A	A	A	A	A	A	A	A	A	A	A	A	A	A
c45559_132	T	Y	T	T	Y	T	T	Y	T	C	C	T	T	T	C	T	T	T	T	C	C	C	C	C	C	C	C	C	C	C	C	C	T	Y	T	T	Y	C	C	C	C	T	T	T	T	Y	C	C	T
c8748_301	G	R	G	R	R	G	G	A	A	A	A	A	G	G	A	G	G	G	G	A	A	A	A	A	A	A	A	A	A	A	A	A	G	G	G	G	R	A	A	A	A	G	G	G	G	R	A	A	G
c4314_558	G	R	G	R	R	G	G	A	A	A	A	A	G	G	A	G	G	G	G	A	A	A	A	A	A	A	A	A	A	A	A	A	G	R	G	G	R	A	A	A	A	G	G	G	G	R	A	A	G
c13219_461	A	A	A	A	A	A	A	R	G	A	A	G	A	A	A	A	A	A	A	A	A	A	A	A	A	A	A	A	A	A	A	A	G	R	G	G	R	A	A	A	A	G	A	A	A	A	A	A	A
c3566_273	G	G	G	G	G	G	G	G	G	G	G	G	G	G	G	G	G	G	G	G	G	G	G	G	G	G	G	G	G	G	G	G	G	G	G	G	G	G	G	G	G	G	G	G	G	G	G	G	G
c13320_684	G	G	G	G	G	G	G	G	G	G	G	G	G	G	G	G	G	G	G	G	G	G	G	G	G	G	G	G	G	G	G	G	G	G	G	G	G	G	G	G	G	G	G	G	G	G	G	G	G
c75_342	C	Y	C	C	Y	C	C	Y	C	T	T	C	C	C	T	C	C	C	C	T	T	T	T	T	T	T	T	T	T	T	T	T	C	C	C	C	Y	T	T	T	T	C	C	C	C	Y	T	T	C
c13013_1308	C	C	C	C	C	C	C	M	A	C	C	C	C	C	C	C	C	C	C	C	C	C	C	C	C	C	C	C	C	C	C	C	C	C	C	C	C	C	C	C	C	C	C	C	C	C	C	C	C
c13013_1447	T	Y	T	T	Y	T	T	C	C	C	C	T	T	T	C	C	T	T	T	C	C	C	C	C	C	C	C	C	C	C	C	C	C	C	C	C	C	C	C	C	C	C	T	T	T	Y	C	C	T
c13013_1740	C	Y	C	C	Y	C	C	T	T	T	T	C	C	C	T	T	C	C	C	T	T	T	T	T	T	T	T	T	T	T	T	T	T	T	T	T	T	T	T	T	T	T	C	C	C	Y	T	T	C
c13013_733	T	T	T	T	T	T	T	K	G	T	T	T	T	T	T	T	T	T	T	T	T	T	T	T	T	T	T	T	T	T	T	T	T	T	T	T	T	T	T	T	T	T	T	T	T	T	T	T	T
c8782_1880	A	A	A	A	A	A	A	A	A	A	A	A	A	A	A	A	A	A	A	A	A	A	A	A	A	A	A	A	A	A	A	A	A	A	A	A	A	A	A	A	A	A	A	A	A	A	A	A	A
AX_99538236	C	C	C	C	C	C	C	C	C	C	C	C	C	C	C	C	C	C	C	C	C	C	C	C	C	C	C	C	C	C	C	C	C	C	C	C	C	C	C	C	C	C	C	C	C	C	C	C	C
c18153_827	T	T	T	T	T	T	T	Y	C	T	T	C	T	T	T	T	T	T	T	T	T	T	T	T	T	T	T	T	T	T	T	T	C	Y	C	C	Y	T	T	T	T	C	T	T	T	T	T	T	T
c18426_1955	G	G	G	G	G	G	G	G	G	G	G	G	G	G	G	G	G	G	G	G	G	G	G	G	G	G	G	G	G	G	G	G	G	G	G	G	G	G	G	G	G	G	G	G	G	G	G	G	G
c18426_2659	T	T	T	T	T	T	T	Y	C	T	T	T	T	T	T	T	T	T	T	T	T	T	T	T	T	T	T	T	T	T	T	T	T	T	T	T	T	T	T	T	T	T	T	T	T	T	T	T	T
c31322_354	T	T	T	T	T	T	T	Y	C	T	T	T	T	T	T	T	T	T	T	T	T	T	T	T	T	T	T	T	T	T	T	T	T	T	T	T	T	T	T	T	T	T	T	T	T	T	T	T	T
c4108_1037	A	R	A	A	R	A	A	G	G	G	G	G	A	A	G	A	A	A	A	G	G	G	G	G	G	G	G	G	G	G	G	G	G	R	G	G	G	G	G	G	G	G	A	A	A	R	G	G	A
c4108_709	C	Y	C	C	Y	C	C	T	T	T	T	T	C	C	T	C	C	C	C	T	T	T	T	T	T	T	T	T	T	T	T	T	T	Y	T	T	T	T	T	T	T	T	C	C	C	Y	T	T	C
c28838_688	C	Y	C	C	Y	C	C	Y	C	T	T	C	C	C	T	C	C	C	C	T	T	T	T	T	T	T	T	T	T	T	T	T	T	T	T	T	T	T	T	T	T	T	C	C	C	Y	T	T	C
c2881_403	A	R	A	A	R	A	A	R	A	G	G	A	A	A	G	A	A	A	A	G	G	G	G	G	G	G	G	G	G	G	G	G	A	R	A	A	R	G	G	G	G	A	A	A	A	R	G	G	A
c21011_970	C	C	C	C	C	C	C	C	C	C	C	C	C	C	C	C	C	C	C	C	C	C	C	C	C	C	C	C	C	C	C	C	C	C	C	C	C	C	C	C	C	C	C	C	C	C	C	C	C
c26660_446	C	Y	C	C	Y	C	C	T	T	T	T	C	C	C	T	C	C	C	C	T	T	T	T	T	T	T	T	T	T	T	T	T	T	Y	T	T	T	T	T	T	T	T	C	C	C	Y	T	T	C
c15160_1153	A	A	A	A	A	A	A	R	G	A	A	A	A	A	A	A	A	A	A	A	A	A	A	A	A	A	A	A	A	A	A	A	A	A	A	A	A	A	A	A	A	A	A	A	A	A	A	A	A
c15346_651	G	G	G	G	G	G	G	G	G	G	G	G	G	G	G	G	G	G	G	G	G	G	G	G	G	G	G	G	G	G	G	G	G	G	G	G	G	G	G	G	G	G	G	G	G	G	G	G	G
c3962_1208	T	T	T	T	T	T	T	Y	C	T	T	T	T	T	T	T	T	T	T	T	T	T	T	T	T	T	T	T	T	T	T	T	T	T	T	T	T	T	T	T	T	T	T	T	T	T	T	T	T
c53248_223	G	G	G	G	G	G	G	G	G	G	G	G	G	G	G	G	G	G	G	G	G	G	G	G	G	G	G	G	G	G	G	G	G	G	G	G	G	G	G	G	G	G	G	G	G	G	G	G	G
c481_648	C	C	C	C	C	C	C	Y	T	C	C	C	C	C	C	C	C	C	C	C	C	C	C	C	C	C	C	C	C	C	C	C	T	NA	T	T	Y	C	C	T	C	T	C	C	C	C	C	C	C
c28521_888	A	R	A	A	G	A	A	G	G	G	G	A	A	A	G	G	G	G	G	G	G	G	G	G	G	G	G	G	G	G	G	G	G	G	G	G	G	G	G	G	G	G	A	A	G	R	G	G	A
c6481_2348	C	C	C	C	C	C	C	Y	T	C	C	C	C	C	C	C	C	C	C	C	C	C	C	C	C	C	C	C	C	C	C	C	T	Y	T	T	Y	C	C	T	C	T	C	C	C	C	C	C	C
c8312_1478	T	T	T	T	T	T	T	Y	C	T	T	T	T	T	T	T	T	T	T	T	T	T	T	T	T	T	T	T	T	T	T	T	C	Y	C	C	Y	T	T	C	T	T	T	T	T	T	T	T	T
c11957_204	G	G	G	G	G	G	G	G	G	G	G	G	G	G	G	G	G	G	G	G	G	G	G	G	G	G	G	G	G	G	G	G	G	G	G	G	G	G	G	G	G	G	G	G	G	G	G	G	G
c11957_386	G	G	G	G	G	G	G	G	G	G	G	G	G	G	G	G	G	G	G	G	G	G	G	G	G	G	G	G	G	G	G	G	G	G	G	G	G	G	G	G	G	G	G	G	G	G	G	G	G
c26275_224	A	A	A	A	A	A	A	R	G	A	A	A	A	A	A	A	A	A	A	A	A	A	A	A	A	A	A	A	A	A	A	A	G	R	G	G	R	A	R	G	A	A	A	A	A	A	A	A	A
c640_703	G	R	G	G	A	G	G	A	A	A	A	G	G	G	A	A	A	A	A	A	A	A	A	A	A	A	A	A	A	A	A	A	A	A	A	A	A	A	A	A	A	A	G	G	A	R	A	A	G
c14328_1282	A	A	A	A	A	A	A	R	G	A	A	A	A	A	A	A	A	A	A	A	A	A	A	A	A	A	A	A	A	A	A	A	A	A	A	A	A	A	A	A	A	A	A	A	A	A	A	A	A
c14328_932	C	C	C	C	C	C	C	Y	T	C	C	C	C	C	C	C	C	C	C	C	C	C	C	C	C	C	C	C	C	C	C	C	C	C	C	C	C	C	C	C	C	C	C	C	C	C	C	C	C
c14328_998	T	T	T	T	T	T	T	Y	C	T	T	T	T	T	T	T	T	T	T	T	T	T	T	T	T	T	T	T	T	T	T	T	T	T	T	T	T	T	T	T	T	T	T	T	T	T	T	T	T
c29486_793	C	C	C	C	C	C	C	Y	T	C	C	C	C	C	C	C	C	C	C	C	C	C	C	C	C	C	C	C	C	C	C	C	C	C	C	C	C	C	C	C	C	C	C	C	C	C	C	C	C
c2510_372	C	C	C	C	C	C	C	Y	T	C	C	C	C	C	C	C	C	C	C	C	C	C	C	C	C	C	C	C	C	C	C	C	C	C	C	C	C	C	C	C	C	C	C	C	C	C	C	C	C
c1886_676	C	C	C	C	C	C	C	Y	T	C	C	C	C	C	C	C	C	C	C	C	C	C	C	C	C	C	C	C	C	C	C	C	C	C	C	C	C	C	C	C	C	C	C	C	C	C	C	C	C
c9965_691	A	A	A	A	A	A	A	R	G	A	A	A	A	A	A	A	A	A	A	A	A	A	A	A	A	A	A	A	A	A	A	A	A	A	A	A	A	A	A	A	A	A	A	A	A	A	A	A	A
c24453_251	C	C	C	C	C	C	C	Y	T	C	C	C	C	C	C	C	C	C	C	C	C	C	C	C	C	C	C	C	C	C	C	C	C	C	C	C	C	C	C	C	C	C	C	C	C	C	C	C	C
c12069_802	C	C	C	C	C	C	C	Y	T	C	C	C	C	C	C	C	C	C	C	C	C	C	C	C	C	C	C	C	C	C	C	C	C	C	C	C	C	C	C	C	C	C	C	C	C	C	C	C	C
c8281_859	T	Y	T	T	C	T	T	C	C	C	C	T	T	T	C	C	C	C	C	C	C	C	C	C	C	C	C	C	C	C	C	C	T	Y	T	T	Y	C	Y	T	C	C	T	T	C	Y	C	C	T
c7866_1549	C	C	C	C	C	C	C	C	C	C	C	C	C	C	C	C	C	C	C	C	C	C	C	C	C	C	C	C	C	C	C	C	A	M	A	A	M	C	A	A	C	C	C	C	C	C	C	C	C
c8251_629	T	T	T	T	T	T	T	T	T	T	T	T	T	T	T	T	T	T	T	T	T	T	T	T	T	T	T	T	T	T	T	T	T	T	T	T	T	T	T	T	T	T	T	T	T	T	T	T	T
c4428_2956	A	A	A	A	A	A	A	A	A	A	A	A	A	A	A	A	A	A	A	A	A	A	A	A	A	A	A	A	A	A	A	A	A	A	A	A	A	A	A	A	A	A	A	A	A	A	A	A	A
c56348_84	A	R	A	A	G	A	A	G	G	G	G	A	A	A	G	G	G	G	G	G	G	G	G	G	G	G	G	G	G	G	G	G	A	R	A	A	R	G	A	A	G	G	A	A	G	R	G	G	A
c9088_859	C	Y	C	C	T	C	C	T	T	T	T	C	C	C	T	T	T	T	T	T	T	T	T	T	T	T	T	T	T	T	T	T	C	Y	C	C	Y	T	C	C	T	T	C	C	T	Y	T	T	C
c11525_1154	G	R	G	G	A	G	G	A	A	A	A	G	G	G	A	A	A	A	A	A	A	A	A	A	A	A	A	A	A	A	A	A	A	A	A	A	A	A	A	A	A	A	G	G	A	R	A	A	G
c11525_1192	T	T	T	T	T	T	T	T	T	T	T	T	T	T	T	T	T	T	T	T	T	T	T	T	T	T	T	T	T	T	T	T	G	K	G	G	K	T	G	G	T	T	T	T	T	T	T	T	T
c11525_1280	T	T	T	T	T	T	T	T	T	T	T	T	T	T	T	T	T	T	T	T	T	T	T	T	T	T	T	T	T	T	T	T	C	Y	C	C	Y	T	C	C	T	T	T	T	T	T	T	T	T
c11525_853	T	T	T	T	T	T	T	T	T	T	T	T	T	T	T	T	T	T	T	T	T	T	T	T	T	T	T	T	T	T	T	T	C	C	C	C	Y	T	C	C	T	T	T	T	T	T	T	T	T
c11525_994	A	A	A	A	A	A	A	A	A	A	A	A	A	A	A	A	A	A	A	A	A	A	A	A	A	A	A	A	A	A	A	A	A	A	A	A	A	A	A	A	A	A	A	A	A	A	A	A	A
c516_710	G	G	G	G	G	G	G	G	G	G	G	G	G	G	G	G	G	G	G	G	G	G	G	G	G	G	G	G	G	G	G	G	G	G	G	G	G	G	G	G	G	G	G	G	G	G	G	G	G
c59736_285	A	A	A	A	A	A	A	R	G	A	A	A	A	A	A	A	A	A	A	A	A	A	A	A	A	A	A	A	A	A	A	A	A	A	A	A	A	A	A	A	A	A	A	A	A	A	A	A	A
c6950_376	C	C	C	C	C	C	C	C	C	C	C	C	C	C	C	C	C	C	C	C	C	C	C	C	C	C	C	C	C	C	C	C	C	C	C	C	C	C	C	C	C	C	C	C	C	C	C	C	C
c7949_844	T	T	T	T	T	T	T	T	T	T	T	T	T	T	T	T	T	T	T	T	T	T	T	T	T	T	T	T	T	T	T	T	C	Y	C	C	Y	T	C	C	T	T	T	T	T	T	T	T	T
c3286_1367	C	C	C	C	C	C	C	C	C	C	C	C	C	C	C	C	C	C	C	C	C	C	C	C	C	C	C	C	C	C	C	C	C	C	C	C	C	C	C	C	C	C	C	C	C	C	C	C	C
c5052_180	G	R	G	G	A	G	G	R	G	A	A	G	G	G	A	G	G	G	G	A	A	A	A	A	A	A	A	A	A	A	A	A	G	G	G	G	R	A	G	G	A	A	G	G	A	G	A	A	G
c29063_266	T	Y	T	T	C	T	T	Y	T	C	C	T	T	T	C	T	T	T	T	C	C	C	C	C	C	C	C	C	C	C	C	C	C	NA	C	C	C	C	C	C	C	C	T	T	C	T	C	C	T
c8064_327	G	G	G	G	G	G	G	G	G	G	G	G	G	G	G	G	G	G	G	G	G	G	G	G	G	G	G	G	G	G	G	G	G	G	G	G	G	G	G	G	G	G	G	G	G	G	G	G	G
c3834_608	A	A	A	A	A	A	A	A	A	A	A	A	A	A	A	A	A	A	A	A	A	A	A	A	A	A	A	A	A	A	A	A	A	A	A	A	A	A	A	A	A	A	A	A	A	A	A	A	A
c8327_491	C	C	C	C	C	C	C	Y	Y	C	C	C	C	C	C	C	C	C	C	C	C	C	C	C	C	C	C	C	C	C	C	C	C	C	C	C	C	C	C	C	C	C	C	C	C	C	C	C	C
c1368_889	A	R	A	A	G	A	A	R	A	G	G	A	A	A	G	A	A	A	A	G	G	G	G	G	G	G	G	G	G	G	G	G	G	R	G	G	G	G	G	G	G	G	A	A	G	A	G	G	A
c14198_590	T	T	T	T	T	T	T	T	T	T	T	T	T	T	T	T	T	T	T	T	T	T	T	T	T	T	T	T	T	T	T	T	C	Y	T	C	C	T	C	C	T	C	T	T	T	T	T	T	T
c29614_223	A	A	A	A	A	A	A	A	A	A	A	A	A	A	A	A	A	A	A	A	A	A	A	A	A	A	A	A	A	A	A	A	A	A	A	A	A	A	A	A	A	A	A	A	A	A	A	A	A
c51696_209	A	R	A	R	G	A	A	G	R	G	G	A	G	G	A	A	A	A	A	G	G	G	G	G	G	G	G	G	G	G	G	G	A	R	G	A	A	G	A	A	G	A	A	A	G	A	G	G	A
c691_1032	T	T	T	T	T	T	T	T	T	T	T	T	T	T	T	T	T	T	T	T	T	T	T	T	T	T	T	T	T	T	T	T	T	T	T	T	T	T	T	T	T	T	T	T	T	T	T	T	T
c3251_1635	T	Y	T	Y	C	T	T	C	C	C	C	T	Y	C	C	T	C	C	T	C	T	T	T	T	T	C	C	C	C	C	C	C	T	Y	Y	T	T	T	T	T	C	T	T	T	C	T	C	C	T
c9457_1102	C	C	C	C	C	C	C	C	C	C	C	C	C	C	C	C	C	C	C	C	C	C	C	C	C	C	C	C	C	C	C	C	T	Y	Y	T	T	T	T	T	C	Y	C	C	C	C	C	C	C
c10409_1204	G	G	K	G	G	K	T	G	G	G	G	G	K	G	G	T	G	G	T	T	T	T	T	T	T	G	G	G	G	G	G	G	T	NA	K	T	T	T	T	T	G	K	G	G	G	T	G	G	T
c10409_352	C	C	Y	C	C	Y	T	C	C	C	C	C	Y	C	C	T	C	C	T	T	T	T	T	T	T	C	C	C	C	C	C	C	C	C	C	C	C	C	C	C	C	C	C	C	C	T	C	C	T
c10409_870	T	T	T	T	T	T	T	T	T	T	T	T	T	T	T	T	T	T	T	T	T	T	T	T	T	T	T	T	T	T	T	T	C	Y	Y	C	C	C	C	C	T	Y	T	T	T	T	T	T	T
c11740_785	A	A	R	A	A	R	G	A	A	A	A	A	R	A	A	G	A	A	G	G	G	G	G	G	G	A	A	A	A	A	A	A	G	R	R	G	G	G	G	G	A	R	A	A	A	G	A	A	G
c2124_1364	T	T	Y	T	T	Y	C	T	T	T	T	T	Y	T	T	C	T	T	C	C	C	C	C	C	C	T	T	T	T	T	T	T	C	Y	Y	C	C	C	C	C	T	Y	T	T	T	C	T	T	C
c2124_1624	T	T	Y	T	T	Y	C	T	T	T	T	T	Y	T	T	C	T	T	C	C	C	C	C	C	C	T	T	T	T	T	T	T	C	Y	Y	C	C	C	C	C	T	Y	T	T	T	C	T	T	C
c639_616	T	T	Y	T	T	Y	C	T	T	T	T	T	Y	T	T	C	T	T	C	C	C	C	C	C	C	T	T	T	T	T	T	T	T	T	T	T	T	T	T	T	T	T	T	T	T	C	T	T	C
c15101_686	T	T	T	T	T	T	T	T	T	T	T	T	T	T	T	T	T	T	T	T	T	T	T	T	T	T	T	T	T	T	T	T	T	T	T	T	T	T	T	T	T	T	T	T	T	T	T	T	T
c15101_888	C	C	C	C	C	C	C	C	C	C	C	C	C	C	C	C	C	C	C	C	C	C	C	C	C	C	C	C	C	C	C	C	C	C	C	C	C	C	C	C	C	C	C	C	C	C	C	C	C
c53197_726	T	T	Y	T	T	Y	C	T	T	T	T	C	Y	T	T	C	T	T	C	C	C	C	C	C	C	C	C	T	T	T	T	T	T	Y	C	C	C	C	C	C	T	Y	T	T	C	C	C	C	C
c11531_360	T	T	T	T	T	T	T	T	T	T	T	T	T	T	T	T	T	T	T	T	T	T	T	T	T	T	T	T	T	T	T	T	T	T	T	T	T	T	T	T	T	T	T	T	T	T	T	T	T
c3277_855	T	T	Y	Y	T	Y	C	T	T	T	T	C	C	C	T	C	C	T	C	C	C	C	C	C	C	C	C	T	T	T	T	T	T	T	T	T	T	T	T	T	T	T	T	T	C	C	C	C	C
c12339_800	C	C	C	C	C	C	C	C	C	C	C	C	C	C	C	C	C	C	C	C	C	C	C	C	C	C	C	C	C	C	C	C	C	Y	T	T	T	T	T	T	C	T	C	C	C	C	C	C	C
c7154_1295	A	A	A	A	A	A	A	A	A	A	A	A	A	A	A	A	A	A	A	A	A	A	A	A	A	A	A	A	A	A	A	A	A	A	A	A	A	A	A	A	A	A	A	A	A	A	A	A	A
c13602_821	C	C	M	C	C	M	A	C	C	C	C	C	A	A	C	A	A	C	A	A	A	A	A	A	A	A	A	C	M	C	C	C	C	M	A	A	A	A	A	A	C	A	C	C	A	A	A	A	A
c13602_880	C	C	Y	C	C	Y	T	C	C	C	C	C	T	T	C	T	T	C	T	T	T	T	T	T	T	T	T	C	Y	C	C	C	C	Y	T	T	T	T	T	T	C	T	C	C	T	T	T	T	T
c12640_740	C	C	C	Y	C	C	C	C	C	C	C	T	C	C	C	C	C	C	C	C	C	C	C	C	C	C	C	C	C	C	C	C	T	NA	T	T	T	T	T	T	C	T	C	C	C	C	C	C	C
c19562_671	A	A	A	A	A	A	A	A	A	A	A	A	A	A	A	A	A	A	A	A	A	A	A	A	A	A	A	A	A	A	A	A	G	R	G	G	G	G	G	G	A	G	A	A	A	A	A	A	A
c20338_394	T	T	T	T	T	T	T	T	T	T	T	T	T	T	T	T	T	T	T	T	T	T	T	T	T	T	T	T	T	T	T	T	C	C	C	C	C	C	C	C	T	C	T	T	T	T	T	T	T
c14010_938	G	G	R	G	G	R	A	G	G	G	G	G	A	A	R	A	G	G	G	G	G	G	G	G	G	G	G	G	G	G	G	G	G	G	G	G	G	G	G	G	G	G	G	G	A	A	A	A	A
c15592_701	C	C	M	C	C	M	A	C	C	C	C	C	A	A	M	A	C	C	C	C	C	C	C	C	C	C	C	C	C	C	C	C	A	M	A	A	A	A	A	A	C	A	C	C	A	A	A	A	A
c17982_497	C	C	M	C	C	M	A	C	C	C	C	C	A	A	C	A	C	C	C	C	C	C	C	C	C	C	C	C	C	C	C	C	C	C	C	C	C	C	C	C	C	C	C	C	A	A	A	A	A
c6431_2010	A	A	A	R	A	A	A	A	A	A	A	G	A	A	A	A	A	A	A	A	A	A	A	A	A	A	A	A	A	A	A	A	A	A	A	A	A	A	A	A	A	A	A	A	A	A	A	A	A
c15939_325	T	T	Y	Y	T	Y	C	T	T	T	T	Y	C	C	Y	C	T	T	T	T	T	T	T	T	T	T	T	T	T	T	T	T	T	T	T	T	T	T	T	T	T	T	T	T	T	C	T	T	Y
c26745_391	T	T	Y	Y	T	Y	C	T	T	T	T	Y	C	C	Y	C	T	T	T	T	T	T	T	T	T	T	T	T	T	T	T	T	C	T	T	T	T	C	C	C	T	C	T	T	T	C	T	T	Y
c25771_444	T	T	T	K	T	T	T	T	T	T	T	K	T	T	T	T	T	T	T	T	T	T	T	T	T	T	T	T	T	T	T	T	T	T	T	T	T	T	T	T	T	T	T	T	T	T	T	T	T
c10646_1211	C	C	C	Y	C	C	C	C	C	C	C	Y	C	C	C	C	C	C	C	C	C	C	C	C	C	C	C	C	C	C	C	C	C	C	C	C	C	C	C	C	C	C	C	C	C	C	C	C	C
c7444_979	G	G	G	G	G	G	G	G	G	G	G	G	G	G	G	G	G	G	G	G	G	G	G	G	G	G	G	G	G	G	G	G	G	G	G	G	G	G	G	G	G	G	G	G	G	G	G	G	G
c4389_1310	C	C	Y	C	C	Y	T	C	C	C	C	C	T	T	Y	T	C	C	C	C	C	C	C	C	C	C	C	C	C	C	C	C	T	C	C	C	C	T	T	T	C	T	C	C	C	T	C	C	Y
c8129_1121	C	C	C	Y	C	C	C	C	C	C	C	Y	C	C	C	C	C	C	C	C	C	C	C	C	C	C	C	C	C	C	C	C	C	C	C	C	C	C	C	C	C	C	C	C	C	C	C	C	C
c9590_565	G	G	G	G	G	G	G	G	G	G	G	G	G	G	G	G	G	G	G	G	G	G	G	G	G	G	G	G	G	G	G	G	G	G	G	G	G	G	G	G	G	G	G	G	G	G	G	G	G
c6172_272	G	G	G	R	G	G	G	G	G	G	G	R	G	G	G	G	G	G	G	G	G	G	G	G	G	G	G	G	G	G	G	G	G	G	G	G	G	G	G	G	G	G	G	G	G	G	G	G	G
c3851_589	A	A	A	A	A	A	A	A	A	A	A	A	A	A	A	A	A	A	A	A	A	A	A	A	A	A	A	A	A	A	A	A	A	A	A	A	A	A	A	A	A	A	A	A	A	A	A	A	A
c2439_737	G	R	G	R	A	G	G	A	A	A	A	G	R	R	A	G	A	A	A	A	A	A	A	A	A	A	A	A	A	A	A	A	A	A	A	A	A	A	A	A	A	A	G	G	A	G	A	A	A
c12312_564	G	G	G	G	G	G	G	G	G	G	G	G	G	G	G	G	G	G	G	G	G	G	G	G	G	G	G	G	G	G	G	G	G	G	G	G	G	G	G	G	G	G	G	G	G	G	G	G	G
c34072_207	A	A	R	R	A	R	G	A	A	A	A	A	G	G	A	G	A	A	A	A	A	A	A	A	A	A	A	A	A	A	A	A	G	A	A	A	A	G	G	G	A	A	A	A	A	G	A	A	A
c18457_477	A	A	R	A	A	R	G	A	A	A	A	A	G	G	A	G	A	A	A	A	A	A	A	A	A	A	A	A	A	A	A	A	G	R	A	A	A	G	G	G	A	A	A	A	A	G	A	A	A
c25837_157	C	C	C	C	C	C	C	C	C	C	C	C	C	C	C	C	C	C	C	C	C	C	C	C	C	C	C	C	C	C	C	C	C	C	C	C	C	C	C	C	C	C	C	C	C	C	C	C	C
c5115_94	A	A	R	A	A	R	G	A	A	A	A	A	G	G	A	G	G	A	G	G	A	A	A	A	A	A	A	A	G	G	A	G	A	A	A	A	A	A	A	A	A	A	A	A	A	G	A	A	A
c10244_281	A	A	A	R	A	A	A	A	A	A	A	A	A	A	A	A	A	A	A	A	A	A	A	A	A	A	A	A	A	A	A	A	G	R	A	A	A	G	A	A	A	A	A	A	A	A	A	A	A
c17625_1560	A	A	A	A	A	A	A	A	A	A	A	A	A	A	A	A	A	A	A	A	A	A	A	A	A	A	A	A	A	A	A	A	A	A	A	A	A	A	A	A	A	A	A	A	A	A	A	A	A
c3520_344	C	C	C	C	C	C	C	C	C	C	C	C	C	C	C	C	C	C	C	C	C	C	C	C	C	C	C	C	C	C	C	C	C	C	C	C	C	C	C	C	C	C	C	C	C	C	C	C	C
c8201_358	T	T	Y	Y	T	Y	C	T	T	T	T	T	C	C	T	C	T	T	C	C	T	T	T	T	T	T	T	T	C	C	T	T	C	Y	T	T	T	C	T	T	T	T	T	T	T	C	T	T	T
c6491_162	A	A	A	A	A	A	A	A	A	A	A	A	A	A	A	A	A	A	A	A	A	A	A	A	A	A	A	A	A	A	A	A	A	A	A	A	A	A	A	A	A	A	A	A	A	A	A	A	A
c14949_222	T	T	Y	Y	T	Y	C	T	T	T	T	T	C	C	T	C	T	T	C	T	T	T	T	T	T	T	T	T	C	C	T	T	C	NA	T	T	T	C	T	T	C	T	T	T	T	C	T	T	T
c7819_2044	C	C	C	C	C	C	C	C	C	C	C	C	C	C	C	C	C	C	C	C	C	C	C	C	C	C	C	C	C	C	C	C	T	Y	C	C	C	T	C	C	T	C	C	C	C	C	C	C	C
c7819_987	C	C	Y	C	C	Y	T	C	C	C	C	C	T	T	C	T	C	C	T	C	C	C	C	C	C	C	C	C	T	T	T	T	C	C	C	C	C	C	C	C	C	C	C	C	C	T	C	C	T
c9359_683	G	G	G	G	G	G	G	G	G	G	G	G	G	G	G	G	G	G	G	G	G	G	G	G	G	G	G	G	G	G	G	G	G	G	G	G	G	G	G	G	G	G	G	G	G	G	G	G	G
c27277_540	T	T	T	T	T	T	T	T	T	T	T	T	T	T	T	T	T	T	T	T	T	T	T	T	T	T	T	T	T	T	T	T	T	T	T	T	T	T	T	T	T	T	T	T	T	T	T	T	T
c8116_715	C	C	C	C	C	C	C	C	C	C	C	C	C	C	C	C	C	C	C	C	C	C	C	C	C	C	C	C	C	C	C	C	C	C	C	C	C	T	C	C	C	C	C	C	C	C	C	C	C
c9750_251	A	A	A	A	A	A	A	A	A	A	A	A	A	A	A	A	A	A	A	A	A	A	A	A	A	A	A	A	A	A	A	A	A	A	A	A	A	C	A	A	C	A	A	A	A	A	A	A	A
c11826_838	C	C	C	C	C	C	C	C	C	C	C	C	C	C	C	C	C	C	C	C	C	C	C	C	C	C	C	C	C	C	C	C	C	C	C	C	C	T	C	C	Y	C	C	C	C	C	C	C	C
c12220_676	A	A	A	A	A	A	A	A	A	A	A	A	A	A	A	A	A	A	A	A	A	A	A	A	A	A	A	A	A	A	A	A	A	A	A	A	A	A	A	A	A	A	A	A	A	A	A	A	A
c26774_197	A	A	A	A	A	A	A	A	A	A	A	A	A	A	A	A	A	A	A	A	A	A	A	A	A	A	A	A	A	A	A	A	A	A	A	A	A	A	A	A	A	A	A	A	A	A	A	A	A
c32929_210	G	G	G	G	G	G	G	G	G	G	G	G	G	G	G	G	G	G	G	G	G	G	G	G	G	G	G	G	G	G	G	G	G	G	G	G	G	A	G	G	G	G	G	G	G	G	G	G	G
c8924_2488	T	T	T	T	T	T	T	T	T	T	T	T	T	T	T	T	T	T	T	T	T	T	T	T	T	T	T	T	T	T	T	T	T	T	T	T	T	C	T	T	T	T	T	T	T	T	T	T	T
c24648_175	C	C	C	C	C	C	C	C	C	C	C	C	C	C	C	C	C	C	C	C	C	C	C	C	C	C	C	C	C	C	C	C	C	C	C	C	C	T	C	C	Y	C	C	C	C	C	C	C	C
c5683_1624	G	G	G	G	G	G	G	G	G	G	G	G	G	G	G	G	G	G	G	G	G	G	G	G	G	G	G	G	G	G	G	G	G	G	G	G	G	G	G	G	G	G	G	G	G	G	G	G	G
c5683_1843	G	G	G	G	G	G	G	G	G	G	G	G	G	G	G	G	G	G	G	G	G	G	G	G	G	G	G	G	G	G	G	G	G	G	G	G	G	G	G	G	G	G	G	G	G	G	G	G	G
c5683_2243	A	R	R	A	G	A	A	G	G	G	G	A	G	G	A	G	G	G	G	G	G	G	G	G	G	G	G	G	G	G	G	G	A	R	A	A	A	G	A	A	G	G	G	R	G	G	G	G	G
c9413_340	T	T	T	T	T	T	T	T	T	T	T	T	T	T	T	T	T	T	T	T	T	T	T	T	T	T	T	T	T	T	T	T	T	T	T	T	T	T	T	T	T	T	T	T	T	T	T	T	T
c4647_1088	A	A	A	A	A	A	A	A	A	A	A	A	A	A	A	A	A	A	A	A	A	A	A	A	A	A	A	A	A	A	A	A	A	A	A	A	A	A	A	A	A	A	A	A	A	A	A	A	A
c4647_278	G	G	G	G	G	G	G	G	G	G	G	G	G	G	G	G	G	G	G	G	G	G	G	G	G	G	G	G	G	G	G	G	G	G	G	G	G	G	G	G	G	G	G	G	G	G	G	G	G
c2159_3284	G	K	G	G	K	G	G	T	T	T	T	G	T	T	G	K	T	T	T	T	G	G	G	G	G	G	G	T	G	G	G	G	T	T	T	T	T	T	T	T	T	T	G	G	G	G	G	G	G
c2159_3934	G	G	G	G	G	G	G	G	G	G	G	G	G	G	G	G	G	G	G	G	G	G	G	G	G	G	G	G	G	G	G	G	G	G	G	G	G	G	G	G	G	G	G	G	G	G	G	G	G
AX_99469062	A	A	A	A	A	A	A	R	R	A	A	A	A	A	A	A	A	A	A	A	A	A	A	A	A	A	A	A	A	A	A	A	A	A	A	A	A	A	A	A	A	A	A	A	A	A	A	A	A
AX_99628124	G	G	G	G	G	G	G	R	R	G	G	G	G	G	G	G	G	G	G	G	G	G	G	G	G	G	G	G	G	G	G	G	G	G	G	G	G	G	G	G	G	G	G	G	G	G	G	G	G
c50309_203	A	R	A	A	R	R	G	R	R	G	G	A	G	G	G	R	G	G	G	G	A	A	A	A	A	A	A	G	A	G	A	A	G	G	G	G	G	G	G	G	G	G	A	A	A	A	G	G	G
AX_99344334	C	C	C	C	C	C	C	C	C	C	C	C	C	C	C	C	C	C	C	C	C	C	C	C	C	C	C	C	C	C	C	C	C	C	C	C	C	C	C	C	C	C	C	C	C	C	C	C	C
c6404_695	C	C	C	C	C	C	C	C	C	C	C	C	C	C	C	C	C	C	C	C	C	C	C	C	C	C	C	C	C	C	C	C	C	C	C	C	C	C	C	C	C	C	C	C	C	C	C	C	C
c7580_2154	C	C	C	C	C	C	C	C	C	C	C	C	C	C	C	C	C	C	C	C	C	C	C	C	C	C	C	C	C	C	C	C	C	C	C	C	C	C	C	C	C	C	C	C	C	C	C	C	C
c7580_2193	C	C	C	C	C	C	C	C	C	C	C	C	C	C	C	C	C	C	C	C	C	C	C	C	C	C	C	C	C	C	C	C	C	C	C	C	C	C	C	C	C	C	C	C	C	C	C	C	C
c18482_225	A	R	A	A	R	A	A	G	G	G	G	A	G	G	A	R	G	G	G	G	G	G	G	G	G	G	G	G	A	G	A	A	G	G	G	G	G	G	G	G	G	G	A	A	A	A	G	G	G
c27126_442	T	T	T	T	T	T	T	T	T	T	T	T	T	T	T	T	T	T	T	T	T	T	T	T	T	T	T	T	T	T	T	T	T	T	T	T	T	T	T	T	T	T	T	T	T	T	T	T	T
c6792_261	T	T	T	T	T	T	T	T	T	T	T	T	T	T	T	T	T	T	T	T	T	T	T	T	T	T	T	T	T	T	T	T	T	T	T	T	T	T	T	T	T	T	T	T	T	T	T	T	T
c5691_953	A	A	A	A	A	A	A	A	A	A	A	A	A	A	A	A	A	A	A	A	A	A	A	A	A	A	A	A	A	A	A	A	A	A	A	A	A	A	A	A	A	A	A	A	A	A	A	A	A
c5691_991	A	A	A	A	A	A	A	A	A	A	A	A	A	A	A	A	A	A	A	A	A	A	A	A	A	A	A	A	A	A	A	A	A	A	A	A	A	A	A	A	A	A	A	A	A	A	A	A	A
c11025_395	G	G	G	G	G	G	G	G	G	G	G	G	G	G	G	G	G	G	G	G	G	G	G	G	G	G	G	G	G	G	G	G	G	G	G	G	G	G	G	G	G	G	G	G	G	G	G	G	G
c4890_1726	A	R	A	A	R	A	A	G	G	G	G	A	G	G	A	G	A	A	G	A	G	G	G	G	G	G	G	G	A	A	A	A	G	R	G	G	G	G	G	G	G	G	A	A	A	G	G	G	G
c6750_615	A	R	A	A	R	A	A	G	G	G	G	A	G	G	A	G	A	A	G	A	G	G	G	G	G	G	G	G	A	A	A	A	G	R	G	G	G	G	G	G	G	G	A	A	A	G	G	G	G
c5070_1316	T	Y	T	T	Y	T	T	C	C	C	C	T	C	C	T	C	T	T	C	T	C	C	C	C	C	C	C	C	T	T	T	T	C	C	C	C	C	C	C	C	C	C	T	T	T	C	C	C	C
c7934_638	A	R	A	A	R	A	A	G	G	G	G	A	G	G	A	G	A	A	G	A	G	G	G	G	G	G	G	G	A	A	A	A	G	R	G	G	G	G	G	G	G	G	A	A	A	G	G	G	G
c7598_526	T	Y	T	T	Y	T	T	C	C	C	C	T	C	C	T	C	T	T	C	T	C	C	C	C	C	C	C	C	T	T	T	T	C	C	C	C	C	C	C	C	C	C	T	T	T	C	C	C	C
AX_99544509	T	Y	T	T	Y	T	T	C	C	C	C	T	T	C	T	T	C	T	T	T	C	C	C	C	C	C	C	T	T	T	T	T	C	Y	C	C	C	C	C	C	C	C	T	T	C	T	T	T	C
AX_99563601	C	C	C	C	C	C	C	C	C	C	C	C	C	C	C	C	C	C	C	C	C	C	C	C	C	C	C	C	C	C	C	C	C	C	C	C	C	C	C	C	C	C	C	C	C	C	C	C	C
AX_99404641	G	G	G	G	G	G	G	G	G	G	G	G	G	G	G	G	G	G	G	G	G	G	G	G	G	G	G	G	G	G	G	G	G	R	A	A	A	G	G	G	A	A	G	G	G	G	G	G	G
AX_99452414	C	C	C	C	C	C	C	C	C	C	C	C	C	C	C	C	C	C	C	C	C	C	C	C	C	C	C	C	C	C	C	C	C	Y	T	T	T	C	C	C	T	T	C	C	C	C	C	C	C
AX_99349722	G	G	G	G	G	G	G	G	G	G	G	G	G	G	G	G	G	G	G	G	G	G	G	G	G	G	G	G	G	G	G	G	G	G	G	G	G	G	G	G	G	G	G	G	G	G	G	G	G
AX_99537847	C	C	C	C	C	C	C	C	C	C	C	C	C	C	C	C	C	C	C	C	C	C	C	C	C	C	C	C	C	C	C	C	C	C	C	C	C	C	C	C	Y	T	C	C	C	C	C	C	C
AX_99609689	G	G	G	G	G	G	G	G	G	G	G	G	G	G	G	G	G	G	G	G	G	G	G	G	G	G	G	G	G	G	G	G	G	G	G	G	G	G	G	G	G	G	G	G	G	G	G	G	G
AX_99774322	A	A	A	A	A	A	A	A	A	A	A	A	A	A	A	A	A	A	A	A	A	A	A	A	A	A	A	A	A	A	A	A	A	A	A	A	A	A	A	A	A	A	A	A	A	A	A	A	A
AX_99552039	T	T	T	T	T	T	T	T	T	T	T	T	T	T	T	T	T	T	T	T	T	T	T	T	T	T	T	T	T	T	T	T	T	T	T	T	T	T	T	T	K	T	T	T	T	T	T	T	T
AX_99760919	T	T	T	T	T	T	T	T	T	T	T	T	T	T	T	T	T	T	T	T	T	T	T	T	T	T	T	T	T	T	T	T	T	T	T	T	T	T	T	T	T	T	T	T	T	T	T	T	T
AX_99648736	C	C	C	C	C	C	C	C	C	C	C	C	C	C	C	C	C	C	C	C	C	C	C	C	C	C	C	C	C	C	C	C	C	C	C	C	C	C	C	C	C	C	C	C	C	C	C	C	C
AX_99549413	G	G	G	G	G	G	G	G	G	G	G	G	G	G	G	G	G	G	G	G	G	G	G	G	G	G	G	G	G	G	G	G	G	G	G	G	G	G	G	G	G	G	G	G	G	G	G	G	G
AX_99679845	G	G	G	G	G	G	G	G	G	G	G	G	G	G	G	G	G	G	G	G	G	G	G	G	G	G	G	G	G	G	G	G	G	G	G	G	G	G	G	G	G	G	G	G	G	G	G	G	G
AX_99234780	A	A	A	A	A	A	A	A	A	A	A	A	A	A	A	A	A	A	A	A	A	A	A	A	A	A	A	A	A	A	A	A	A	A	A	A	A	A	A	A	A	A	A	A	A	A	A	A	A
AX_99332015	T	T	T	T	T	T	T	T	T	T	T	T	T	T	T	T	T	T	T	T	T	T	T	T	T	T	T	T	T	T	T	T	T	T	T	T	T	T	T	T	T	T	T	T	T	T	T	T	T
AX_99394695	G	G	G	G	G	G	G	G	G	G	G	G	G	G	G	G	G	G	G	G	G	G	G	G	G	G	G	G	G	G	G	G	G	G	G	G	G	G	G	G	G	G	G	G	G	G	G	G	G
AX_99596963	C	C	C	C	C	C	C	C	C	C	C	C	C	C	C	C	C	C	C	C	C	C	C	C	C	C	C	C	C	C	C	C	C	C	C	C	C	C	C	C	C	C	C	C	C	C	C	C	C
AX_99696009	T	T	T	T	T	T	T	T	T	T	T	T	T	T	T	T	T	T	T	T	T	T	T	T	T	T	T	T	T	T	T	T	T	T	T	T	T	T	T	T	T	T	T	T	T	T	T	T	T
AX_99727421	G	G	G	G	G	G	G	G	G	G	G	G	G	G	G	G	G	G	G	G	G	G	G	G	G	G	G	G	G	G	G	G	G	G	G	G	G	G	G	G	G	G	G	G	G	G	G	G	G
AX_99748793	T	T	T	T	T	T	T	T	T	T	T	T	T	T	T	T	T	T	T	T	T	T	T	T	T	T	T	T	T	T	T	T	T	T	T	T	T	T	T	T	T	T	T	T	T	T	T	T	T
AX_99392083	C	C	C	C	C	C	C	C	C	C	C	C	C	C	C	C	C	C	C	C	C	C	C	C	C	C	C	C	C	C	C	C	C	C	C	C	C	C	C	C	C	C	C	C	C	C	C	C	C
AX_99473915	T	T	T	T	T	T	T	T	T	T	T	T	T	T	T	T	T	T	T	T	T	T	T	T	T	T	T	T	T	T	T	T	T	T	T	T	T	T	T	T	T	T	T	T	T	T	T	T	T
AX_99484130	G	G	G	G	G	G	G	G	G	G	G	G	G	G	G	G	G	G	G	G	G	G	G	G	G	G	G	G	G	G	G	G	G	G	G	G	G	G	G	G	G	G	G	G	G	G	G	G	G
AX_99519764	T	T	T	T	T	T	T	T	T	T	T	T	T	T	T	T	T	T	T	T	T	T	T	T	T	T	T	T	T	T	T	T	T	T	T	T	T	T	T	T	T	T	T	T	T	T	T	T	T
AX_99575149	C	C	C	C	C	C	C	C	C	C	C	C	C	C	C	C	C	C	C	C	C	C	C	C	C	C	C	C	C	C	C	C	C	C	C	C	C	C	C	C	C	C	C	C	C	C	C	C	C
AX_99670598	C	C	C	C	C	C	C	C	C	C	C	C	C	C	C	C	C	C	C	C	C	C	C	C	C	C	C	C	C	C	C	C	C	C	C	C	C	C	C	C	C	C	C	C	C	C	C	C	C
AX_99765322	T	T	T	T	T	T	T	T	T	T	T	T	T	T	T	T	T	T	T	T	T	T	T	T	T	T	T	T	T	T	T	T	T	T	T	T	T	T	T	T	T	T	T	T	T	T	T	T	T
AX_99845681	A	A	A	A	A	A	A	A	A	A	A	A	A	A	A	A	A	A	A	A	A	A	A	A	A	A	A	A	A	A	A	A	A	A	A	A	A	A	A	A	R	A	A	A	A	A	A	A	A
c11450_638	C	Y	C	C	Y	C	C	T	T	T	T	C	C	T	C	C	T	C	C	C	T	T	T	T	T	T	T	C	C	C	C	C	T	Y	T	T	T	T	T	T	T	T	C	C	T	C	C	C	T
c13306_215	G	R	G	G	R	G	G	A	A	A	A	G	G	A	G	G	A	G	G	G	A	A	A	A	A	A	A	G	G	G	G	G	A	NA	A	A	A	A	A	A	A	A	G	G	A	G	G	G	A
AX_99347357	A	A	A	A	A	A	A	A	A	A	A	A	A	A	A	A	A	A	A	A	A	A	A	A	A	A	A	A	A	A	A	A	A	A	A	A	A	A	A	A	R	A	A	A	A	A	A	A	A
AX_99546251	G	G	G	G	G	G	G	G	G	G	G	G	G	G	G	G	G	G	G	G	G	G	G	G	G	G	G	G	G	G	G	G	G	G	G	G	G	G	G	G	R	G	G	G	G	G	G	G	G
AX_99724189	T	T	T	T	T	T	T	T	T	T	T	T	T	T	T	T	T	T	T	T	T	T	T	T	T	T	T	T	T	T	T	T	T	T	T	T	T	T	T	T	K	T	T	T	T	T	T	T	T
AX_99731211	T	T	T	T	T	T	T	T	T	T	T	T	T	T	T	T	T	T	T	T	T	T	T	T	T	T	T	T	T	T	T	T	T	T	T	T	T	T	T	T	T	T	T	T	T	T	T	T	T
AX_99734206	T	T	T	T	T	T	T	T	T	T	T	T	T	T	T	T	T	T	T	T	T	T	T	T	T	T	T	T	T	T	T	T	T	T	T	T	T	T	T	T	Y	T	T	T	T	T	T	T	T
AX_99237411	G	G	G	G	G	G	G	G	G	G	G	G	G	G	G	G	G	G	G	G	G	G	G	G	G	G	G	G	G	G	G	G	G	G	G	G	G	G	G	G	R	G	G	G	G	G	G	G	G
AX_99369091	T	T	T	T	T	T	T	T	T	T	T	T	T	T	T	T	T	T	T	T	T	T	T	T	T	T	T	T	T	T	T	T	T	T	T	T	T	T	T	T	Y	T	T	T	T	T	T	T	T
AX_99710919	T	T	T	T	T	T	T	T	T	T	T	T	T	T	T	T	T	T	T	T	T	T	T	T	T	T	T	T	T	T	T	T	T	T	T	T	T	T	T	T	Y	T	T	T	T	T	T	T	T
AX_99720959	G	G	G	G	G	G	G	G	G	G	G	G	G	G	G	G	G	G	G	G	G	G	G	G	G	G	G	G	G	G	G	G	G	G	G	G	G	G	G	G	R	G	G	G	G	G	G	G	G
AX_99740180	C	C	C	C	C	C	C	C	C	C	C	C	C	C	C	C	C	C	C	C	C	C	C	C	C	C	C	C	C	C	C	C	C	C	C	C	C	C	C	C	Y	C	C	C	C	C	C	C	C
AX_99753222	G	G	G	G	G	G	G	G	G	G	G	G	G	G	G	G	G	G	G	G	G	G	G	G	G	G	G	G	G	G	G	G	G	G	G	G	G	G	G	G	K	G	G	G	G	G	G	G	G
AX_99504836	A	A	A	A	A	A	A	A	A	A	A	A	A	A	A	A	A	A	A	A	A	A	A	A	A	A	A	A	A	A	A	A	A	A	A	A	A	A	A	A	M	A	A	A	A	A	A	A	A
AX_99857126	A	A	A	A	A	A	A	A	A	A	A	A	A	A	A	A	A	A	A	A	A	A	A	A	A	A	A	A	A	A	A	A	A	A	A	A	A	A	A	A	R	A	A	A	A	A	A	A	A
AX_99255683	C	C	C	C	C	C	C	C	C	C	C	C	C	C	C	C	C	C	C	C	C	C	C	C	C	C	C	C	C	C	C	C	C	C	C	C	C	C	C	C	M	C	C	C	C	C	C	C	C
AX_99490136	G	G	G	G	G	G	G	G	G	G	G	G	G	G	G	G	G	G	G	G	G	G	G	G	G	G	G	G	G	G	G	G	G	G	G	G	G	G	G	G	R	G	G	G	G	G	G	G	G
AX_99542630	T	T	T	T	T	T	T	T	T	T	T	T	T	T	T	T	T	T	T	T	T	T	T	T	T	T	T	T	T	T	T	T	T	T	T	T	T	T	T	T	Y	T	T	T	T	T	T	T	T
AX_99677534	G	G	G	G	G	G	G	G	G	G	G	G	G	G	G	G	G	G	G	G	G	G	G	G	G	G	G	G	G	G	G	G	G	G	G	G	G	G	G	G	R	G	G	G	G	G	G	G	G
AX_99296455	C	C	C	C	C	C	C	C	C	C	C	C	C	C	C	C	C	C	C	C	C	C	C	C	C	C	C	C	C	C	C	C	C	C	C	C	C	C	C	C	Y	C	C	C	C	C	C	C	C
AX_99304264	G	G	G	G	G	G	G	G	G	G	G	G	G	G	G	G	G	G	G	G	G	G	G	G	G	G	G	G	G	G	G	G	G	G	G	G	G	G	G	G	K	G	G	G	G	G	G	G	G
AX_99306039	G	G	G	G	G	G	G	G	G	G	G	G	G	G	G	G	G	G	G	G	G	G	G	G	G	G	G	G	G	G	G	G	G	G	G	G	G	G	G	G	R	G	G	G	G	G	G	G	G
AX_99311910	T	T	T	T	T	T	T	T	T	T	T	T	T	T	T	T	T	T	T	T	T	T	T	T	T	T	T	T	T	T	T	T	T	T	T	T	T	T	T	T	K	T	T	T	T	T	T	T	T
AX_99326588	C	C	C	C	C	C	C	C	C	C	C	C	C	C	C	C	C	C	C	C	C	C	C	C	C	C	C	C	C	C	C	C	C	C	C	C	C	C	C	C	Y	C	C	C	C	C	C	C	C
AX_99328923	A	A	A	A	A	A	A	A	A	A	A	A	A	A	A	A	A	A	A	A	A	A	A	A	A	A	A	A	A	A	A	A	A	A	A	A	A	A	A	A	R	A	A	A	A	A	A	A	A
AX_99347318	G	G	G	G	G	G	G	G	G	G	G	G	G	G	G	G	G	G	G	G	G	G	G	G	G	G	G	G	G	G	G	G	G	G	G	G	G	G	G	G	K	G	G	G	G	G	G	G	G
AX_99382678	C	C	C	C	C	C	C	C	C	C	C	C	C	C	C	C	C	C	C	C	C	C	C	C	C	C	C	C	C	C	C	C	C	C	C	C	C	C	C	C	M	C	C	C	C	C	C	C	C
AX_99447382	C	C	C	C	C	C	C	C	C	C	C	C	C	C	C	C	C	C	C	C	C	C	C	C	C	C	C	C	C	C	C	C	C	C	C	C	C	C	C	C	Y	C	C	C	C	C	C	C	C
AX_99456513	C	C	C	C	C	C	C	C	C	C	C	C	C	C	C	C	C	C	C	C	C	C	C	C	C	C	C	C	C	C	C	C	C	C	C	C	C	C	C	C	Y	C	C	C	C	C	C	C	C
AX_99468732	C	C	C	C	C	C	C	C	C	C	C	C	C	C	C	C	C	C	C	C	C	C	C	C	C	C	C	C	C	C	C	C	C	C	C	C	C	C	C	C	M	C	C	C	C	C	C	C	C
AX_99496005	G	G	G	G	G	G	G	G	G	G	G	G	G	G	G	G	G	G	G	G	G	G	G	G	G	G	G	G	G	G	G	G	G	G	G	G	G	G	G	G	R	G	G	G	G	G	G	G	G
AX_99568869	T	T	T	T	T	T	T	T	T	T	T	T	T	T	T	T	T	T	T	T	T	T	T	T	T	T	T	T	T	T	T	T	T	T	T	T	T	T	T	T	K	T	T	T	T	T	T	T	T
AX_99605925	G	G	G	G	G	G	G	G	G	G	G	G	G	G	G	G	G	G	G	G	G	G	G	G	G	G	G	G	G	G	G	G	G	G	G	G	G	G	G	G	K	G	G	G	G	G	G	G	G
AX_99622427	G	G	G	G	G	G	G	G	G	G	G	G	G	G	G	G	G	G	G	G	G	G	G	G	G	G	G	G	G	G	G	G	G	G	G	G	G	G	G	G	R	G	G	G	G	G	G	G	G
AX_99633330	T	T	T	T	T	T	T	T	T	T	T	T	T	T	T	T	T	T	T	T	T	T	T	T	T	T	T	T	T	T	T	T	T	T	T	T	T	T	T	T	Y	T	T	T	T	T	T	T	T
AX_99650930	C	C	C	C	C	C	C	C	C	C	C	C	C	C	C	C	C	C	C	C	C	C	C	C	C	C	C	C	C	C	C	C	C	C	C	C	C	C	C	C	Y	C	C	C	C	C	C	C	C
AX_99674247	C	C	C	C	C	C	C	C	C	C	C	C	C	C	C	C	C	C	C	C	C	C	C	C	C	C	C	C	C	C	C	C	C	C	C	C	C	C	C	C	Y	C	C	C	C	C	C	C	C
AX_99679378	G	G	G	G	G	G	G	G	G	G	G	G	G	G	G	G	G	G	G	G	G	G	G	G	G	G	G	G	G	G	G	G	G	G	G	G	G	G	G	G	R	G	G	G	G	G	G	G	G
AX_99688005	C	C	C	C	C	C	C	C	C	C	C	C	C	C	C	C	C	C	C	C	C	C	C	C	C	C	C	C	C	C	C	C	C	C	C	C	C	C	C	C	Y	C	C	C	C	C	C	C	C
AX_99697056	T	T	T	T	T	T	T	T	T	T	T	T	T	T	T	T	T	T	T	T	T	T	T	T	T	T	T	T	T	T	T	T	T	T	T	T	T	T	T	T	Y	T	T	T	T	T	T	T	T
AX_99702817	A	A	A	A	A	A	A	A	A	A	A	A	A	A	A	A	A	A	A	A	A	A	A	A	A	A	A	A	A	A	A	A	A	A	A	A	A	A	A	A	R	A	A	A	A	A	A	A	A
AX_99748856	A	A	A	A	A	A	A	A	A	A	A	A	A	A	A	A	A	A	A	A	A	A	A	A	A	A	A	A	A	A	A	A	A	A	A	A	A	A	A	A	R	A	A	A	A	A	A	A	A
AX_99755246	C	C	C	C	C	C	C	C	C	C	C	C	C	C	C	C	C	C	C	C	C	C	C	C	C	C	C	C	C	C	C	C	C	C	C	C	C	C	C	C	Y	C	C	C	C	C	C	C	C
AX_99764409	G	G	G	G	G	G	G	G	G	G	G	G	G	G	G	G	G	G	G	G	G	G	G	G	G	G	G	G	G	G	G	G	G	G	G	G	G	G	G	G	R	G	G	G	G	G	G	G	G
AX_99786409	C	C	C	C	C	C	C	C	C	C	C	C	C	C	C	C	C	C	C	C	C	C	C	C	C	C	C	C	C	C	C	C	C	C	C	C	C	C	C	C	C	C	C	C	C	C	C	C	C
AX_99828715	G	G	G	G	G	G	G	G	G	G	G	G	G	G	G	G	G	G	G	G	G	G	G	G	G	G	G	G	G	G	G	G	G	G	G	G	G	G	G	G	R	G	G	G	G	G	G	G	G
AX_99845173	A	A	A	A	A	A	A	A	A	A	A	A	A	A	A	A	A	A	A	A	A	A	A	A	A	A	A	A	A	A	A	A	A	A	A	A	A	A	A	A	R	A	A	A	A	A	A	A	A
AX_99854430	C	C	C	C	C	C	C	C	C	C	C	C	C	C	C	C	C	C	C	C	C	C	C	C	C	C	C	C	C	C	C	C	C	C	C	C	C	C	C	C	M	C	C	C	C	C	C	C	C
AX_99854461	G	G	G	G	G	G	G	G	G	G	G	G	G	G	G	G	G	G	G	G	G	G	G	G	G	G	G	G	G	G	G	G	G	G	G	G	G	G	G	G	R	G	G	G	G	G	G	G	G
AX_99860217	C	C	C	C	C	C	C	C	C	C	C	C	C	C	C	C	C	C	C	C	C	C	C	C	C	C	C	C	C	C	C	C	C	C	C	C	C	C	C	C	Y	C	C	C	C	C	C	C	C
AX_99880994	C	C	C	C	C	C	C	C	C	C	C	C	C	C	C	C	C	C	C	C	C	C	C	C	C	C	C	C	C	C	C	C	C	C	C	C	C	C	C	C	M	C	C	C	C	C	C	C	C
AX_99888638	G	G	G	G	G	G	G	G	G	G	G	G	G	G	G	G	G	G	G	G	G	G	G	G	G	G	G	G	G	G	G	G	G	G	G	G	G	G	G	G	R	G	G	G	G	G	G	G	G
AX_99784027	G	G	G	G	G	G	G	G	G	G	G	G	G	G	G	G	G	G	G	G	G	G	G	G	G	G	G	G	G	G	G	G	G	G	G	G	G	G	G	G	R	G	G	G	G	G	G	G	G
AX_99821871	T	T	T	T	T	T	T	T	T	T	T	T	T	T	T	T	T	T	T	T	T	T	T	T	T	T	T	T	T	T	T	T	T	T	T	T	T	T	T	T	K	T	T	T	T	T	T	T	T
AX_99241867	C	C	C	C	C	C	C	C	C	C	C	C	C	C	C	C	C	C	C	C	C	C	C	C	C	C	C	C	C	C	C	C	C	C	C	C	C	C	C	C	Y	C	C	C	C	C	C	C	C
AX_99355509	A	A	A	A	A	A	A	A	A	A	A	A	A	A	A	A	A	A	A	A	A	A	A	A	A	A	A	A	A	A	A	A	A	A	A	A	A	A	A	A	M	A	A	A	A	A	A	A	A
AX_99491828	T	T	T	T	T	T	T	T	T	T	T	T	T	T	T	T	T	T	T	T	T	T	T	T	T	T	T	T	T	T	T	T	T	T	T	T	T	T	T	T	K	T	T	T	T	T	T	T	T
AX_99528568	A	A	A	A	A	A	A	A	A	A	A	A	A	A	A	A	A	A	A	A	A	A	A	A	A	A	A	A	A	A	A	A	A	A	A	A	A	A	A	A	NA	A	A	A	A	A	A	A	A
AX_99652843	G	G	G	G	G	G	G	G	G	G	G	G	G	G	G	G	G	G	G	G	G	G	G	G	G	G	G	G	G	G	G	G	G	G	G	G	G	G	G	G	G	G	G	G	G	G	G	G	G
AX_99726589	G	G	G	G	G	G	G	G	G	G	G	G	G	G	G	G	G	G	G	G	G	G	G	G	G	G	G	G	G	G	G	G	G	G	G	G	G	G	G	G	R	G	G	G	G	G	G	G	G
AX_99794087	A	A	A	A	A	A	A	A	A	A	A	A	A	A	A	A	A	A	A	A	A	A	A	A	A	A	A	A	A	A	A	A	A	A	A	A	A	A	A	A	R	A	A	A	A	A	A	A	A
AX_99872215	G	G	G	G	G	G	G	G	G	G	G	G	G	G	G	G	G	G	G	G	G	G	G	G	G	G	G	G	G	G	G	G	G	G	G	G	G	G	G	G	K	G	G	G	G	G	G	G	G
c20763_308	C	Y	C	C	Y	C	C	T	T	T	T	C	C	C	C	T	C	C	C	C	T	T	T	T	T	T	T	C	C	C	C	C	T	NA	T	T	T	T	T	T	T	T	C	C	T	C	C	C	T
AX_99407430	A	A	A	A	A	A	A	A	A	A	A	A	A	A	A	A	A	A	A	A	A	A	A	A	A	A	A	A	A	A	A	A	A	A	A	A	A	G	R	R	R	A	A	A	A	A	A	A	A
AX_99491509	T	T	T	T	T	T	T	T	T	T	T	T	T	T	T	T	T	T	T	T	T	T	T	T	T	T	T	T	T	T	T	T	T	T	T	T	T	C	Y	Y	Y	T	T	T	T	T	T	T	T
AX_99831336	A	A	A	A	A	A	A	A	A	A	A	A	A	A	A	A	A	A	A	A	A	A	A	A	A	A	A	A	A	A	A	A	A	A	A	A	A	C	M	M	M	A	A	A	A	A	A	A	A
AX_99883563	C	C	C	C	C	C	C	C	C	C	C	C	C	C	C	C	C	C	C	C	C	C	C	C	C	C	C	C	C	C	C	C	C	C	C	C	C	C	C	C	C	C	C	C	C	C	C	C	C
c6479_522	G	R	G	G	R	G	G	A	A	A	A	G	G	G	G	A	G	G	G	G	A	A	A	A	A	A	A	G	G	G	G	G	A	NA	A	A	A	A	A	A	A	A	G	G	A	G	G	G	A
AX_99375578	G	G	G	G	G	G	G	G	G	G	G	G	G	G	G	G	G	G	G	G	G	G	G	G	G	G	G	G	G	G	G	G	G	G	G	G	G	G	G	G	G	G	G	G	G	G	G	G	G
AX_99761021	C	C	C	C	C	C	C	C	C	C	C	C	C	C	C	C	C	C	C	C	C	C	C	C	C	C	C	C	C	C	C	C	C	C	C	C	C	C	C	C	C	C	C	C	C	C	C	C	C
AX_99544391	T	T	T	T	T	T	T	T	T	T	T	T	T	T	T	T	T	T	T	T	T	T	T	T	T	T	T	T	T	T	T	T	T	T	T	T	T	C	Y	Y	Y	T	T	T	T	T	T	T	T
AX_99651637	T	T	T	T	T	T	T	T	T	T	T	T	T	T	T	T	T	T	T	T	T	T	T	T	T	T	T	T	T	T	T	T	T	T	T	T	T	T	T	T	T	T	T	T	T	T	T	T	T
AX_99690724	T	T	T	T	T	T	T	T	T	T	T	T	T	T	T	T	T	T	T	T	T	T	T	T	T	T	T	T	T	T	T	T	T	T	T	T	T	T	T	T	T	T	T	T	T	T	T	T	T
c7036_2099	G	G	G	G	G	G	G	G	G	G	G	G	G	G	G	G	G	G	G	G	G	G	G	G	G	G	G	G	G	G	G	G	G	G	G	G	G	G	G	G	G	G	G	G	G	G	G	G	G
AX_99581405	A	A	A	A	A	A	A	A	A	A	A	A	A	A	A	A	A	A	A	A	A	A	A	A	A	A	A	A	A	A	A	A	A	A	A	A	A	A	A	A	A	A	A	A	A	A	A	A	A
AX_99612275	A	A	A	A	A	A	A	A	A	A	A	A	A	A	A	A	A	A	A	A	A	A	A	A	A	A	A	A	A	A	A	A	A	A	A	A	A	G	R	R	R	A	A	A	A	A	A	A	A
AX_99722019	T	T	T	T	T	T	T	T	T	T	T	T	T	T	T	T	T	T	T	T	T	T	T	T	T	T	T	T	T	T	T	T	T	T	T	T	T	C	Y	Y	Y	T	T	T	T	T	T	T	T
AX_99798188	C	C	C	C	C	C	C	C	C	C	C	C	C	C	C	C	C	C	C	C	C	C	C	C	C	C	C	C	C	C	C	C	C	C	C	C	C	T	Y	Y	Y	C	C	C	C	C	C	C	C
AX_99828632	G	G	G	G	G	G	G	G	G	G	G	G	G	G	G	G	G	G	G	G	G	G	G	G	G	G	G	G	G	G	G	G	G	G	G	G	G	A	R	R	R	G	G	G	G	G	G	G	G
AX_99864555	A	A	A	A	A	A	A	A	A	A	A	A	A	A	A	A	A	A	A	A	A	A	A	A	A	A	A	A	A	A	A	A	A	A	A	A	A	A	A	A	A	A	A	A	A	A	A	A	A
c10441_508	A	A	A	A	A	A	A	A	A	A	A	A	A	A	A	A	A	A	A	A	A	A	A	A	A	A	A	A	A	A	A	A	A	A	A	A	A	A	A	A	A	A	A	A	A	A	A	A	A
c1775_549	A	A	A	A	A	A	A	A	A	A	A	A	A	A	A	A	A	A	A	A	A	A	A	A	A	A	A	A	A	A	A	A	A	A	A	A	A	A	A	A	A	A	A	A	A	A	A	A	A
c3551_73	G	G	G	G	G	G	G	G	G	G	G	G	G	G	G	G	G	G	G	G	G	G	G	G	G	G	G	G	G	G	G	G	G	G	G	G	G	G	G	G	G	G	G	G	G	G	G	G	G
AX_99239340	T	T	T	T	T	T	T	T	T	T	T	T	T	T	T	T	T	T	T	T	T	T	T	T	T	T	T	T	T	T	T	T	T	T	T	T	T	G	K	K	K	T	T	T	T	T	T	T	T
AX_99297680	T	T	T	T	T	T	T	T	T	T	T	T	T	T	T	T	T	T	T	T	T	T	T	T	T	T	T	T	T	T	T	T	T	T	T	T	T	T	T	T	T	T	T	T	T	T	T	T	T
AX_99380995	G	G	G	G	G	G	G	G	G	G	G	G	G	G	G	G	G	G	G	G	G	G	G	G	G	G	G	G	G	G	G	G	G	G	G	G	G	T	K	K	K	G	G	G	G	G	G	G	G
AX_99388944	A	A	A	A	A	A	A	A	A	A	A	A	A	A	A	A	A	A	A	A	A	A	A	A	A	A	A	A	A	A	A	A	A	A	A	A	A	A	A	A	A	A	A	A	A	A	A	A	A
AX_99388979	G	G	G	G	G	G	G	G	G	G	G	G	G	G	G	G	G	G	G	G	G	G	G	G	G	G	G	G	G	G	G	G	G	G	G	G	G	G	G	G	G	G	G	G	G	G	G	G	G
AX_99411940	T	T	T	T	T	T	T	T	T	T	T	T	T	T	T	T	T	T	T	T	T	T	T	T	T	T	T	T	T	T	T	T	T	T	T	T	T	T	T	T	T	T	T	T	T	T	T	T	T
AX_99488165	A	A	A	A	A	A	A	A	A	A	A	A	A	A	A	A	A	A	A	A	A	A	A	A	A	A	A	A	A	A	A	A	A	A	A	A	A	A	A	A	A	A	A	A	A	A	A	A	A
AX_99504118	C	C	C	C	C	C	C	C	C	C	C	C	C	C	C	C	C	C	C	C	C	C	C	C	C	C	C	C	C	C	C	C	C	C	C	C	C	C	C	C	C	C	C	C	C	C	C	C	C
AX_99515157	T	T	T	T	T	T	T	T	T	T	T	T	T	T	T	T	T	T	T	T	T	T	T	T	T	T	T	T	T	T	T	T	T	T	T	T	T	T	T	T	T	T	T	T	T	T	T	T	T
AX_99560038	T	T	T	T	T	T	T	T	T	T	T	T	T	T	T	T	T	T	T	T	T	T	T	T	T	T	T	T	T	T	T	T	T	T	T	T	T	T	T	T	T	T	T	T	T	T	T	T	T
AX_99663845	T	T	T	T	T	T	T	T	T	T	T	T	T	T	T	T	T	T	T	T	T	T	T	T	T	T	T	T	T	T	T	T	T	T	T	T	T	T	T	T	T	T	T	T	T	T	T	T	T
AX_99679680	T	T	T	T	T	T	T	T	T	T	T	T	T	T	T	T	T	T	T	T	T	T	T	T	T	T	T	T	T	T	T	T	T	T	T	T	T	C	Y	Y	Y	T	T	T	T	T	T	T	T
AX_99687383	A	A	A	A	A	A	A	A	A	A	A	A	A	A	A	A	A	A	A	A	A	A	A	A	A	A	A	A	A	A	A	A	A	A	A	A	A	A	A	A	A	A	A	A	A	A	A	A	A
AX_99754750	C	C	C	C	C	C	C	C	C	C	C	C	C	C	C	C	C	C	C	C	C	C	C	C	C	C	C	C	C	C	C	C	C	C	C	C	C	C	C	C	C	C	C	C	C	C	C	C	C
AX_99784350	A	A	A	A	A	A	A	A	A	A	A	A	A	A	A	A	A	A	A	A	A	A	A	A	A	A	A	A	A	A	A	A	A	A	A	A	A	A	A	A	A	A	A	A	A	A	A	A	A
AX_99818706	T	T	T	T	T	T	T	T	T	T	T	T	T	T	T	T	T	T	T	T	T	T	T	T	T	T	T	T	T	T	T	T	T	T	T	T	T	T	T	T	T	T	T	T	T	T	T	T	T
c18177_127	A	A	A	A	A	A	A	A	A	A	A	A	A	A	A	A	A	A	A	A	A	A	A	A	A	A	A	A	A	A	A	A	A	A	A	A	A	A	A	A	A	A	A	A	A	A	A	A	A
AX_99654690	T	T	T	T	T	T	T	T	T	T	T	T	T	T	T	T	T	T	T	T	T	T	T	T	T	T	T	T	T	T	T	T	T	T	T	T	T	T	T	T	T	T	T	T	T	T	T	T	T
AX_99689120	T	T	T	T	T	T	T	T	T	T	T	T	T	T	T	T	T	T	T	T	T	T	T	T	T	T	T	T	T	T	T	T	T	T	T	T	T	T	T	T	T	T	T	T	T	T	T	T	T
AX_99657345	T	T	T	T	T	T	T	T	T	T	T	T	T	T	T	T	T	T	T	T	T	T	T	T	T	T	T	T	T	T	T	T	T	T	T	T	T	C	Y	Y	Y	T	T	T	T	T	T	T	T
AX_99672795	A	A	A	A	A	A	A	A	A	A	A	A	A	A	A	A	A	A	A	A	A	A	A	A	A	A	A	A	A	A	A	A	A	A	A	A	A	G	R	R	R	A	A	A	A	A	A	A	A
AX_99810384	C	C	C	C	C	C	C	C	C	C	C	C	C	C	C	C	C	C	C	C	C	C	C	C	C	C	C	C	C	C	C	C	C	C	C	C	C	T	Y	Y	Y	C	C	C	C	C	C	C	C
c11121_719	G	G	G	G	G	G	G	G	G	G	G	G	G	G	G	G	G	G	G	G	G	G	G	G	G	G	G	G	G	G	G	G	G	G	G	G	G	G	G	G	G	G	G	G	G	G	G	G	G
c11662_1407	G	G	G	G	G	G	G	G	G	G	G	G	G	G	G	G	G	G	G	G	G	G	G	G	G	G	G	G	G	G	G	G	G	G	G	G	G	G	G	G	G	G	G	G	G	G	G	G	G
c11662_1530	C	C	C	C	C	C	C	C	C	C	C	C	C	C	C	C	C	C	C	C	C	C	C	C	C	C	C	C	C	C	C	C	C	C	C	C	C	C	C	C	C	C	C	C	C	C	C	C	C
c19374_292	C	C	C	C	C	C	C	C	C	C	C	C	C	C	C	C	C	C	C	C	C	C	C	C	C	C	C	C	C	C	C	C	C	C	C	C	C	C	C	C	M	A	C	C	C	C	C	C	C
c5362_414	T	T	T	T	T	T	T	T	T	T	T	T	T	T	T	T	T	T	T	T	T	T	T	T	T	T	T	T	T	T	T	T	T	T	T	T	T	T	T	T	T	T	T	T	T	T	T	T	T
AX_99615727	A	A	A	A	A	A	A	A	A	A	A	A	A	A	A	A	A	A	A	A	A	A	A	A	A	A	A	A	A	A	A	A	A	A	A	A	A	A	A	A	A	A	A	A	A	A	A	A	A
c7601_1377	C	C	C	C	C	C	C	C	C	C	C	C	C	C	C	C	C	C	C	C	C	C	C	C	C	C	C	C	C	C	C	C	C	C	C	C	C	C	C	C	M	C	C	C	C	C	C	C	C
c10748_413	C	C	C	C	C	C	C	C	C	C	C	C	C	C	C	C	C	C	C	C	C	C	C	C	C	C	C	C	C	C	C	C	C	C	C	C	C	C	C	C	Y	C	C	C	C	C	C	C	C
c11854_1006	C	C	C	C	C	C	C	C	C	C	C	C	C	C	C	C	C	C	C	C	C	C	C	C	C	C	C	C	C	C	C	C	C	C	C	C	C	C	C	C	M	C	C	C	C	C	C	C	C
c11854_372	T	T	T	T	T	T	T	T	T	T	T	T	T	T	T	T	T	T	T	T	T	T	T	T	T	T	T	T	T	T	T	T	T	T	T	T	T	T	T	T	Y	T	T	T	T	T	T	T	T
AX_99430525	G	G	G	G	G	G	G	G	G	G	G	G	G	G	G	G	G	G	G	G	G	G	G	G	G	G	G	G	G	G	G	G	G	G	G	G	G	G	G	G	G	G	G	G	G	G	G	G	G
AX_99824835	G	G	G	G	G	G	G	G	G	G	G	G	G	G	G	G	G	G	G	G	G	G	G	G	G	G	G	G	G	G	G	G	G	G	G	G	G	G	G	G	G	G	G	G	G	G	G	G	G
AX_99787731	A	A	A	A	A	A	A	A	A	A	A	A	A	A	A	A	A	A	A	A	A	A	A	A	A	A	A	A	A	A	A	A	A	A	A	A	A	A	A	A	A	A	A	A	A	A	A	A	A
c37339_349	G	G	G	G	G	G	G	G	G	G	G	G	G	G	G	G	G	G	G	G	G	G	G	G	G	G	G	G	G	G	G	G	G	G	G	G	G	G	G	G	R	A	G	G	G	G	G	G	G
c517_2111	C	C	C	C	C	C	C	C	C	C	C	C	C	C	C	C	C	C	C	C	C	C	C	C	C	C	C	C	C	C	C	C	C	C	C	C	C	C	C	C	Y	C	C	C	C	C	C	C	C
c517_2138	C	C	C	C	C	C	C	C	C	C	C	C	C	C	C	C	C	C	C	C	C	C	C	C	C	C	C	C	C	C	C	C	C	C	C	C	C	C	C	C	C	C	C	C	C	C	C	C	C
c19304_271	G	G	G	G	G	G	G	G	G	G	G	G	G	G	G	G	G	G	G	G	G	G	G	G	G	G	G	G	G	G	G	G	G	G	G	G	G	G	G	G	G	G	G	G	G	G	G	G	G
c19304_433	C	C	C	C	C	C	C	C	C	C	C	C	C	C	C	C	C	C	C	C	C	C	C	C	C	C	C	C	C	C	C	C	C	C	C	C	C	C	C	C	C	C	C	C	C	C	C	C	C
c9229_3272	G	G	G	G	G	G	G	G	G	G	G	G	G	G	G	G	G	G	G	G	G	G	G	G	G	G	G	G	G	G	G	G	G	G	G	G	G	G	G	G	R	G	G	G	G	G	G	G	G
c20565_792	A	A	A	A	A	A	A	A	A	A	A	A	A	A	A	A	A	A	A	A	A	A	A	A	A	A	A	A	A	A	A	A	A	A	A	A	A	A	A	A	A	A	A	A	A	A	A	A	A
c8896_2147	T	T	T	T	T	T	T	T	T	T	T	T	T	T	T	T	T	T	T	T	T	T	T	T	T	T	T	T	T	T	T	T	T	T	T	T	T	T	T	T	T	T	T	T	T	T	T	T	T
c8896_425	C	C	C	C	C	C	C	C	C	C	C	C	C	C	C	C	C	C	C	NA	C	C	C	C	C	C	C	C	NA	C	C	C	C	NA	C	C	C	C	C	NA	C	C	C	C	C	C	C	C	C
AX_99485148	A	A	A	A	A	A	A	A	A	A	A	A	A	A	A	A	A	A	A	A	A	A	A	A	A	A	A	A	A	A	A	A	A	A	A	A	A	G	R	R	R	A	A	A	A	A	A	A	A
c17782_761	C	C	C	C	C	C	C	C	C	C	C	C	C	C	C	C	C	C	C	C	C	C	C	C	C	C	C	C	C	C	C	C	C	C	C	C	C	C	C	C	C	C	C	C	C	C	C	C	C
AX_99346444	G	G	G	G	G	K	T	G	G	G	G	G	T	T	T	G	T	T	G	T	T	T	K	G	G	G	G	T	T	T	T	T	G	G	G	G	G	G	G	G	G	G	G	G	G	G	G	G	G
AX_99777211	T	T	T	T	T	T	T	T	T	T	T	T	T	T	T	T	T	T	T	T	T	T	T	T	T	T	T	T	T	T	T	T	T	T	T	T	T	T	T	T	T	T	T	T	T	T	T	T	T
AX_99840974	A	A	A	A	A	A	A	A	A	A	A	A	A	A	A	A	A	A	A	A	A	A	A	A	A	A	A	A	A	A	A	A	A	A	A	A	A	A	A	A	A	A	A	A	A	A	A	A	A
c21188_254	A	A	A	A	A	A	A	A	A	A	A	A	A	A	A	A	A	A	A	A	A	A	A	A	A	A	A	A	A	A	A	A	A	A	A	A	A	A	A	A	A	A	A	A	A	A	A	A	A
c22772_262	C	C	C	C	C	C	C	C	C	C	C	C	C	C	C	C	C	C	C	C	C	C	C	C	C	C	C	C	C	C	C	C	C	C	C	C	C	C	C	C	Y	C	C	C	C	C	C	C	C
c68153_98	T	T	T	T	T	T	T	T	T	T	T	T	T	T	T	T	T	T	T	T	T	T	T	T	T	T	T	T	T	T	T	T	T	T	T	T	T	T	T	T	T	T	T	T	T	T	T	T	T
c6676_1452	C	C	C	C	C	C	C	C	C	C	C	C	C	C	C	C	C	C	C	C	C	C	C	C	C	C	C	C	C	C	C	C	C	C	C	C	C	C	C	C	C	C	C	C	C	C	C	C	C
c18316_225	T	T	T	T	T	T	T	T	T	T	T	T	T	T	T	T	T	T	T	T	T	T	T	T	T	T	T	T	T	T	T	T	T	T	T	T	T	T	T	T	T	T	T	T	T	T	T	T	T
c14759_1453	T	T	T	T	T	T	T	T	T	T	T	T	T	T	T	T	T	T	T	T	T	T	T	T	T	T	T	T	T	T	T	T	T	T	T	T	T	T	T	T	T	T	T	T	T	T	T	T	T
c14759_1583	A	A	A	A	A	A	A	A	A	A	A	A	A	A	A	A	A	A	A	A	A	A	A	A	A	A	A	A	A	A	A	A	A	A	A	A	A	A	A	A	A	A	A	A	A	A	A	A	A
AX_99439037	T	T	T	T	T	T	T	T	T	T	T	T	T	T	T	T	T	T	T	T	T	T	T	T	T	T	T	T	T	T	T	T	T	T	T	T	T	C	Y	Y	Y	T	T	T	T	T	T	T	T
c6136_622	C	C	C	C	C	C	C	C	C	C	C	C	C	C	C	C	C	C	C	C	C	C	C	C	C	C	C	C	C	C	C	C	C	C	C	C	C	C	C	C	C	C	C	C	C	C	C	C	C
AX_99342210	T	T	T	T	T	T	T	T	T	T	T	T	T	T	T	T	T	T	T	T	T	T	T	T	T	T	T	T	T	T	T	T	T	T	T	T	T	C	Y	Y	Y	T	T	T	T	T	T	T	T
AX_99472475	A	A	A	A	A	A	A	A	A	A	A	A	A	A	A	A	A	A	A	A	A	A	A	A	A	A	A	A	A	A	A	A	A	A	A	A	A	G	R	R	R	A	A	A	A	A	A	A	A
AX_99526011	T	T	T	T	T	T	T	T	T	T	T	T	T	T	T	T	T	T	T	T	T	T	T	T	T	T	T	T	T	T	T	T	T	T	T	T	T	C	Y	Y	Y	T	T	T	T	T	T	T	T
c21344_711	C	C	C	C	C	C	C	C	C	C	C	C	C	C	C	C	C	C	C	C	C	C	C	C	C	C	C	C	C	C	C	C	C	C	C	C	C	C	C	C	C	C	C	C	C	C	C	C	C
c7237_518	G	G	G	G	G	G	G	G	G	G	G	G	G	G	G	G	G	G	G	G	G	G	G	G	G	G	G	G	G	G	G	G	G	G	G	G	G	G	G	G	G	G	G	G	G	G	G	G	G
c12259_499	A	A	A	A	A	A	A	A	A	A	A	A	A	A	A	A	A	A	A	A	A	A	A	A	A	A	A	A	A	A	A	A	A	A	A	A	A	A	A	A	A	A	A	A	A	A	A	A	A
c3923_1051	T	T	T	T	T	T	T	T	T	T	T	T	T	T	T	T	T	T	T	T	T	T	T	T	T	T	T	T	T	T	T	T	T	T	T	T	T	T	T	T	T	T	T	T	T	T	T	T	T
c4040_1811	C	C	C	C	C	C	C	C	C	C	C	C	C	C	C	C	C	C	C	C	C	C	C	C	C	C	C	C	C	C	C	C	C	C	C	C	C	C	C	C	C	C	C	C	C	C	C	C	C
c10414_247	G	G	G	G	G	G	G	G	G	G	G	G	G	G	G	G	G	G	G	G	G	G	G	G	G	G	G	G	G	G	G	G	G	G	G	G	G	G	G	G	G	G	G	G	G	G	G	G	G
c11452_849	A	A	A	A	A	A	A	A	A	A	A	A	A	A	A	A	A	A	A	A	A	A	A	A	A	A	A	A	A	A	A	A	A	A	A	A	A	A	A	A	A	A	A	A	A	A	A	A	A
c11452_944	G	G	G	G	G	G	G	G	G	G	G	G	G	G	G	G	G	G	G	G	G	G	G	G	G	G	G	G	G	G	G	G	G	G	G	G	G	G	G	G	G	G	G	G	G	G	G	G	G
c12501_1330	G	G	G	G	G	G	G	G	G	G	G	G	G	G	G	G	G	G	G	G	G	G	G	G	G	G	G	G	G	G	G	G	G	G	G	G	G	G	G	G	G	G	G	G	G	G	G	G	G
c3351_2090	T	T	T	T	T	T	T	T	T	T	T	T	T	T	T	T	T	T	T	T	T	T	T	T	T	T	T	T	T	T	T	T	T	T	T	T	T	T	T	T	T	T	T	T	T	T	T	T	T
c4942_1187	A	A	A	A	A	A	A	A	A	A	A	A	A	A	A	A	A	A	A	A	A	A	A	A	A	A	A	A	A	A	A	A	A	A	A	A	A	A	A	A	A	A	A	A	A	A	A	A	A
c4942_1418	G	G	G	G	G	G	G	G	G	G	G	G	G	G	G	G	G	G	G	G	G	G	G	G	G	G	G	G	G	G	G	G	G	G	G	G	G	G	G	G	G	G	G	G	G	G	G	G	G
c5140_205	T	T	T	T	T	T	T	T	T	T	T	T	T	T	T	T	T	T	T	T	T	T	T	T	T	T	T	T	T	T	T	T	T	T	T	T	T	T	T	T	T	T	T	T	T	T	T	T	T
c12875_445	C	C	C	C	C	C	C	C	C	C	C	C	C	C	C	C	C	C	C	C	C	C	C	C	C	C	C	C	C	C	C	C	C	C	C	C	C	C	C	C	Y	C	C	C	C	C	C	C	C
c2205_417	C	C	C	C	C	C	C	C	C	C	C	C	C	C	C	C	C	C	C	C	C	C	C	C	C	C	C	C	C	C	C	C	C	C	C	C	C	C	C	C	Y	C	C	C	C	C	C	C	C
c2481_2847	A	A	A	A	A	A	A	A	A	A	A	A	A	A	A	A	A	A	A	A	A	A	A	A	A	A	A	A	A	A	A	A	A	A	A	A	A	A	A	A	R	A	A	A	A	A	A	A	A
AX_99442792	C	C	C	C	C	C	C	C	C	C	C	C	C	C	C	C	C	C	C	C	C	C	C	C	C	C	C	C	C	C	C	C	C	C	C	C	C	T	Y	Y	Y	C	C	C	C	C	C	C	C
AX_99671689	C	C	C	C	C	C	C	C	C	C	C	C	C	C	C	C	C	C	C	C	C	C	C	C	C	C	C	C	C	C	C	C	C	C	C	C	C	C	C	C	C	C	C	C	C	C	C	C	C
c6910_735	T	T	T	T	T	T	T	T	T	T	T	T	T	T	T	T	T	T	T	T	T	T	T	T	T	T	T	T	T	T	T	T	T	T	T	T	T	T	T	T	Y	T	T	T	T	T	T	T	T
c11732_519	A	A	A	A	A	A	A	A	A	A	A	A	A	A	A	A	A	A	A	A	A	A	A	A	A	A	A	A	A	A	A	A	A	A	A	A	A	A	A	A	R	A	A	A	A	A	A	A	A
c1651_1697	T	T	T	T	T	T	T	T	T	T	T	T	T	T	T	T	T	T	T	T	T	T	T	T	T	T	T	T	T	T	T	T	T	T	T	T	T	T	T	T	Y	T	T	T	T	T	T	T	T
c1049_449	A	A	A	A	A	A	A	A	A	A	A	A	A	A	A	A	A	A	A	A	A	A	A	A	A	A	A	A	A	A	A	A	A	A	A	A	A	A	A	A	A	A	A	A	A	A	A	A	A
c1298_2738	C	C	C	C	C	C	C	C	C	C	C	C	C	C	C	C	C	C	C	C	C	C	C	C	C	C	C	C	C	C	C	C	C	C	C	C	C	C	C	C	Y	C	C	C	C	C	C	C	C
c3166_1972	T	T	T	T	T	T	T	T	T	T	T	T	T	T	T	T	T	T	T	T	T	T	T	T	T	T	T	T	T	T	T	T	T	T	T	T	T	T	T	T	Y	T	T	T	T	T	T	T	T
c38363_184	G	G	G	G	G	G	G	G	G	G	G	G	G	G	G	G	G	G	G	G	G	G	G	G	G	G	G	G	G	G	G	G	G	G	G	G	G	G	G	G	R	G	G	G	G	G	G	G	G
c5479_1216	A	A	A	A	A	A	A	A	A	A	A	A	A	A	A	A	A	A	A	A	A	A	A	A	A	A	A	A	A	A	A	A	A	A	A	A	A	A	A	A	M	A	A	A	A	A	A	A	A
c5812_1190	A	A	A	A	A	A	A	A	A	A	A	A	A	A	A	A	A	A	A	A	A	A	A	A	A	A	A	A	A	A	A	A	A	A	A	A	A	A	A	A	M	A	A	A	A	A	A	A	A
c7694_1026	C	C	C	C	C	C	C	C	C	C	C	C	C	C	C	C	C	C	C	C	C	C	C	C	C	C	C	C	C	C	C	C	C	C	C	C	C	C	C	C	Y	C	C	C	C	C	C	C	C
c7694_1272	G	G	G	G	G	G	G	G	G	G	G	G	G	G	G	G	G	G	G	G	G	G	G	G	G	G	G	G	G	G	G	G	G	G	G	G	G	G	G	G	K	G	G	G	G	G	G	G	G
c3126_784	C	C	C	C	C	C	C	C	C	C	C	C	C	C	C	C	C	C	C	C	C	C	C	C	C	C	C	C	C	C	C	C	C	C	C	C	C	C	C	C	C	C	C	C	C	C	C	C	C
c32187_532	A	A	A	A	A	A	A	A	A	A	A	A	A	A	A	A	A	A	A	A	A	A	A	A	A	A	A	A	A	A	A	A	A	A	A	A	A	A	A	A	A	A	A	A	A	A	A	A	A
c25100_643	A	A	A	A	A	A	A	A	A	A	A	A	A	A	A	A	A	A	A	A	A	A	A	A	A	A	A	A	A	A	A	A	A	NA	A	A	A	A	A	NA	A	A	A	A	A	A	A	A	A
c41486_181	T	T	T	T	T	T	T	T	T	T	T	T	T	T	T	T	T	T	T	T	T	T	T	T	T	T	T	T	T	T	T	T	T	T	T	T	T	T	T	T	T	T	T	T	T	T	T	T	T
AX_99403164	C	C	C	C	C	C	C	C	C	C	C	C	C	C	C	C	C	C	C	C	C	C	C	C	C	C	C	C	C	C	C	C	C	C	C	C	C	C	C	C	C	C	C	C	C	C	C	C	C
c1123_2744	G	G	G	G	G	G	G	G	G	G	G	G	G	G	G	G	G	G	G	G	G	G	G	G	G	G	G	G	G	G	G	G	G	G	G	G	G	G	G	G	G	G	G	G	G	G	G	G	G
c12112_1091	A	A	A	A	A	A	A	A	A	A	A	A	A	A	A	A	A	A	A	A	A	A	A	A	A	A	A	A	A	A	A	A	A	A	A	A	A	A	A	A	M	A	A	A	A	A	A	A	A
c12902_1346	A	A	A	A	A	A	A	A	A	A	A	A	A	A	A	A	A	A	A	A	A	A	A	A	A	A	A	A	A	A	A	A	A	A	A	A	A	A	A	A	R	A	A	A	A	A	A	A	A
c12982_306	T	T	T	T	T	T	T	T	T	T	T	T	T	T	T	T	T	T	T	T	T	T	T	T	T	T	T	T	T	T	T	T	T	T	T	T	T	T	T	T	T	T	T	T	T	T	T	T	T
c15654_578	C	C	C	C	C	C	C	C	C	C	C	C	C	C	C	C	C	C	C	C	C	C	C	C	C	C	C	C	C	C	C	C	C	C	C	C	C	C	C	C	Y	C	C	C	C	C	C	C	C
c5763_429	C	C	C	C	C	C	C	C	C	C	C	C	C	C	C	C	C	C	C	C	C	C	C	C	C	C	C	C	C	C	C	C	C	C	C	C	C	C	C	C	C	C	C	C	C	C	C	C	C
c5822_440	C	C	C	C	C	C	C	C	C	C	C	C	C	C	C	C	C	C	C	C	C	C	C	C	C	C	C	C	C	C	C	C	C	C	C	C	C	C	C	C	C	C	C	C	C	C	C	C	C
c8012_509	G	G	G	G	G	G	G	G	G	G	G	G	G	G	G	G	G	G	G	G	G	G	G	G	G	G	G	G	G	G	G	G	G	G	G	G	G	G	G	G	G	G	G	G	G	G	G	G	G
c6541_396	T	T	T	T	T	T	T	T	T	T	T	T	T	T	T	T	T	T	T	T	T	T	T	T	T	T	T	T	T	T	T	T	T	T	T	T	T	T	T	T	T	T	T	T	T	T	T	T	T
c2279_1288	T	T	T	T	T	T	T	T	T	T	T	T	T	T	T	T	T	T	T	T	T	T	T	T	T	T	T	T	T	T	T	T	T	T	T	T	T	T	T	T	T	T	T	T	T	T	T	T	T
c39820_353	G	G	G	G	G	G	G	G	G	G	G	G	G	G	G	G	G	G	G	G	G	G	G	G	G	G	G	G	G	G	G	G	G	G	G	G	G	G	G	G	R	G	G	G	G	G	G	G	G
c40213_114	A	A	A	A	A	A	A	A	A	A	A	A	A	A	A	A	A	A	A	A	A	A	A	A	A	A	A	A	A	A	A	A	A	A	A	A	A	A	A	A	A	A	A	A	A	A	A	A	A
c4254_1169	C	C	C	C	C	C	C	C	C	C	C	C	C	C	C	C	C	C	C	C	C	C	C	C	C	C	C	C	C	C	C	C	C	C	C	C	C	C	C	C	Y	C	C	C	C	C	C	C	C
c4260_1116	A	A	A	A	A	A	A	A	A	A	A	A	A	A	A	A	A	A	A	A	A	A	A	A	A	A	A	A	A	A	A	A	A	A	A	A	A	A	A	A	A	A	A	A	A	A	A	A	A
c4652_1762	T	T	T	T	T	T	T	T	T	T	T	T	T	T	T	T	T	T	T	T	T	T	T	T	T	T	T	T	T	T	T	T	T	T	T	T	T	T	T	T	Y	T	T	T	T	T	T	T	T
c480_421	T	T	T	T	T	T	T	T	T	T	T	T	T	T	T	T	T	T	T	T	T	T	T	T	T	T	T	T	T	T	T	T	T	T	T	T	T	T	T	T	T	T	T	T	T	T	T	T	T
c8246_645	G	G	G	G	G	G	G	G	G	G	G	G	G	G	G	G	G	G	G	G	G	G	G	G	G	G	G	G	G	G	G	G	G	G	G	G	G	G	G	G	R	G	G	G	G	G	G	G	G
c9301_756	G	G	G	G	G	G	G	G	G	G	G	G	G	G	G	G	G	G	G	G	G	G	G	G	G	G	G	G	G	G	G	G	G	G	G	G	G	G	G	G	R	G	G	G	G	G	G	G	G
c9633_472	G	G	G	G	G	G	G	G	G	G	G	G	G	G	G	G	G	G	G	G	G	G	G	G	G	G	G	G	G	G	G	G	G	G	G	G	G	G	G	G	G	G	G	G	G	G	G	G	G
c9892_933	A	A	A	A	A	A	A	A	A	A	A	A	A	A	A	A	A	A	A	A	A	A	A	A	A	A	A	A	A	A	A	A	A	A	A	A	A	A	A	A	A	A	A	A	A	A	A	A	A
c10627_215	A	A	A	A	A	A	A	A	A	A	A	A	A	A	A	A	A	A	A	A	A	A	A	A	A	A	A	A	A	A	A	A	A	A	A	A	A	A	A	A	R	A	A	A	A	A	A	A	A
AX_99605213	A	A	R	A	A	A	A	A	A	A	A	A	A	A	A	A	A	A	A	A	A	A	A	A	A	A	A	A	A	A	A	A	A	A	A	A	A	A	A	A	A	A	G	A	A	G	G	G	G
AX_99614862	C	C	C	C	C	C	C	C	C	C	C	C	C	C	C	C	C	C	C	C	C	C	C	C	C	C	C	C	C	C	C	C	C	C	C	C	C	C	C	C	C	C	C	C	C	C	C	C	C
AX_99742903	G	G	G	G	G	G	G	G	G	G	G	G	G	G	G	G	G	G	G	G	G	G	G	G	G	G	G	G	G	G	G	G	G	G	G	G	G	G	G	G	G	G	G	G	G	G	G	G	G
AX_99823334	A	A	A	A	A	A	A	A	A	A	A	A	A	A	A	A	A	A	A	A	A	A	A	A	A	A	A	A	A	A	A	A	A	A	A	A	A	A	A	A	A	A	A	A	A	A	A	A	A
c9041_915	T	T	T	T	T	T	T	T	T	T	T	T	T	T	T	T	T	T	T	T	T	T	T	T	T	T	T	T	T	T	T	T	T	T	T	T	T	T	T	T	Y	T	T	T	T	T	T	T	T
c9041_959	T	T	T	T	T	T	T	T	T	T	T	T	T	T	T	T	T	T	T	T	T	T	T	T	T	T	T	T	T	T	T	T	T	T	T	T	T	T	T	T	Y	T	T	T	T	T	T	T	T
AX_99302669	C	C	C	C	C	Y	T	C	C	C	C	C	T	T	T	C	C	C	C	T	Y	Y	Y	Y	C	C	C	T	T	T	T	T	C	C	C	C	C	C	C	C	C	C	C	C	C	C	C	C	C
c14400_863	A	A	A	A	A	A	A	A	A	A	A	A	A	A	A	A	A	A	A	A	A	A	A	A	A	A	A	A	A	A	A	A	A	A	A	A	A	A	A	A	A	A	A	A	A	A	A	A	A
c29109_303	G	G	G	G	G	G	G	G	G	G	G	G	G	G	G	G	G	G	G	G	G	G	G	G	G	G	G	G	G	G	G	G	G	G	G	G	G	G	G	G	G	G	G	G	G	G	G	G	G
c29109_367	G	G	G	G	G	G	G	G	G	G	G	G	G	G	G	G	G	G	G	G	G	G	G	G	G	G	G	G	G	G	G	G	G	G	G	G	G	G	G	G	G	G	G	G	G	G	G	G	G
c10987_212	G	G	G	G	G	G	G	G	G	G	G	G	G	G	G	G	G	G	G	G	G	G	G	G	G	G	G	G	G	G	G	G	G	G	G	G	G	G	G	G	G	G	G	G	G	G	G	G	G
c6517_1049	C	C	C	C	C	C	C	C	C	C	C	C	C	C	C	C	C	C	C	C	C	C	C	C	C	C	C	C	C	C	C	C	C	C	C	C	C	T	Y	Y	Y	C	C	C	C	C	C	C	C
c6517_1358	C	C	C	C	C	C	C	C	C	C	C	C	C	C	C	C	C	C	C	C	C	C	C	C	C	C	C	C	C	C	C	C	C	C	C	C	C	T	Y	Y	Y	C	C	C	C	C	C	C	C
c10104_244	A	A	A	A	A	A	A	A	A	A	A	A	A	A	A	A	A	A	A	A	A	A	A	A	A	A	A	A	A	A	A	A	A	A	A	A	A	A	A	A	A	A	A	A	A	A	A	A	A
c10811_386	A	A	A	A	A	A	A	A	A	A	A	A	A	A	A	A	A	A	A	A	A	A	A	A	A	A	A	A	A	A	A	A	A	A	A	A	A	A	A	A	A	A	A	A	A	A	A	A	A
c6368_2036	C	C	C	C	C	C	C	C	C	C	C	C	C	C	C	C	C	C	C	C	C	C	C	C	C	C	C	C	C	C	C	C	C	C	C	C	C	C	C	C	C	C	C	C	C	C	C	C	C
c20782_459	G	G	G	G	G	G	G	G	G	G	G	G	G	G	G	G	G	G	G	G	G	G	G	G	G	G	G	G	G	G	G	G	G	G	G	G	G	A	R	R	R	G	G	G	G	G	G	G	G
c26412_148	A	A	A	A	A	A	A	A	A	A	A	A	A	A	A	A	A	A	A	A	A	A	A	A	A	A	A	A	A	A	A	A	A	A	A	A	A	A	A	A	A	A	A	A	A	A	A	A	A
c10464_285	T	T	T	T	T	T	T	T	T	T	T	T	T	T	T	T	T	T	T	T	T	T	T	T	T	T	T	T	T	T	T	T	T	T	T	T	T	T	T	T	T	T	T	T	T	T	T	T	T
c20145_268	C	C	C	C	C	C	C	C	C	C	C	C	C	C	C	C	C	C	C	C	C	C	C	C	C	C	C	C	C	C	C	C	C	C	C	C	C	A	M	M	M	C	C	C	C	C	C	C	C
AX_99611101	A	A	A	A	A	A	A	A	A	A	A	A	A	A	A	A	A	A	A	A	A	A	A	A	A	A	A	A	A	A	A	A	A	A	A	A	A	A	A	A	A	A	A	A	A	A	A	A	A
AX_99669392	T	T	T	T	T	T	T	T	T	T	T	T	T	T	T	T	T	T	T	T	T	T	T	T	T	T	T	T	T	T	T	T	T	T	T	T	T	T	T	T	T	T	T	T	T	T	T	T	T
c7806_845	G	G	G	G	G	G	G	G	G	G	G	G	G	G	G	G	G	G	G	G	G	G	G	G	G	G	G	G	G	G	G	G	G	G	G	G	G	G	G	G	G	G	G	G	G	G	G	G	G
c3884_93	T	T	T	T	T	T	T	T	T	T	T	T	T	T	T	T	T	T	T	T	T	T	T	T	T	T	T	T	T	T	T	T	T	T	T	T	T	T	T	T	T	T	T	T	T	T	T	T	T
AX_99238212	C	C	C	C	C	C	C	C	C	C	C	C	C	C	C	C	T	C	C	C	C	C	C	C	C	C	C	C	C	C	C	C	C	C	C	C	C	C	C	C	C	C	C	C	C	C	C	C	C
AX_99242219	G	G	G	G	G	G	G	G	G	G	G	G	G	G	G	G	NA	G	G	G	G	G	G	G	G	G	G	G	G	G	G	G	NA	G	G	G	G	NA	G	G	NA	G	G	G	G	G	G	G	G
AX_99352746	A	A	A	A	A	A	A	A	A	A	A	A	A	A	A	A	NA	A	A	A	A	A	A	A	A	A	A	A	A	A	A	A	NA	A	A	A	A	NA	A	A	NA	A	A	A	A	A	A	A	A
AX_99885674	G	G	G	G	G	G	G	G	G	G	G	G	G	G	G	G	A	G	G	G	G	G	G	G	G	G	G	G	G	G	G	G	G	G	G	G	G	G	G	G	G	G	G	G	G	G	G	G	G
c12916_244	T	T	T	T	T	T	T	T	T	T	T	T	T	T	T	T	T	T	T	T	T	T	T	T	T	T	T	T	T	T	T	T	T	T	T	T	T	T	T	T	T	T	T	T	T	T	T	T	T
AX_99764110	A	A	A	A	A	A	A	A	A	A	A	A	A	A	A	A	C	A	A	A	A	A	A	A	A	A	A	A	A	A	A	A	C	NA	A	A	A	C	C	C	C	A	A	A	A	A	A	A	A
c4970_151	C	C	C	C	C	C	C	C	C	C	C	C	C	C	C	C	C	C	C	C	C	C	C	C	C	C	C	C	C	C	C	C	C	C	C	C	C	C	C	C	C	C	C	C	C	C	C	C	C
c18275_1404	A	A	A	A	A	A	A	A	A	A	A	A	A	A	A	A	A	A	A	A	A	A	A	A	A	A	A	A	A	A	A	A	A	A	A	A	A	A	A	A	A	A	A	A	A	A	A	A	A
c18275_1464	C	C	C	C	C	C	C	C	C	C	C	C	C	C	C	C	C	C	C	C	C	C	C	C	C	C	C	C	C	C	C	C	C	C	C	C	C	C	C	C	C	C	C	C	C	C	C	C	C
c10789_147	G	G	G	G	G	G	G	G	G	G	G	G	G	G	G	G	G	G	G	G	G	G	G	G	G	G	G	G	G	G	G	G	G	G	G	G	G	A	R	R	R	G	G	G	G	G	G	G	G
c16135_1442	A	A	A	A	A	A	A	A	A	A	A	A	A	A	A	A	A	A	A	A	A	A	A	A	A	A	A	A	A	A	A	A	A	A	A	A	A	A	A	A	A	A	A	A	A	A	A	A	A
AX_99632265	A	A	A	A	A	A	A	A	A	A	A	A	A	A	A	A	A	A	A	A	A	A	A	A	A	A	A	A	A	A	A	A	A	A	A	A	A	A	A	A	A	A	A	A	A	A	A	A	A
AX_99756738	G	G	G	G	G	G	G	G	G	G	G	G	G	G	G	G	G	G	G	G	G	G	G	G	G	G	G	G	G	G	G	G	G	G	G	G	G	G	G	G	G	G	G	G	G	G	G	G	G
c1933_2840	T	T	T	T	T	T	T	T	T	T	T	T	T	T	T	T	T	T	T	T	T	T	T	T	T	T	T	T	T	T	T	T	T	T	T	T	T	C	Y	Y	Y	T	T	T	T	T	T	T	T
c30996_409	A	A	A	A	A	A	A	A	A	A	A	A	A	A	A	A	A	A	A	A	A	A	A	A	A	A	A	A	A	A	A	A	A	A	A	A	A	G	R	R	R	A	A	A	A	A	A	A	A
AX_99341727	A	A	A	A	A	A	A	A	A	A	A	A	A	A	A	A	C	A	A	C	M	M	C	M	A	A	A	C	C	C	C	C	A	A	A	A	A	A	A	A	A	A	A	A	A	A	A	A	A
AX_99498881	G	G	G	G	G	G	G	G	G	G	G	G	G	G	G	G	G	G	G	G	G	G	G	G	G	G	G	G	G	G	G	G	G	G	G	G	G	G	G	G	G	G	G	G	G	G	G	G	G
AX_99586359	G	G	G	G	G	G	G	G	G	G	G	G	G	G	G	G	A	G	G	A	R	R	A	R	G	G	G	A	A	A	A	A	G	G	G	G	G	G	G	G	G	G	G	G	G	G	G	G	G
AX_99744777	A	A	A	A	A	A	A	A	A	A	A	A	A	A	A	A	C	A	A	C	M	M	C	M	A	A	A	C	C	C	C	C	A	A	A	A	A	A	A	A	A	A	A	A	A	A	A	A	A
c11709_607	C	C	C	C	C	C	C	C	C	C	C	C	C	C	C	C	C	C	C	C	C	C	C	C	C	C	C	C	C	C	C	C	C	C	C	C	C	C	C	C	C	C	C	C	C	C	C	C	C
c12084_935	T	T	T	T	T	T	T	T	T	T	T	T	T	T	T	T	T	T	T	T	T	T	T	T	T	T	T	T	T	T	T	T	T	T	T	T	T	C	Y	Y	Y	T	T	T	T	T	T	T	T
c13935_2885	T	T	T	T	T	T	T	T	T	T	T	T	T	T	T	T	T	T	T	T	T	T	T	T	T	T	T	T	T	T	T	T	T	T	T	T	T	T	T	T	T	T	T	T	T	T	T	T	T
c14311_1008	C	C	C	C	C	C	C	C	C	C	C	C	C	C	C	C	C	C	C	C	C	C	C	C	C	C	C	C	C	C	C	C	C	C	C	C	C	T	Y	Y	Y	C	C	C	C	C	C	C	C
c14311_1021	C	C	C	C	C	C	C	C	C	C	C	C	C	C	C	C	C	C	C	C	C	C	C	C	C	C	C	C	C	C	C	C	C	C	C	C	C	T	Y	Y	Y	C	C	C	C	C	C	C	C
c14311_1377	A	A	A	A	A	A	A	A	A	A	A	A	A	A	A	A	A	A	A	A	A	A	A	A	A	A	A	A	A	A	A	A	A	A	A	A	A	G	R	R	R	A	A	A	A	A	A	A	A
c17207_296	A	A	A	A	A	A	A	A	A	A	A	A	A	A	A	A	A	A	A	A	A	A	A	A	A	A	A	A	A	A	A	A	A	A	A	A	A	G	R	R	R	A	A	A	A	A	A	A	A
c2300_1409	A	A	A	A	A	A	A	A	A	A	A	A	A	A	A	A	A	A	A	A	A	A	A	A	A	A	A	A	A	A	A	A	A	A	A	A	A	A	A	A	A	A	A	A	A	A	A	A	A
c26473_483	C	C	C	C	C	C	C	C	C	C	C	C	C	C	C	C	C	C	C	C	C	C	C	C	C	C	C	C	C	C	C	C	C	C	C	C	C	C	C	C	C	C	C	C	C	C	C	C	C
c6326_1866	A	A	A	A	A	A	A	A	A	A	A	A	A	A	A	A	A	A	A	A	A	A	A	A	A	A	A	A	A	A	A	A	A	A	A	A	A	G	R	R	R	A	A	A	A	A	A	A	A
c8395_1072	A	A	A	A	A	A	A	A	A	A	A	A	A	A	A	A	A	A	A	A	A	A	A	A	A	A	A	A	A	A	A	A	A	A	A	A	A	G	R	R	R	A	A	A	A	A	A	A	A
c9797_633	A	A	A	A	A	A	A	A	A	A	A	A	A	A	A	A	A	A	A	A	A	A	A	A	A	A	A	A	A	A	A	A	A	A	A	A	A	A	A	A	A	A	A	A	A	A	A	A	A
c18261_557	G	G	G	G	G	G	G	G	G	G	G	G	G	G	G	G	G	G	G	G	G	G	G	G	G	G	G	G	G	G	G	G	G	G	G	G	G	G	G	G	G	G	G	G	G	G	G	G	G
c6754_620	C	C	C	C	C	C	C	C	C	C	C	C	C	C	C	C	C	C	C	C	C	C	C	C	C	C	C	C	C	C	C	C	C	C	C	C	C	T	Y	Y	Y	C	C	C	C	C	C	C	C
c10717_796	C	C	C	C	C	C	C	C	C	C	C	C	C	C	C	C	C	C	C	C	C	C	C	C	C	C	C	C	C	C	C	C	C	C	C	C	C	C	C	C	C	C	C	C	C	C	C	C	C
c12145_1411	A	A	A	A	A	A	A	A	A	A	A	A	A	A	A	A	A	A	A	A	A	A	A	A	A	A	A	A	A	A	A	A	A	A	A	A	A	A	A	NA	A	A	A	A	A	A	A	A	A
c12842_431	T	T	T	T	T	T	T	T	T	T	T	T	T	T	T	T	T	T	T	T	T	T	T	T	T	T	T	T	T	T	T	T	T	T	T	T	T	T	T	T	T	T	T	T	T	T	T	T	T
AX_99785406	C	C	C	C	C	C	C	C	C	C	C	C	C	C	C	C	C	C	C	C	C	C	C	C	C	C	C	C	C	C	C	C	C	C	C	C	C	C	C	C	C	C	C	C	C	C	C	C	C
AX_99848524	T	T	T	T	T	T	T	T	T	T	T	T	T	T	T	T	C	T	T	C	T	T	T	T	T	T	T	C	Y	C	C	C	C	NA	T	T	T	T	C	C	C	C	T	T	T	T	T	T	T
c13196_497	C	C	C	C	C	C	C	C	C	C	C	C	C	C	C	C	C	C	C	C	C	C	C	C	C	C	C	C	C	C	C	C	C	C	C	C	C	T	Y	Y	Y	C	C	C	C	C	C	C	C
c13196_614	G	G	G	G	G	G	G	G	G	G	G	G	G	G	G	G	G	G	G	G	G	G	G	G	G	G	G	G	G	G	G	G	G	G	G	G	G	A	R	R	R	G	G	G	G	G	G	G	G
c15621_535	G	G	G	G	G	G	G	G	G	G	G	G	G	G	G	G	G	G	G	G	G	G	G	G	G	G	G	G	G	G	G	G	G	G	G	G	G	G	G	G	G	G	G	G	G	G	G	G	G
c15621_634	C	C	C	C	C	C	C	C	C	C	C	C	C	C	C	C	C	C	C	C	C	C	C	C	C	C	C	C	C	C	C	C	C	C	C	C	C	C	C	C	C	C	C	C	C	C	C	C	C
c19201_128	C	C	C	C	C	C	C	C	C	C	C	C	C	C	C	C	C	C	C	C	C	C	C	C	C	C	C	C	C	C	C	C	C	C	C	C	C	C	C	C	C	C	C	C	C	C	C	C	C
c15298_332	C	C	C	C	C	C	C	C	C	C	C	C	C	C	C	C	C	C	C	C	C	C	C	C	C	C	C	C	C	C	C	C	C	C	C	C	C	C	C	C	C	C	C	C	C	C	C	C	C
c26773_177	G	G	G	G	G	G	G	G	G	G	G	G	G	G	G	G	G	G	G	G	G	G	G	G	G	G	G	G	G	G	G	G	G	G	G	G	G	G	G	G	G	G	G	G	G	G	G	G	G
AX_99432316	T	T	T	T	T	T	T	T	T	T	T	T	T	T	T	T	T	T	T	T	T	T	T	T	T	T	T	T	T	T	T	T	C	NA	T	T	T	T	C	C	C	C	T	T	T	T	T	T	T
AX_99546204	A	A	A	A	A	A	A	A	A	A	A	A	A	A	A	A	A	A	A	A	A	A	A	A	A	A	A	A	A	A	A	A	G	R	A	A	A	A	G	G	G	G	A	A	A	A	A	A	A
AX_99571160	C	C	C	C	C	C	C	C	C	C	C	C	C	C	C	C	C	C	C	C	C	C	C	C	C	C	C	C	C	C	C	C	T	NA	C	C	C	C	T	T	T	T	C	C	C	C	C	C	C
c414_1992	C	C	C	C	C	C	C	C	C	C	C	C	C	C	C	C	C	C	C	C	C	C	C	C	C	C	C	C	C	C	C	C	C	C	C	C	C	C	C	C	C	C	C	C	C	C	C	C	C
c5029_1152	A	A	A	A	A	A	A	A	A	A	A	A	A	A	A	A	A	A	A	A	A	A	A	A	A	A	A	A	A	A	A	A	A	A	A	A	A	A	A	A	A	A	A	A	A	A	A	A	A
c5029_690	C	C	C	C	C	C	C	C	C	C	C	C	C	C	C	C	C	C	C	C	C	C	C	C	C	C	C	C	C	C	C	C	C	C	C	C	C	C	C	C	C	C	C	C	C	C	C	C	C
c6502_663	A	A	A	A	A	A	A	A	A	A	A	A	A	A	A	A	A	A	A	A	A	A	A	A	A	A	A	A	A	A	A	A	A	A	A	A	A	G	R	R	R	A	A	A	A	A	A	A	A
c15122_435	C	C	C	C	C	C	C	C	C	C	C	C	C	C	C	C	C	C	C	C	C	C	C	C	C	C	C	C	C	C	C	C	C	C	C	C	C	C	C	C	C	C	C	C	C	C	C	C	C
c30723_239	A	A	A	A	A	A	A	A	A	A	A	A	A	A	A	A	A	A	A	A	A	A	A	A	A	A	A	A	A	A	A	A	A	A	A	A	A	A	A	A	A	A	A	A	A	A	A	A	A
c21960_433	C	C	C	C	C	C	C	C	C	C	C	C	C	C	C	C	C	C	C	C	C	C	C	C	C	C	C	C	C	C	C	C	C	C	C	C	C	C	C	C	C	C	C	C	C	C	C	C	C
c5399_1021	T	T	T	T	T	T	T	T	T	T	T	T	T	T	T	T	T	T	T	T	T	T	T	T	T	T	T	T	T	T	T	T	T	T	T	T	T	T	T	T	T	T	T	T	T	T	T	T	T
c67244_226	C	C	C	C	C	C	C	C	C	C	C	C	C	C	C	C	C	C	C	C	C	C	C	C	C	C	C	C	C	C	C	C	C	C	C	C	C	T	Y	Y	Y	C	C	C	C	C	C	C	C
c6955_494	T	T	T	T	T	T	T	T	T	T	T	T	T	T	T	T	T	T	T	T	T	T	T	T	T	T	T	T	T	T	T	T	T	T	T	T	T	T	T	T	T	T	T	T	T	T	T	T	T
c3113_576	C	C	C	C	C	C	C	C	C	C	C	C	C	C	C	C	C	C	C	C	C	C	C	C	C	C	C	C	C	C	C	C	C	C	C	C	C	T	Y	Y	Y	C	C	C	C	C	C	C	C
c6046_935	C	C	C	C	C	C	C	C	C	C	C	C	C	C	C	C	C	C	C	C	C	C	C	C	C	C	C	C	C	C	C	C	C	C	C	C	C	T	Y	Y	Y	C	C	C	C	C	C	C	C
AX_99650653	G	G	G	G	G	G	G	G	G	G	G	G	G	G	G	G	G	G	G	G	G	G	G	G	G	G	G	G	G	G	G	G	G	G	G	G	G	G	G	G	G	G	G	G	G	G	G	G	G
c11210_1125	T	T	T	T	T	T	T	T	T	T	T	T	T	T	T	T	T	T	T	T	T	T	T	T	T	T	T	T	T	T	T	T	T	T	T	T	T	C	Y	NA	Y	T	T	T	T	T	T	T	T
c11210_1197	A	A	A	A	A	A	A	A	A	A	A	A	A	A	A	A	A	A	A	A	A	A	A	A	A	A	A	A	A	A	A	A	A	A	A	A	A	A	A	A	A	A	A	A	A	A	A	A	A
c2286_637	T	T	T	T	T	T	T	T	T	T	T	T	T	T	T	T	T	T	T	T	T	T	T	T	T	T	T	T	T	T	T	T	T	T	T	T	T	C	Y	Y	Y	T	T	T	T	T	T	T	T
c5149_346	C	C	C	C	C	C	C	C	C	C	C	C	C	C	C	C	C	C	C	C	C	C	C	C	C	C	C	C	C	C	C	C	C	C	C	C	C	A	M	M	M	C	C	C	C	C	C	C	C
c5149_723	A	A	A	A	A	A	A	A	A	A	A	A	A	A	A	A	A	A	A	A	A	A	A	A	A	A	A	A	A	A	A	A	A	A	A	A	A	A	A	A	A	A	A	A	A	A	A	A	A
c13308_1349	C	C	C	C	C	C	C	C	C	C	C	C	C	C	C	C	C	C	C	C	C	C	C	C	C	C	C	C	C	C	C	C	C	C	C	C	C	C	C	C	C	C	C	C	C	C	C	C	C
c13308_951	T	T	T	T	T	T	T	T	T	T	T	T	T	T	T	T	T	T	T	T	T	T	T	T	T	T	T	T	T	T	T	T	T	T	T	T	T	T	T	T	T	T	T	T	T	T	T	T	T
c13308_994	T	T	T	T	T	T	T	T	T	T	T	T	T	T	T	T	T	T	T	T	T	T	T	T	T	T	T	T	T	T	T	T	T	T	T	T	T	T	T	T	T	T	T	T	T	T	T	T	T
c1378_3051	C	C	C	C	C	C	C	C	C	C	C	C	C	C	C	C	C	C	C	C	C	C	C	C	C	C	C	C	C	C	C	C	C	C	C	C	C	C	C	C	C	C	C	C	C	C	C	C	C
c43147_526	C	C	C	C	C	C	C	C	C	C	C	C	C	C	C	C	C	C	C	C	C	C	C	C	C	C	C	C	C	C	C	C	C	C	C	C	C	C	C	C	C	C	C	C	C	C	C	C	C
c14686_1288	G	G	G	G	G	G	G	G	G	G	G	G	G	G	G	G	G	G	G	G	G	G	G	G	G	G	G	G	G	G	G	G	G	G	G	G	G	G	G	G	G	G	G	G	G	G	G	G	G
c14686_1309	A	A	A	A	A	A	A	A	A	A	A	A	A	A	A	A	A	A	A	A	A	A	A	A	A	A	A	A	A	A	A	A	A	A	A	A	A	A	A	A	A	A	A	A	A	A	A	A	A
c6733_1383	A	A	A	A	A	A	A	A	A	A	A	A	A	A	A	A	A	A	A	A	A	A	A	A	A	A	A	A	A	A	A	A	A	A	A	A	A	A	A	A	A	A	A	A	A	A	A	A	A
c6946_2218	C	C	C	C	C	C	C	C	C	C	C	C	C	C	C	C	C	C	C	C	C	C	C	C	C	C	C	C	C	C	C	C	C	C	C	C	C	C	C	C	C	C	C	C	C	C	C	C	C
c14605_294	G	G	G	G	G	G	G	G	G	G	G	G	G	G	G	G	G	G	G	G	G	G	G	G	G	G	G	G	G	G	G	G	G	G	G	G	G	G	G	G	G	G	G	G	G	G	G	G	G
c16889_964	C	C	C	C	C	C	C	C	C	C	C	C	C	C	C	C	C	C	C	C	C	C	C	C	C	C	C	C	C	C	C	C	C	C	C	C	C	C	C	C	C	C	C	C	C	C	C	C	C
c24301_272	G	G	G	G	G	G	G	G	G	G	G	G	G	G	G	G	G	G	G	G	G	G	G	G	G	G	G	G	G	G	G	G	G	G	G	G	G	G	G	G	G	G	G	G	G	G	G	G	G
c4196_2038	T	T	T	T	T	T	T	T	T	T	T	T	T	T	T	T	T	T	T	T	T	T	T	T	T	T	T	T	T	T	T	T	T	T	T	T	T	T	T	T	T	T	T	T	T	T	T	T	T
c5636_1473	C	C	C	C	C	C	C	C	C	C	C	C	C	C	C	C	C	C	C	C	C	C	C	C	C	C	C	C	C	C	C	C	C	C	C	C	C	A	M	M	M	C	C	C	C	C	C	C	C
AX_99735713	G	R	G	G	R	G	G	A	A	A	A	G	R	R	G	G	A	NA	A	G	A	A	A	A	A	A	A	A	G	G	A	A	A	A	A	A	A	A	A	A	A	A	G	G	G	G	G	G	G
c2766_576	T	T	T	T	T	T	T	T	T	T	T	T	T	T	T	T	T	T	T	T	T	T	T	T	T	T	T	T	T	T	T	T	T	T	T	T	T	C	Y	Y	Y	T	T	T	T	T	T	T	T
c15876_446	G	G	G	G	G	G	G	G	G	G	G	G	G	G	G	G	G	G	G	G	G	G	G	G	G	G	G	G	G	G	G	G	G	G	G	G	G	A	R	R	R	G	G	G	G	G	G	G	G
c15876_590	C	C	C	C	C	C	C	C	C	C	C	C	C	C	C	C	C	C	C	C	C	C	C	C	C	C	C	C	C	C	C	C	C	C	C	C	C	T	Y	Y	Y	C	C	C	C	C	C	C	C
c21865_960	A	A	A	A	A	A	A	A	A	A	A	A	A	A	A	A	A	A	A	A	A	A	A	A	A	A	A	A	A	A	A	A	A	A	A	A	A	A	A	A	A	A	A	A	A	A	A	A	A
c8809_726	A	A	A	A	A	A	A	A	A	A	A	A	A	A	A	A	A	A	A	A	A	A	A	A	A	A	A	A	A	A	A	A	A	A	A	A	A	G	R	R	R	A	A	A	A	A	A	A	A
AX_99805869	G	R	G	G	R	G	G	A	A	A	A	G	G	G	G	G	A	A	A	G	A	A	A	A	A	A	A	A	G	G	A	A	A	A	A	A	A	A	A	A	A	A	G	G	G	G	G	G	G
c13604_363	G	G	G	G	G	G	G	G	G	G	G	G	G	G	G	G	G	G	G	G	G	G	G	G	G	G	G	G	G	G	G	G	G	G	G	G	G	A	R	R	R	G	G	G	G	G	G	G	G
c13842_428	C	C	C	C	C	C	C	C	C	C	C	C	C	C	C	C	C	C	C	C	C	C	C	C	C	C	C	C	C	C	C	C	C	C	C	C	C	C	C	C	C	C	C	C	C	C	C	C	C
c13955_504	G	G	G	G	G	G	G	G	G	G	G	G	G	G	G	G	G	G	G	G	G	G	G	G	G	G	G	G	G	G	G	G	G	G	G	G	G	G	G	G	G	G	G	G	G	G	G	G	G
c23884_773	C	C	C	C	C	C	C	C	C	C	C	C	C	C	C	C	C	C	C	C	C	C	C	C	C	C	C	C	C	C	C	C	C	C	C	C	C	C	C	C	C	C	C	C	C	C	C	C	C
c5401_829	C	C	C	C	C	C	C	C	C	C	C	C	C	C	C	C	C	C	C	C	C	C	C	C	C	C	C	C	C	C	C	C	C	C	C	C	C	C	C	C	C	C	C	C	C	C	C	C	C
AX_99479205	A	A	A	A	A	A	A	A	A	A	A	A	A	A	A	A	A	A	A	A	A	A	A	A	A	A	A	A	A	A	A	A	A	A	A	A	A	A	A	A	A	A	A	A	A	A	A	A	A
c17409_1226	G	G	G	G	G	G	G	G	G	G	G	G	G	G	G	G	G	G	G	G	G	G	G	G	G	G	G	G	G	G	G	G	G	G	G	G	G	A	R	R	R	G	G	G	G	G	G	G	G
c17409_976	T	T	T	T	T	T	T	T	T	T	T	T	T	T	T	T	T	T	T	T	T	T	T	T	T	T	T	T	T	T	T	T	T	T	T	T	T	C	Y	Y	Y	T	T	T	T	T	T	T	T
c10351_1174	A	A	A	A	A	A	A	A	A	A	A	A	A	A	A	A	A	A	A	A	A	A	A	A	A	A	A	A	A	A	A	A	A	A	A	A	A	G	R	R	R	A	A	A	A	A	A	A	A
c19764_1540	G	G	G	G	G	G	G	G	G	G	G	G	G	G	G	G	G	G	G	G	G	G	G	G	G	G	G	G	G	G	G	G	G	G	G	G	G	T	K	K	K	G	G	G	G	G	G	G	G
c21530_199	A	A	A	A	A	A	A	A	A	A	A	A	A	A	A	A	A	A	A	A	A	A	A	A	A	A	A	A	A	A	A	A	A	A	A	A	A	A	A	A	A	A	A	A	A	A	A	A	A
c552_1356	A	A	A	A	A	A	A	A	A	A	A	A	A	A	A	A	A	A	A	A	A	A	A	A	A	A	A	A	A	A	A	A	A	A	A	A	A	A	A	A	A	A	A	A	A	A	A	A	A
c552_682	T	T	T	T	T	T	T	T	T	T	T	T	T	T	T	T	T	T	T	T	T	T	T	T	T	T	T	T	T	T	T	T	T	T	T	T	T	T	T	T	T	T	T	T	T	T	T	T	T
AX_99587164	G	R	G	G	R	G	G	A	A	A	A	G	G	G	G	A	R	A	A	G	A	A	A	A	A	A	A	A	G	G	A	A	A	A	A	A	A	A	A	A	A	A	G	G	G	G	G	G	G
c9713_439	T	T	T	T	T	T	T	T	T	T	T	T	T	T	T	T	T	T	T	T	T	T	T	T	T	T	T	T	T	T	T	T	T	T	T	T	T	T	T	T	T	T	T	T	T	T	T	T	T
c920_591	T	T	T	T	T	T	T	T	T	T	T	T	T	T	T	T	T	T	T	T	T	T	T	T	T	T	T	T	T	T	T	T	T	T	T	T	T	T	T	T	T	T	T	T	T	T	T	T	T
c6218_1324	G	G	G	G	G	G	G	G	G	G	G	G	G	G	G	G	G	G	G	G	G	G	G	G	G	G	G	G	G	G	G	G	G	G	G	G	G	G	G	G	G	G	G	G	G	G	G	G	G
c3940_1884	C	C	C	C	C	C	C	C	C	C	C	C	C	C	C	C	C	C	C	C	C	C	C	C	C	C	C	C	C	C	C	C	C	C	C	C	C	T	Y	Y	Y	C	C	C	C	C	C	C	C
c17058_344	G	G	G	G	G	G	G	G	G	G	G	G	G	G	G	G	G	G	G	G	G	G	G	G	G	G	G	G	G	G	G	G	G	G	G	G	G	G	G	G	G	G	G	G	G	G	G	G	G
c15932_1173	C	C	C	C	C	C	C	C	C	C	C	C	C	C	C	C	C	C	C	C	C	C	C	C	C	C	C	C	C	C	C	C	C	C	C	C	C	C	C	C	C	C	C	C	C	C	C	C	C
c7821_382	T	T	T	T	T	T	T	T	T	T	T	T	T	T	T	T	T	T	T	T	T	T	T	T	T	T	T	T	T	T	T	T	T	T	T	T	T	T	T	T	T	T	T	T	T	T	T	T	T
c11577_456	A	A	A	A	A	A	A	A	A	A	A	A	A	A	A	A	A	A	A	A	A	A	A	A	A	A	A	A	A	A	A	A	A	A	A	A	A	A	A	A	A	A	A	A	A	A	A	A	A
c11577_831	A	A	A	A	A	A	A	A	A	A	A	A	A	A	A	A	A	A	A	A	A	A	A	A	A	A	A	A	A	A	A	A	A	A	A	A	A	A	A	A	A	A	A	A	A	A	A	A	A
c2071_1205	T	T	T	T	T	T	T	T	T	T	T	T	T	T	T	T	T	T	T	T	T	T	T	T	T	T	T	T	T	T	T	T	T	T	T	T	T	T	T	T	T	T	T	T	T	T	T	T	T
c16454_197	C	C	C	C	C	C	C	C	C	C	C	C	C	C	C	C	C	C	C	C	C	C	C	C	C	C	C	C	C	C	C	C	C	C	C	C	C	C	C	C	C	C	C	C	C	C	C	C	C
c24484_303	T	T	T	T	T	T	T	T	T	T	T	T	T	T	T	T	T	T	T	T	T	T	T	T	T	T	T	T	T	T	T	T	T	T	T	T	T	C	Y	Y	Y	T	T	T	T	T	T	T	T
c5081_929	C	C	C	C	C	C	C	C	C	C	C	C	C	C	C	C	C	C	C	C	C	C	C	C	C	C	C	C	C	C	C	C	C	C	C	C	C	C	C	C	C	C	C	C	C	C	C	C	C
c5382_725	A	A	A	A	A	A	A	A	A	A	A	A	A	A	A	A	A	A	A	A	A	A	A	A	A	A	A	A	A	A	A	A	A	A	A	A	A	A	A	A	A	A	A	A	A	A	A	A	A
c5758_1645	C	C	C	C	C	C	C	C	C	C	C	C	C	C	C	C	C	C	C	C	C	C	C	C	C	C	C	C	C	C	C	C	C	C	C	C	C	C	C	C	C	C	C	C	C	C	C	C	C
c5758_1660	A	A	A	A	A	A	A	A	A	A	A	A	A	A	A	A	A	A	A	A	A	A	A	A	A	A	A	A	A	A	A	A	A	A	A	A	A	G	R	R	R	A	A	A	A	A	A	A	A
c6598_581	T	T	T	T	T	T	T	T	T	T	T	T	T	T	T	T	T	T	T	T	T	T	T	T	T	T	T	T	T	T	T	T	T	T	T	T	T	T	T	T	T	T	T	T	T	T	T	T	T
c18040_773	A	A	A	A	A	A	A	A	A	A	A	A	A	A	A	A	A	A	A	A	A	A	A	A	A	A	A	A	A	A	A	A	A	A	A	A	A	G	R	R	R	A	A	A	A	A	A	A	A
c1950_466	A	A	A	A	A	A	A	A	A	A	A	A	A	A	A	A	A	A	A	A	A	A	A	A	A	A	A	A	A	A	A	A	A	A	A	A	A	G	R	R	R	A	A	A	A	A	A	A	A
c12779_636	T	T	T	T	T	T	T	T	T	T	T	T	T	T	T	T	T	T	T	T	T	T	T	T	T	T	T	T	T	T	T	T	T	T	T	T	T	T	T	T	T	T	T	T	T	T	T	T	T
c12779_767	A	A	A	A	A	A	A	A	A	A	A	A	A	A	A	A	A	A	A	A	A	A	A	A	A	A	A	A	A	A	A	A	A	A	A	A	A	A	A	A	A	A	A	A	A	A	A	A	A
c12779_849	C	C	C	C	C	C	C	C	C	C	C	C	C	C	C	C	C	C	C	C	C	C	C	C	C	C	C	C	C	C	C	C	C	C	C	C	C	T	Y	Y	Y	C	C	C	C	C	C	C	C
AX_99784599	C	C	C	C	C	C	C	C	C	C	C	C	C	C	C	C	C	C	C	C	C	C	C	C	C	C	C	C	C	C	C	C	A	M	A	M	M	C	M	C	A	M	C	C	C	C	C	C	C
c3353_1072	T	T	T	T	T	T	T	T	T	T	T	T	T	T	T	T	T	T	T	T	T	T	T	T	T	T	T	T	T	T	T	T	C	NA	T	T	T	C	Y	Y	Y	T	T	T	T	T	T	T	T
c3861_1295	G	G	G	G	G	G	G	G	G	G	G	G	G	G	G	G	G	G	G	G	G	G	G	G	G	G	G	G	G	G	G	G	A	G	G	G	G	A	R	R	R	G	G	G	G	G	G	G	G
c3861_1393	A	A	A	A	A	A	A	A	A	A	A	A	A	A	A	A	A	A	A	A	A	A	A	A	A	A	A	A	A	A	A	A	G	A	A	A	A	G	R	R	R	A	A	A	A	A	A	A	A
c5168_2118	G	G	G	G	G	G	G	G	G	G	G	G	G	G	G	G	G	G	G	G	G	G	G	G	G	G	G	G	G	G	G	G	G	G	G	G	G	G	G	G	G	G	G	G	G	G	G	G	G
c8904_1380	T	T	T	T	T	T	T	T	T	T	T	T	T	T	T	T	T	T	T	T	T	T	T	T	T	T	T	T	T	T	T	T	T	T	T	T	T	C	Y	Y	Y	T	T	T	T	T	T	T	T
c14241_610	C	C	C	C	C	C	C	C	C	C	C	C	C	C	C	C	C	C	C	C	C	C	C	C	C	C	C	C	C	C	C	C	T	C	C	C	C	T	Y	Y	Y	C	C	C	C	C	C	C	C
c60007_117	T	T	T	T	T	T	T	T	T	T	T	T	T	T	T	T	T	T	T	T	T	T	T	T	T	T	T	T	T	T	T	T	T	T	T	T	T	T	T	T	T	T	T	T	T	T	T	T	T
AX_99531459	A	A	A	A	A	A	A	A	A	A	A	A	A	A	A	A	A	A	A	A	A	A	A	A	A	A	A	A	A	A	A	A	G	R	G	R	G	A	G	A	G	R	A	A	A	A	A	A	A
AX_99251914	A	A	A	A	A	A	A	A	A	A	A	A	A	A	A	A	A	A	A	A	A	A	A	A	A	A	A	A	A	A	A	A	A	A	A	A	A	A	A	A	A	A	A	A	A	A	A	A	A
c4179_600	T	T	T	T	T	T	T	T	T	T	T	T	T	T	T	T	T	T	T	T	T	T	T	T	T	T	T	T	T	T	T	T	C	NA	T	T	T	C	Y	Y	Y	T	T	T	T	T	T	T	T
c6283_940	A	A	A	A	A	A	A	A	A	A	A	A	A	A	A	A	A	A	A	A	A	A	A	A	A	A	A	A	A	A	A	A	A	A	A	A	A	A	A	A	A	A	A	A	A	A	A	A	A
c10983_1027	C	C	C	C	C	C	C	C	C	C	C	C	C	C	C	C	C	C	C	C	C	C	C	C	C	C	C	C	C	C	C	C	C	C	C	C	C	C	C	C	C	C	C	C	C	C	C	C	C
c10983_272	G	G	G	G	G	G	G	G	G	G	G	G	G	G	G	G	G	G	G	G	G	G	G	G	G	G	G	G	G	G	G	G	G	G	G	G	G	G	G	G	G	G	G	G	G	G	G	G	G
c9523_740	C	C	C	C	C	C	C	C	C	C	C	C	C	C	C	C	C	C	C	C	C	C	C	C	C	C	C	C	C	C	C	C	T	C	C	C	C	T	Y	Y	Y	C	C	C	C	C	C	C	C
c11510_942	T	T	T	T	T	T	T	T	T	T	T	T	T	T	T	T	T	T	T	T	T	T	T	T	T	T	T	T	T	T	T	T	T	T	T	T	T	T	T	T	T	T	T	T	T	T	T	T	T
c4863_629	C	C	C	C	C	C	C	C	C	C	C	C	C	C	C	C	C	C	C	C	C	C	C	C	C	C	C	C	C	C	C	C	C	C	C	C	C	T	Y	Y	Y	C	C	C	C	C	C	C	C
c10617_1092	A	A	A	A	A	A	A	A	A	A	A	A	A	A	A	A	A	A	A	A	A	A	A	A	A	A	A	A	A	A	A	A	A	A	A	A	A	G	R	R	R	A	A	A	A	A	A	A	A
c10617_1115	T	T	T	T	T	T	T	T	T	T	T	T	T	T	T	T	T	T	T	T	T	T	T	T	T	T	T	T	T	T	T	T	T	T	T	T	T	T	T	T	T	T	T	T	T	T	T	T	T
c11180_860	T	T	T	T	T	T	T	T	T	T	T	T	T	T	T	T	T	T	T	T	T	T	T	T	T	T	T	T	T	T	T	T	T	T	T	T	T	T	T	T	T	T	T	T	T	T	T	T	T
c11180_863	T	T	T	T	T	T	T	T	T	T	T	T	T	T	T	T	T	T	T	T	T	T	T	T	T	T	T	T	T	T	T	T	T	T	T	T	T	T	T	T	T	T	T	T	T	T	T	T	T
c13447_1825	G	G	G	G	G	G	G	G	G	G	G	G	G	G	G	G	G	G	G	G	G	G	G	G	G	G	G	G	G	G	G	G	G	G	G	G	G	G	G	G	G	G	G	G	G	G	G	G	G
c2166_3369	T	T	T	T	T	T	T	T	T	T	T	T	T	T	T	T	T	T	T	T	T	T	T	T	T	T	T	T	T	T	T	T	T	T	T	T	T	T	T	T	T	T	T	T	T	T	T	T	T
c615_815	C	C	C	C	C	C	C	C	C	C	C	C	C	C	C	C	C	C	C	C	C	C	C	C	C	C	C	C	C	C	C	C	C	C	C	C	C	C	C	C	C	C	C	C	C	C	C	C	C
AX_99375243	G	G	G	G	G	G	G	G	G	G	G	G	G	G	G	G	G	G	G	G	G	G	G	G	G	G	G	G	G	G	G	G	G	G	G	G	G	G	G	G	G	G	G	G	G	G	G	G	G
AX_99696181	A	A	A	A	A	A	A	A	A	A	A	A	A	A	A	A	A	A	A	A	A	A	A	A	A	A	A	A	A	A	A	A	G	NA	A	G	G	G	G	G	G	A	A	A	A	A	A	A	A
c49394_99	T	T	T	T	T	T	T	T	T	T	T	T	T	T	T	T	T	T	T	T	T	T	T	T	T	T	T	T	T	T	T	T	T	T	T	T	T	T	T	T	T	T	T	T	T	T	T	T	T
c2935_219	T	T	T	T	T	T	T	T	T	T	T	T	T	T	T	T	T	T	T	T	T	T	T	T	T	T	T	T	T	T	T	T	T	T	T	T	T	T	T	T	T	T	T	T	T	T	T	T	T
c2935_751	A	A	A	A	A	A	A	A	A	A	A	A	A	A	A	A	A	A	A	A	A	A	A	A	A	A	A	A	A	A	A	A	A	A	A	A	A	G	R	R	R	A	A	A	A	A	A	A	A
c2961_1447	C	C	C	C	C	C	C	C	C	C	C	C	C	C	C	C	C	C	C	C	C	C	C	C	C	C	C	C	C	C	C	C	C	C	C	C	C	C	C	C	C	C	C	C	C	C	C	C	C
c2961_1523	C	C	C	C	C	C	C	C	C	C	C	C	C	C	C	C	C	C	C	C	C	C	C	C	C	C	C	C	C	C	C	C	C	C	C	C	C	C	C	C	C	C	C	C	C	C	C	C	C
c17251_502	A	A	A	A	A	A	A	A	A	A	A	A	A	A	A	A	A	A	A	A	A	A	A	A	A	A	A	A	A	A	A	A	A	A	A	A	A	G	R	R	G	A	A	A	A	A	A	A	A
c24774_623	T	T	T	T	T	T	T	T	T	T	T	T	T	T	T	T	T	T	T	T	T	T	T	T	T	T	T	T	T	T	T	T	T	T	T	T	T	C	Y	Y	C	T	T	T	T	T	T	T	T
c6312_268	A	A	A	A	A	A	A	A	A	A	A	A	A	A	A	A	A	A	A	A	A	A	A	A	A	A	A	A	A	A	A	A	A	A	A	A	A	A	A	A	A	A	A	A	A	A	A	A	A
c13893_494	A	A	M	A	A	A	A	A	A	A	A	A	A	A	A	A	A	A	A	A	A	A	A	A	A	A	A	A	A	A	A	A	A	A	A	A	A	A	A	A	A	A	C	A	A	C	C	C	C
c1391_1177	A	A	R	A	A	R	G	A	A	A	A	A	G	G	G	A	G	G	A	G	G	G	R	R	A	A	A	G	G	G	G	G	A	A	A	A	A	G	A	R	G	A	G	A	A	G	G	G	G
c1391_1334	T	T	T	T	T	T	T	T	T	T	T	T	T	T	T	T	T	T	T	T	T	T	T	T	T	T	T	T	T	T	T	T	T	T	T	T	T	T	T	T	T	T	T	T	T	T	T	T	T
c1391_1710	T	T	Y	T	T	Y	C	T	T	T	T	T	C	C	C	T	C	C	T	C	C	C	Y	Y	T	T	T	C	C	C	C	C	T	Y	T	T	T	C	T	Y	C	T	C	T	T	C	C	C	C
c17835_392	C	C	C	C	C	Y	T	C	C	C	C	C	T	T	T	C	T	T	C	T	T	T	Y	C	C	C	C	T	T	T	T	T	C	Y	C	C	C	T	C	Y	T	C	C	C	C	C	C	C	C
c14748_769	T	T	T	T	T	T	T	T	T	T	T	T	T	T	T	T	T	T	T	T	T	T	T	T	T	T	T	T	T	T	T	T	T	T	T	T	T	C	T	Y	C	T	T	T	T	T	T	T	T
c10290_971	T	T	T	T	T	Y	C	T	T	T	T	T	Y	T	C	T	T	T	T	C	Y	Y	C	Y	T	T	T	C	C	C	C	C	T	T	T	T	T	C	T	Y	C	T	T	T	T	T	T	T	T
c6497_1490	T	T	T	T	T	Y	C	T	T	T	T	T	Y	T	C	T	T	T	T	C	Y	Y	C	Y	T	T	T	C	C	C	C	C	T	T	T	T	T	T	T	T	T	T	T	T	T	T	T	T	T
c10831_757	C	C	Y	C	C	C	C	C	C	C	C	C	C	C	C	C	T	C	C	C	C	C	C	C	C	C	C	C	C	C	C	C	C	C	C	C	C	T	C	Y	T	C	T	C	C	T	T	T	T
c9904_844	T	T	Y	T	T	T	T	T	T	T	T	T	T	T	T	T	C	T	T	T	T	T	T	T	T	T	T	T	T	T	T	T	T	T	T	T	T	T	T	T	T	T	C	T	T	C	C	C	C
c5814_203	C	C	C	C	C	Y	T	C	C	C	C	C	Y	C	T	C	C	C	C	T	Y	Y	T	Y	C	C	C	T	T	T	T	T	T	Y	C	C	C	T	C	Y	T	C	C	C	C	C	C	C	C
c36205_179	A	A	A	A	A	A	A	A	A	A	A	A	A	A	A	A	G	A	A	A	A	A	A	A	A	A	A	A	A	A	A	A	G	R	A	A	A	G	G	G	G	A	A	A	A	A	A	A	A
c13282_675	T	T	T	T	T	T	T	T	T	T	T	T	T	T	T	T	T	T	T	T	T	T	T	T	T	T	T	T	T	T	T	T	T	T	T	T	T	T	T	T	T	T	T	T	T	T	T	T	T
c13282_921	A	A	A	A	A	A	A	A	A	A	A	A	A	A	A	A	A	A	A	A	A	A	A	A	A	A	A	A	A	A	A	A	A	A	A	A	A	A	A	A	A	A	A	A	A	A	A	A	A
c8847_305	T	T	T	T	T	T	T	T	T	T	T	T	T	T	T	T	T	T	T	T	T	T	T	T	T	T	T	T	T	T	T	T	T	T	T	T	T	T	T	T	T	T	T	T	T	T	T	T	T
c5876_972	G	G	G	G	G	G	G	G	G	G	G	G	G	G	G	G	G	G	G	G	G	G	G	G	G	G	G	G	G	G	G	G	G	G	G	G	G	G	G	G	G	G	G	G	G	G	G	G	G
c13043_1194	C	C	C	C	C	C	C	C	C	C	C	C	C	C	C	C	C	C	C	C	C	C	C	C	C	C	C	C	C	C	C	C	C	C	C	C	C	C	C	C	C	C	C	C	C	C	C	C	C
c19672_911	A	A	A	A	A	A	A	A	A	A	A	A	A	A	A	A	A	A	A	A	A	A	A	A	A	A	A	A	A	A	A	A	G	R	A	A	A	G	G	G	G	A	A	A	A	A	A	A	A
c5141_368	C	C	C	C	C	C	C	C	C	C	C	C	C	C	C	C	C	C	C	C	C	C	C	C	C	C	C	C	C	C	C	C	C	C	C	C	C	C	C	C	C	C	C	C	C	C	C	C	C
c2703_825	G	G	G	G	G	G	G	G	G	G	G	G	G	G	G	G	G	G	G	G	G	G	G	G	G	G	G	G	G	G	G	G	A	R	G	G	G	A	A	A	A	G	G	G	G	G	G	G	G
c4575_1020	C	C	C	C	C	C	C	C	C	C	C	C	C	C	C	C	C	C	C	C	C	C	C	C	C	C	C	C	C	C	C	C	C	C	C	C	C	C	C	C	C	C	C	C	C	C	C	C	C
c4575_762	T	T	T	T	T	T	T	T	T	T	T	T	T	T	T	T	T	T	T	T	T	T	T	T	T	T	T	T	T	T	T	T	G	K	T	T	T	G	G	G	G	T	T	T	T	T	T	T	T
c7987_559	T	T	T	T	T	T	T	T	T	T	T	T	T	T	T	T	T	T	T	T	T	T	T	T	T	T	T	T	T	T	T	T	T	T	T	T	T	T	T	T	T	T	T	T	T	T	T	T	T
c1209_651	C	C	C	C	C	C	C	C	C	C	C	C	C	C	C	C	C	C	C	C	C	C	C	C	C	C	C	C	C	C	C	C	C	C	C	C	C	C	C	C	C	C	C	C	C	C	C	C	C
c5969_816	A	A	A	A	A	A	A	A	A	A	A	A	A	A	A	A	A	A	A	A	A	A	A	A	A	A	A	A	A	A	A	A	A	A	A	A	A	A	A	A	A	A	A	A	A	A	A	A	A
c7873_129	G	G	G	G	G	G	G	G	G	G	G	G	G	G	G	G	T	G	G	T	G	G	G	G	G	G	G	T	G	T	T	T	G	G	G	G	G	G	G	G	G	G	G	G	G	G	G	G	G
c7977_2617	T	T	T	T	T	T	T	T	T	T	T	T	T	T	T	T	T	T	T	T	T	T	T	T	T	T	T	T	T	T	T	T	C	NA	T	T	T	T	C	C	C	C	T	T	T	T	T	T	T
c11218_796	A	A	A	A	A	A	A	A	A	A	A	A	A	A	A	A	G	A	A	G	G	R	G	R	G	G	G	G	G	G	G	G	A	A	A	A	A	A	A	A	A	A	A	A	A	A	A	A	A
c1765_676	T	T	T	T	T	T	T	T	T	T	T	T	T	T	T	T	C	T	T	C	T	T	T	T	T	T	T	C	T	C	C	C	T	T	T	T	T	T	T	T	T	T	T	T	T	T	T	T	T
c15426_307	C	C	C	C	C	C	C	C	C	C	C	C	C	C	C	C	C	C	C	C	C	C	C	C	C	C	C	C	C	C	C	C	C	NA	C	C	C	C	C	C	C	C	C	C	C	C	C	C	C
c31858_239	C	C	C	C	C	C	C	C	C	C	C	C	C	C	C	C	C	C	C	C	C	C	C	C	C	C	C	C	C	C	C	C	T	NA	C	C	C	C	T	T	T	T	C	C	C	C	C	C	C
c624_355	C	C	C	C	C	C	C	C	C	C	C	C	C	C	C	C	C	C	C	C	C	C	C	C	C	C	C	C	C	C	C	C	C	C	C	C	C	C	C	C	C	C	C	C	C	C	C	C	C
c1578_1606	A	A	A	A	A	A	A	A	A	A	A	A	A	A	A	G	R	A	A	G	A	A	A	A	A	A	A	G	R	R	G	G	A	A	A	A	A	A	A	A	A	A	A	A	A	A	A	A	A
c22876_256	C	C	C	C	C	C	C	C	C	C	C	C	C	C	C	C	C	C	C	C	C	C	C	C	C	C	C	C	C	C	C	C	C	C	C	C	C	C	C	C	C	C	C	C	C	C	C	C	C
c15725_1914	C	C	C	C	C	C	C	C	C	C	C	C	C	C	C	C	C	C	C	C	C	C	C	C	C	C	C	C	C	C	C	C	C	C	C	C	C	C	C	C	C	C	C	C	C	C	C	C	C
c45674_298	T	T	T	T	T	T	T	T	T	T	T	T	T	T	T	T	T	T	T	T	T	T	T	T	T	T	T	T	T	T	T	T	T	T	T	T	T	T	T	T	T	T	T	T	T	T	T	T	T
c3970_1532	T	T	T	T	T	T	T	T	T	T	T	T	T	T	T	T	T	T	T	T	T	T	T	T	T	T	T	T	T	T	T	T	T	T	T	T	T	T	T	T	T	T	T	T	T	T	T	T	T
c982_464	C	C	C	C	C	C	C	C	C	C	C	C	C	C	C	C	C	C	C	C	C	C	C	C	C	C	C	C	C	C	C	C	C	C	C	C	C	C	C	C	C	C	C	C	C	C	C	C	C
c4858_634	G	R	G	G	R	G	G	A	A	A	A	G	R	A	G	A	A	R	A	G	A	A	A	A	A	A	A	G	G	G	A	A	A	NA	A	A	A	A	A	A	A	A	G	G	G	A	G	G	G
c12914_1189	A	R	A	A	R	A	A	G	G	G	G	A	R	R	A	A	G	R	G	A	G	G	G	G	G	G	G	A	A	A	G	G	G	G	G	G	G	G	G	G	G	G	A	A	A	A	A	A	A
c1487_412	T	T	T	T	T	T	T	T	T	T	T	T	T	T	T	T	T	T	T	T	T	T	T	T	T	T	T	T	T	T	T	T	T	T	T	T	T	T	T	T	T	T	T	T	T	T	T	T	T
c6197_438	A	M	A	A	M	A	A	C	C	C	C	A	M	A	A	A	C	M	C	A	C	C	C	C	C	C	C	C	A	A	C	C	C	C	C	C	C	C	C	C	C	C	A	A	A	A	A	A	A
c24251_166	A	R	A	A	R	A	A	G	G	G	G	A	A	A	A	A	G	G	G	A	G	G	G	G	G	G	G	G	A	A	G	G	G	G	G	G	G	G	G	G	G	G	A	A	A	A	A	A	A
c10857_616	A	A	A	A	A	A	A	A	A	A	A	A	A	A	A	A	A	A	A	A	A	A	A	A	A	A	A	A	A	A	A	A	A	A	A	A	A	A	A	A	A	A	A	A	A	A	A	A	A
c10857_698	C	C	C	C	C	C	C	C	C	C	C	C	C	C	C	C	C	C	C	C	C	C	C	C	C	C	C	C	C	C	C	C	C	C	C	C	C	C	C	C	C	C	C	C	C	C	C	C	C
c3152_1314	C	Y	C	C	Y	C	C	T	T	T	T	C	C	C	C	C	T	T	T	C	T	T	T	T	T	T	T	T	C	C	T	T	T	T	T	T	T	T	T	T	T	T	C	C	C	C	C	C	C
c9231_1206	T	T	T	T	T	T	T	T	T	T	T	T	T	T	T	T	T	T	T	T	T	T	T	T	T	T	T	T	T	T	T	T	T	T	T	T	T	T	T	T	T	T	T	T	T	T	T	T	T
c9050_1003	T	Y	T	T	Y	T	T	C	C	C	C	T	T	T	T	T	C	C	C	Y	C	C	C	C	C	C	C	C	T	T	C	C	C	C	C	C	C	C	C	C	C	C	T	T	T	T	T	T	T
c974_405	T	T	T	T	T	T	T	T	T	T	T	T	T	T	T	T	T	T	T	T	T	T	T	T	T	T	T	T	T	T	T	T	T	T	T	T	T	T	T	T	T	T	T	T	T	T	T	T	T
c58385_63	A	A	A	A	A	A	A	A	A	A	A	A	A	A	A	A	A	A	A	A	A	A	A	A	A	A	A	A	A	A	A	A	A	A	A	A	A	A	A	A	A	A	A	A	A	A	A	A	A
c10382_724	A	A	A	A	A	A	A	A	A	A	A	A	A	A	A	A	A	A	A	A	A	A	A	A	A	A	A	A	A	A	A	A	R	A	A	A	A	A	R	R	R	R	A	A	A	A	A	A	A
c6588_1850	C	C	C	C	C	C	C	C	C	C	C	C	C	C	C	C	C	C	C	C	C	C	C	C	C	C	C	C	C	C	C	C	C	C	C	C	C	C	C	C	C	C	C	C	C	C	C	C	C
c6588_1934	G	G	G	G	G	G	G	G	G	G	G	G	G	G	G	G	G	G	G	G	G	G	G	G	G	G	G	G	G	G	G	G	G	G	G	G	G	G	G	G	G	G	G	G	G	G	G	G	G
c7648_259	T	T	T	T	T	T	T	T	T	T	T	T	T	T	T	T	T	T	T	T	T	T	T	T	T	T	T	T	T	T	T	T	C	NA	C	C	C	C	C	C	T	T	T	T	T	T	T	T	T
c25170_271	G	G	G	G	G	G	G	G	G	G	G	G	G	G	G	G	G	G	G	G	G	G	G	G	G	G	G	G	G	G	G	G	G	G	G	G	G	G	G	G	G	G	G	G	G	G	G	G	G
c23083_448	A	A	A	A	A	A	A	A	A	A	A	A	A	A	A	A	A	A	A	A	A	A	A	A	A	A	A	A	A	A	A	A	A	NA	A	A	A	A	A	NA	A	A	A	A	A	A	A	A	A
c8082_1530	A	A	A	A	A	A	A	A	A	A	A	A	A	A	A	A	A	A	A	A	A	A	A	A	A	A	A	A	A	A	A	A	A	A	A	A	A	A	A	A	A	A	A	A	A	A	A	A	A
c8082_2447	T	T	T	T	T	T	T	T	T	T	T	T	T	T	T	T	T	T	T	T	T	T	T	T	T	T	T	T	T	T	T	T	T	T	T	T	T	T	T	T	T	T	T	T	T	T	T	T	T
c6612_1773	T	Y	T	T	C	Y	C	C	C	C	C	T	C	C	C	C	T	T	T	C	C	C	C	C	C	C	C	T	C	C	T	T	C	Y	C	C	C	C	C	C	C	C	T	T	T	T	T	T	T
c27497_354	C	Y	C	C	T	Y	T	T	T	T	T	C	T	T	T	T	C	C	C	T	T	T	T	T	T	T	T	C	T	T	C	C	T	NA	T	T	T	T	T	T	T	T	C	C	C	C	C	C	C
c4149_1405	G	G	G	G	G	G	G	G	G	G	G	G	G	G	G	G	G	G	G	G	G	G	G	G	G	G	G	G	G	G	G	G	G	G	G	G	G	G	G	G	G	G	G	G	G	G	G	G	G
c3240_481	A	A	A	A	A	A	A	A	A	A	A	A	A	A	A	A	A	A	A	A	A	A	A	A	A	A	A	A	A	A	A	A	A	A	A	A	A	A	A	A	A	A	A	A	A	A	A	A	A
c51957_304	G	G	G	G	G	G	G	G	G	G	G	G	G	G	G	G	G	G	G	G	G	G	G	G	G	G	G	G	G	G	G	G	G	G	G	G	G	G	G	G	G	G	G	G	G	G	G	G	G
c8325_1087	C	C	C	C	C	C	C	C	C	C	C	C	C	C	C	C	C	C	C	C	C	C	C	C	C	C	C	C	C	C	C	C	C	C	C	C	C	C	C	C	C	C	C	C	C	C	C	C	C
c9239_460	G	G	G	G	G	G	G	G	G	G	G	G	G	G	G	G	G	G	G	G	G	G	G	G	G	G	G	G	G	G	G	G	G	G	G	G	G	G	G	G	G	G	G	G	G	G	G	G	G
AX_99502992	G	R	G	R	A	G	G	A	A	A	A	G	G	G	A	A	G	G	G	A	A	A	A	A	G	A	A	G	A	A	G	G	A	A	A	A	A	A	A	A	A	A	G	G	G	G	G	G	G
AX_99560686	C	C	C	C	C	C	C	C	C	C	C	C	C	C	C	C	C	C	C	C	C	C	C	C	C	C	C	C	C	C	C	C	C	C	C	C	C	C	C	C	C	C	C	C	C	C	C	C	C
c19727_433	C	C	C	C	C	C	C	C	C	C	C	C	C	C	C	C	C	C	C	C	C	C	C	C	C	C	C	C	C	C	C	C	C	C	C	C	C	C	C	C	C	C	C	C	C	C	C	C	C
c27613_298	G	K	K	K	T	G	G	T	T	T	T	G	G	G	T	T	T	T	T	T	T	T	T	T	T	T	T	T	T	T	T	T	T	T	T	T	T	T	T	T	T	T	G	G	T	T	T	T	T
c41262_167	C	C	C	C	C	C	C	C	C	C	C	C	C	C	C	C	C	C	C	C	C	C	C	C	C	C	C	C	C	C	C	C	C	C	C	C	C	C	C	C	C	C	C	C	C	C	C	C	C
c27172_186	A	R	A	R	G	A	A	G	G	G	G	A	A	A	G	G	A	A	A	G	G	G	G	G	A	G	G	A	G	G	A	A	G	R	G	G	G	G	G	G	G	G	A	A	A	A	A	A	A
c8982_784	A	R	A	R	G	A	A	G	G	G	G	A	A	A	G	G	A	A	A	G	G	G	G	G	A	G	G	A	G	G	A	A	G	G	G	G	G	G	G	G	G	G	A	A	A	A	A	A	A
c27145_171	T	T	T	T	T	T	T	T	T	T	T	T	T	T	T	T	T	T	T	T	T	T	T	T	T	T	T	T	T	T	T	T	T	T	T	T	T	T	T	T	T	T	T	T	T	T	T	T	T
AX_99233033	G	G	G	G	G	G	G	G	G	G	G	G	G	G	G	G	G	G	G	G	G	G	G	G	G	G	G	G	G	G	G	G	G	G	G	G	G	G	G	G	G	G	G	G	G	G	G	G	G
AX_99798146	A	A	R	A	A	A	A	A	A	A	A	A	A	A	A	A	A	A	A	A	A	A	A	A	A	A	A	A	A	A	A	A	A	A	A	A	A	A	A	A	A	A	G	A	G	G	G	G	G
c4335_574	G	G	G	G	G	G	G	G	G	G	G	G	G	G	G	G	G	G	G	G	G	G	G	G	G	G	G	G	G	G	G	G	G	G	G	G	G	G	G	G	G	G	G	G	G	G	G	G	G
c4512_1384	C	C	Y	C	C	C	C	C	C	C	C	C	C	C	C	C	T	T	T	C	C	C	C	C	Y	C	C	T	C	C	T	T	C	Y	C	C	C	C	C	C	C	C	C	C	T	T	T	T	T
c9343_708	G	G	G	G	G	G	G	G	G	G	G	G	G	G	G	G	G	G	G	G	G	G	G	G	G	G	G	G	G	G	G	G	G	G	G	G	G	G	G	G	G	G	G	G	G	G	G	G	G
c990_1737	A	A	A	A	A	A	A	A	A	A	A	A	A	A	A	A	A	A	A	A	A	A	A	A	A	A	A	A	A	A	A	A	A	A	A	A	A	A	A	A	A	A	A	A	A	A	A	A	A
AX_99461195	G	G	G	G	G	G	G	G	G	G	G	G	G	G	G	G	G	G	G	G	G	G	G	G	G	G	G	G	G	G	G	G	G	G	G	G	G	G	G	G	G	G	G	G	G	G	G	G	G
c12666_1048	G	G	G	G	G	G	G	G	G	G	G	G	G	G	G	G	G	G	G	G	G	G	G	G	G	G	G	G	G	G	G	G	G	G	G	G	G	G	G	G	G	R	G	G	G	G	G	G	G
c12666_782	T	T	T	T	T	T	T	T	T	T	T	T	T	T	T	T	T	T	T	T	T	T	T	T	T	T	T	T	T	T	T	T	T	T	T	T	T	T	T	T	T	T	T	T	T	T	T	T	T
c15550_551	A	A	R	A	A	A	A	A	A	A	A	A	A	A	A	A	G	G	G	A	A	A	A	A	A	A	A	A	G	G	G	G	A	R	A	A	A	A	A	A	A	A	A	A	G	G	G	G	G
c5344_4112	A	A	R	A	A	A	A	A	A	A	A	A	A	A	A	A	A	A	A	A	A	A	A	A	A	A	A	A	A	A	A	A	A	A	A	A	A	A	A	A	A	A	A	A	G	G	G	G	G
c9469_584	T	T	Y	T	T	T	T	T	T	T	T	T	T	T	T	T	T	T	T	T	T	T	T	T	T	T	T	T	T	T	T	T	T	T	T	C	C	T	T	T	T	Y	T	T	C	C	C	C	C
c9469_887	T	T	Y	T	T	T	T	T	T	T	T	T	T	T	T	T	T	T	T	T	T	T	T	T	T	T	T	T	T	T	T	T	T	T	T	T	T	T	T	T	T	T	T	T	C	C	C	C	C
AX_99499580	T	T	T	T	T	T	T	T	T	T	T	T	T	T	T	T	T	T	T	T	T	T	T	T	T	T	T	T	T	T	T	T	T	T	T	T	T	T	T	T	T	T	T	T	T	T	T	T	T
AX_99553551	T	T	T	T	T	T	T	T	T	T	T	T	T	T	T	T	T	T	T	T	T	T	T	T	T	T	T	T	T	T	T	T	T	T	T	T	T	T	T	T	T	T	T	T	T	T	T	T	T
c11017_1025	G	G	G	G	G	G	G	G	G	G	G	G	G	G	G	G	G	G	G	G	G	G	G	G	G	G	G	G	G	G	G	G	G	R	A	A	A	G	G	G	G	G	G	G	G	G	G	G	G
c11017_650	C	C	C	C	C	C	C	C	C	C	C	C	C	C	C	C	C	C	C	C	C	C	C	C	C	C	C	C	C	C	C	C	C	Y	T	T	T	C	C	C	C	C	C	C	C	C	C	C	C
AX_99326743	C	C	C	C	C	C	C	C	C	C	C	C	C	C	C	C	C	C	C	C	C	C	C	C	C	C	C	C	C	C	C	C	C	C	C	C	C	C	C	C	C	C	C	C	C	C	C	C	C
c3716_623	C	C	C	C	C	C	C	C	C	C	C	C	C	C	C	C	C	C	C	C	C	C	C	C	C	C	C	C	C	C	C	C	C	Y	T	T	T	C	C	C	C	C	C	C	C	C	C	C	C
c3716_638	T	T	T	T	T	T	T	T	T	T	T	T	T	T	T	T	T	T	T	T	T	T	T	T	T	T	T	T	T	T	T	T	T	Y	C	C	C	T	T	T	T	T	T	T	T	T	T	T	T
AX_99332718	T	K	T	K	G	T	T	G	G	G	G	K	G	T	T	K	G	G	G	G	G	G	G	G	G	G	G	G	G	G	G	G	G	G	G	G	G	G	G	G	G	G	T	T	T	G	T	T	T
c29417_721	C	C	C	C	C	C	C	C	C	C	C	C	C	C	C	C	C	C	C	C	C	C	C	C	C	C	C	C	C	C	C	C	C	C	C	C	C	C	C	C	C	C	C	C	C	C	C	C	C
AX_99879762	C	C	C	C	C	C	C	C	C	C	C	C	C	C	C	C	C	C	C	C	C	C	C	C	C	C	C	C	C	C	C	C	C	C	C	C	C	C	C	C	C	C	C	C	C	C	C	C	C
c2584_138	C	C	C	C	C	C	C	C	C	C	C	C	C	C	C	C	C	C	C	C	C	C	C	C	C	C	C	C	C	C	C	C	C	Y	T	T	T	T	C	Y	C	T	C	C	C	C	C	C	C
AX_99235328	G	G	G	G	G	G	G	G	G	G	G	G	G	G	G	G	G	G	G	G	G	G	G	G	G	G	G	G	G	G	G	G	G	G	G	G	G	G	G	G	G	G	G	G	G	G	G	G	G
AX_99306594	A	A	A	A	A	A	A	A	A	A	A	A	A	A	A	A	A	A	A	A	A	A	A	A	A	A	A	A	A	A	A	A	A	A	A	A	A	A	A	A	A	A	A	A	A	A	A	A	A
AX_99648951	T	T	T	T	T	T	T	T	T	T	T	T	T	T	T	T	T	T	T	T	T	T	T	T	T	T	T	T	T	T	T	T	T	T	T	T	T	T	T	T	T	T	T	T	T	T	T	T	T
AX_99325615	C	C	C	C	C	C	C	C	C	C	C	C	C	C	C	C	C	C	C	C	C	C	C	C	C	C	C	C	C	C	C	C	C	C	C	C	C	C	C	C	C	C	C	C	C	C	C	C	C
AX_99792810	A	R	A	R	R	A	A	G	G	G	G	A	A	A	A	G	G	G	G	G	G	G	G	G	G	G	G	G	G	G	G	G	G	G	G	G	G	G	G	G	G	G	A	A	A	G	A	A	A
AX_99813637	T	Y	T	Y	C	T	T	C	C	C	C	Y	T	T	T	C	C	C	C	C	C	C	C	C	C	C	C	C	C	C	C	C	C	C	C	C	C	C	C	C	C	C	T	T	T	C	T	T	T
c9226_460	T	T	Y	T	T	T	T	T	T	T	T	T	T	T	T	T	T	T	T	T	T	T	T	T	T	T	T	T	T	T	T	T	T	Y	C	C	C	C	C	C	T	C	C	T	C	C	C	C	C
AX_99246116	C	C	C	C	C	C	C	C	C	C	C	C	C	C	C	C	C	C	C	C	C	C	C	C	C	C	C	C	C	C	C	C	C	C	C	C	C	C	C	C	C	C	C	C	C	C	C	C	C
AX_99507868	G	R	G	G	R	G	G	A	A	A	A	G	G	G	G	R	A	A	A	A	A	A	A	A	A	A	A	A	A	A	A	A	A	A	A	A	A	A	A	A	A	A	G	G	A	A	G	G	G
AX_99547936	C	C	C	C	C	C	C	C	C	C	C	C	C	C	C	C	C	C	C	C	C	C	C	C	C	C	C	C	C	C	C	C	C	C	C	C	C	C	C	C	C	C	C	C	C	C	C	C	C
AX_99687271	A	R	A	R	G	A	A	G	G	G	G	R	A	A	A	R	G	G	G	G	G	G	G	G	G	G	G	G	G	G	G	G	G	G	G	G	G	G	G	G	G	G	A	A	G	G	A	A	A
AX_99243284	C	C	C	C	C	C	C	C	C	C	C	C	C	C	C	C	C	C	C	C	C	C	C	C	C	C	C	C	C	C	C	C	C	C	C	C	C	C	C	C	C	C	C	C	C	C	C	C	C
AX_99250570	A	R	A	G	G	A	A	G	G	G	G	R	A	A	A	A	G	G	G	G	G	G	G	G	G	G	G	G	G	G	G	G	G	G	G	G	G	G	G	G	G	G	A	A	G	G	A	A	A
AX_99415871	C	C	C	C	C	C	C	C	C	C	C	C	C	C	C	C	C	C	C	C	C	C	C	C	C	C	C	C	C	C	C	C	C	C	C	C	C	C	C	C	C	C	C	C	C	C	C	C	C
AX_99429098	T	T	T	T	T	T	T	T	T	T	T	T	T	T	T	T	T	T	T	T	T	T	T	T	T	T	T	T	T	T	T	T	T	T	T	T	T	T	T	T	T	T	T	T	T	T	T	T	T
AX_99444928	A	A	A	A	A	A	A	A	A	A	A	A	A	A	A	A	A	A	A	A	A	A	A	A	A	A	A	A	A	A	A	A	A	A	A	A	A	A	A	A	A	A	A	A	A	A	A	A	A
AX_99464442	T	Y	T	C	C	T	T	C	C	C	C	Y	T	T	T	T	C	C	C	C	C	C	C	C	C	C	C	C	C	C	C	C	C	C	C	C	C	C	C	C	C	C	T	T	C	C	T	T	T
AX_99484426	C	M	C	A	A	C	C	A	A	A	A	M	C	C	C	C	A	A	A	A	A	A	A	A	A	A	A	A	A	A	A	A	A	A	A	A	A	A	A	A	A	A	C	C	A	A	C	C	C
AX_99489625	A	A	A	C	M	A	A	A	A	A	A	M	A	A	A	A	A	A	A	A	A	A	A	A	A	A	A	A	A	A	A	A	A	A	A	A	A	A	A	A	A	A	A	A	A	A	A	A	A
AX_99507798	C	Y	C	T	T	C	C	T	T	T	T	Y	C	C	C	C	T	T	T	T	T	T	T	T	T	T	T	T	T	T	T	T	T	T	T	T	T	T	T	T	T	T	C	C	T	T	C	C	C
AX_99535443	C	C	C	T	Y	C	C	C	C	C	C	Y	C	C	C	C	C	C	C	C	C	C	C	C	C	C	C	C	C	C	C	C	C	C	C	C	C	C	C	C	C	C	C	C	C	C	C	C	C
AX_99566950	T	T	T	C	Y	T	T	T	T	T	T	Y	T	T	T	T	T	T	T	T	T	T	T	T	T	T	T	T	T	T	T	T	T	T	T	T	T	T	T	T	T	T	T	T	T	T	T	T	T
AX_99595652	T	T	T	T	T	T	T	T	T	T	T	T	T	T	T	T	T	T	T	T	T	T	T	T	T	T	T	T	T	T	T	T	T	T	T	T	T	T	T	T	T	T	T	T	T	T	T	T	T
AX_99597550	C	C	C	A	M	C	C	C	C	C	C	M	C	C	C	C	C	C	C	C	C	C	C	C	C	C	C	C	C	C	C	C	C	C	C	C	C	C	C	C	C	C	C	C	C	C	C	C	C
AX_99607521	G	R	G	A	A	G	G	A	A	A	A	R	G	G	G	G	A	A	A	A	A	A	A	A	A	A	A	A	A	A	A	A	A	A	A	A	A	A	A	A	A	A	G	G	A	A	G	G	G
AX_99655714	A	A	A	C	M	A	A	A	A	A	A	M	A	A	A	A	A	A	A	A	A	A	A	A	A	A	A	A	A	A	A	A	A	A	A	A	A	A	A	A	A	A	A	A	A	A	A	A	A
AX_99673813	C	C	C	C	C	C	C	C	C	C	C	C	C	C	C	C	C	C	C	C	C	C	C	C	C	C	C	C	C	C	C	C	C	C	C	C	C	C	C	C	C	C	C	C	C	C	C	C	C
AX_99758090	C	C	C	C	C	C	C	C	C	C	C	C	C	C	C	C	C	C	C	C	C	C	C	C	C	C	C	C	C	C	C	C	C	C	C	C	C	C	C	C	C	C	C	C	C	C	C	C	C
AX_99758735	T	T	T	C	Y	T	T	T	T	T	T	Y	T	T	T	T	T	T	T	T	T	T	T	T	T	T	T	T	T	T	T	T	T	T	T	T	T	T	T	T	T	T	T	T	T	T	T	T	T
AX_99784642	A	A	A	A	A	A	A	A	A	A	A	A	A	A	A	A	A	A	A	A	A	A	A	A	A	A	A	A	A	A	A	A	A	A	A	A	A	A	A	A	A	A	A	A	A	A	A	A	A
AX_99253560	C	C	C	C	C	C	C	C	C	C	C	C	C	C	C	C	C	C	C	C	C	C	C	C	C	C	C	C	C	C	C	C	C	C	C	C	C	C	C	C	C	C	C	C	C	C	C	C	C
AX_99260482	C	C	C	C	C	C	C	C	C	C	C	C	C	C	C	C	C	C	C	C	C	C	C	C	C	C	C	C	C	C	C	C	C	C	C	C	C	C	C	C	C	C	C	C	C	C	C	C	C
AX_99296816	G	G	G	G	G	G	G	G	G	G	G	G	G	G	G	G	G	G	G	G	G	G	G	G	G	G	G	G	G	G	G	G	G	G	G	G	G	G	G	G	G	G	G	G	G	G	G	G	G
AX_99310032	T	T	T	G	K	T	T	T	T	T	T	K	T	T	T	T	T	T	T	T	T	T	T	T	T	T	T	T	T	T	T	T	T	T	T	T	T	T	T	T	T	T	T	T	T	T	T	T	T
AX_99321233	A	A	A	G	R	A	A	A	A	A	A	R	A	A	A	A	A	A	A	A	A	A	A	A	A	A	A	A	A	A	A	A	A	A	A	A	A	A	A	A	A	A	A	A	A	A	A	A	A
AX_99335861	C	C	C	C	C	C	C	C	C	C	C	C	C	C	C	C	C	C	C	C	C	C	C	C	C	C	C	C	C	C	C	C	C	C	C	C	C	C	C	C	C	C	C	C	C	C	C	C	C
AX_99340321	T	T	T	T	T	T	T	T	T	T	T	T	T	T	T	T	T	T	T	T	T	T	T	T	T	T	T	T	T	T	T	T	T	T	T	T	T	T	T	T	T	T	T	T	T	T	T	T	T
AX_99368069	T	T	T	T	T	T	T	T	T	T	T	T	T	T	T	T	T	T	T	T	T	T	T	T	T	T	T	T	T	T	T	T	T	T	T	T	T	T	T	T	T	T	T	T	T	T	T	T	T
AX_99380521	C	M	C	A	A	C	C	A	A	A	A	M	C	C	C	C	A	A	A	A	A	A	A	A	A	A	A	A	A	A	A	A	A	A	A	A	A	A	A	A	A	A	C	C	A	A	C	C	C
AX_99433072	T	T	T	T	T	T	T	T	T	T	T	T	T	T	T	T	T	T	T	T	T	T	T	T	T	T	T	T	T	T	T	T	T	T	T	T	T	T	T	T	T	T	T	T	T	T	T	T	T
AX_99593840	C	C	C	C	C	C	C	C	C	C	C	C	C	C	C	C	C	C	C	C	C	C	C	C	C	C	C	C	C	C	C	C	C	C	C	C	C	C	C	C	C	C	C	C	C	C	C	C	C
AX_99624045	A	R	A	G	G	A	A	G	G	G	G	R	A	A	A	A	G	G	G	G	G	G	G	G	G	G	G	G	G	G	G	G	G	G	G	G	G	G	G	G	G	G	A	A	G	G	A	A	A
AX_99747526	C	C	C	C	C	C	C	C	C	C	C	C	C	C	C	C	C	C	C	C	C	C	C	C	C	C	C	C	C	C	C	C	C	C	C	C	C	C	C	C	C	C	C	C	C	C	C	C	C
AX_99465240	G	G	G	G	G	G	G	G	G	G	G	G	G	G	G	G	G	G	G	G	G	G	G	G	G	G	G	G	G	G	G	G	G	G	G	G	G	G	G	G	G	G	G	G	G	G	G	G	G
AX_99482325	C	C	C	T	Y	C	C	C	C	C	C	Y	C	C	C	C	C	C	C	C	C	C	C	C	C	C	C	C	C	C	C	C	C	C	C	C	C	C	C	C	C	C	C	C	C	C	C	C	C
AX_99576999	T	T	T	T	T	T	T	T	T	T	T	T	T	T	T	T	T	T	T	T	T	T	T	T	T	T	T	T	T	T	T	T	T	T	T	T	T	T	T	T	T	T	T	T	T	T	T	T	T
AX_99713755	G	R	G	G	R	G	G	A	A	A	A	G	G	G	G	G	A	A	A	A	A	A	A	A	A	A	A	A	A	A	A	A	A	A	A	A	A	A	A	A	A	A	G	G	A	A	G	G	G
AX_99831576	A	R	A	G	G	A	A	G	G	G	G	R	A	A	A	A	G	G	G	NA	G	G	G	G	G	G	G	G	G	G	G	G	G	R	G	G	G	G	G	R	G	G	A	A	G	G	A	A	A
AX_99490234	C	C	C	C	C	C	C	C	C	C	C	C	C	C	C	C	C	C	C	C	C	C	C	C	C	C	C	C	C	C	C	C	C	C	C	C	C	C	C	C	C	C	C	C	C	C	C	C	C
AX_99517666	A	M	A	C	C	A	A	C	C	C	C	M	A	A	A	A	C	C	C	C	C	C	C	C	C	C	C	C	C	C	C	C	C	C	C	C	C	C	C	C	C	C	A	A	A	C	A	A	A
AX_99542278	A	A	A	A	A	A	A	A	A	A	A	A	A	A	A	A	A	A	A	A	A	A	A	A	A	A	A	A	A	A	A	A	A	A	A	A	A	A	A	A	A	A	A	A	A	A	A	A	A
AX_99544696	C	M	C	A	A	C	C	A	A	A	A	M	C	C	C	C	A	A	A	A	A	A	A	A	A	A	A	A	A	A	A	A	A	A	A	A	A	A	A	A	A	A	C	C	C	A	C	C	C
AX_99673980	G	G	G	G	G	G	G	G	G	G	G	G	G	G	G	G	G	G	G	G	G	G	G	G	G	G	G	G	G	G	G	G	G	G	G	G	G	G	G	G	G	G	G	G	G	G	G	G	G
AX_99734821	C	C	C	T	Y	C	C	C	C	C	C	Y	C	C	C	C	C	C	C	C	C	C	C	C	C	C	C	C	C	C	C	C	C	C	C	C	C	C	C	C	C	C	C	C	C	C	C	C	C
AX_99786841	C	C	C	T	Y	C	C	C	C	C	C	Y	C	C	C	C	C	C	C	C	C	C	C	C	C	C	C	C	C	C	C	C	C	C	C	C	C	C	C	C	C	C	C	C	C	C	C	C	C
AX_99809710	A	A	A	A	A	A	A	A	A	A	A	A	A	A	A	A	A	A	A	A	A	A	A	A	A	A	A	A	A	A	A	A	A	A	A	A	A	A	A	A	A	A	A	A	A	A	A	A	A
AX_99813710	A	R	A	A	R	A	A	G	G	G	G	A	A	A	A	A	G	G	G	G	G	G	G	G	G	G	G	G	G	G	G	G	G	G	G	G	G	G	G	G	G	G	A	A	A	G	A	A	A
AX_99820038	C	C	C	C	C	C	C	C	C	C	C	C	C	C	C	C	C	C	C	C	C	C	C	C	C	C	C	C	C	C	C	C	C	C	C	C	C	C	C	C	C	C	C	C	C	C	C	C	C
c11254_254	G	G	G	G	G	G	G	G	G	G	G	G	G	G	G	G	G	G	G	G	G	G	G	G	G	G	G	G	G	G	G	G	G	G	G	G	G	G	G	G	G	G	G	G	G	G	G	G	G
c14490_1371	G	G	G	G	G	G	G	G	G	G	G	G	G	G	G	G	G	G	G	G	G	G	G	G	G	G	G	G	G	G	G	G	G	G	G	G	G	G	G	G	G	G	G	G	G	G	G	G	G
c14490_1935	T	T	T	T	T	T	T	T	T	T	T	T	T	T	T	T	T	T	T	T	T	T	T	T	T	T	T	T	T	T	T	T	T	T	T	T	T	T	T	T	T	T	T	T	T	C	C	C	C
c14490_769	C	C	C	C	C	C	C	C	C	C	C	C	C	C	C	C	C	C	C	C	C	C	C	C	C	C	C	C	C	C	C	C	C	C	C	C	C	C	C	C	C	C	C	C	C	C	C	C	C
AX_99601062	T	Y	T	Y	C	T	T	C	C	C	C	C	T	T	T	C	C	C	C	C	C	C	C	C	C	C	C	C	C	C	C	C	C	C	C	C	C	T	T	Y	C	T	T	T	T	C	C	C	T
c35371_803	A	A	A	A	A	A	A	A	A	A	A	G	A	A	A	A	A	A	A	A	A	A	A	A	A	A	A	A	A	A	A	A	A	A	A	A	A	A	A	A	A	A	A	A	A	A	A	A	A
c11405_198	T	K	T	K	G	T	T	G	G	G	G	G	T	T	G	G	G	G	G	G	G	G	G	G	G	G	G	G	G	G	G	G	G	G	G	G	G	G	G	G	G	G	T	T	T	G	T	T	G
c11405_213	G	R	G	R	A	G	G	A	A	A	A	G	G	G	A	A	A	A	A	A	A	A	A	A	A	A	A	A	A	A	A	A	A	A	A	A	A	A	A	A	A	A	G	G	G	A	G	G	A
c669_491	G	G	G	G	G	G	G	G	G	G	G	A	G	G	G	G	G	G	G	G	G	G	G	G	G	G	G	G	G	G	G	G	G	G	G	G	G	G	G	G	G	G	G	G	G	G	G	G	G
c21705_178	T	T	T	T	T	T	T	T	T	T	T	C	T	T	T	T	T	T	T	T	T	T	T	T	T	T	T	T	T	T	T	T	T	T	T	T	T	T	T	T	T	T	T	T	T	C	T	T	C
c26051_953	C	Y	C	Y	T	C	C	T	T	T	T	C	C	C	T	T	T	T	T	T	T	T	T	T	T	T	T	T	T	T	T	T	T	T	T	T	T	T	T	T	T	T	C	C	C	T	C	C	T
c5393_2497	T	T	T	T	T	T	T	T	T	T	T	T	T	T	T	T	T	T	T	T	T	T	T	T	T	T	T	T	T	T	T	T	T	T	T	T	T	T	T	T	T	T	T	T	T	T	T	T	T
AX_99433706	C	M	C	M	A	C	C	A	A	A	A	A	C	C	C	A	C	C	C	A	A	A	A	A	A	A	A	A	C	C	C	C	C	M	A	A	A	C	C	M	A	C	C	C	C	A	A	A	C
AX_99490265	G	G	G	G	G	G	G	G	G	G	G	G	G	G	G	G	G	G	G	G	G	G	G	G	G	G	G	G	G	G	G	G	G	G	G	G	G	G	G	G	G	G	G	G	G	G	G	G	G
AX_99500666	T	Y	T	Y	C	T	T	C	C	C	C	C	T	T	T	C	T	T	T	C	C	C	C	C	C	C	C	C	T	T	T	T	T	T	C	C	C	T	T	T	C	T	T	T	T	C	C	C	T
AX_99567860	T	Y	T	Y	C	T	T	C	C	C	C	C	T	T	T	C	T	T	T	C	C	C	C	C	C	C	C	C	T	T	T	T	T	NA	C	C	C	T	T	NA	C	T	T	T	T	C	C	C	T
AX_99871578	G	G	G	K	K	G	G	G	G	G	G	T	G	G	G	G	G	G	G	G	G	G	G	G	G	G	G	G	G	G	G	G	G	G	G	G	G	G	G	G	G	G	G	G	G	T	T	T	G
AX_99427253	C	C	C	Y	Y	C	C	C	C	C	C	T	C	C	C	C	C	C	C	NA	C	C	C	C	C	C	C	C	C	C	C	C	C	NA	C	C	C	C	C	NA	C	C	C	C	T	T	T	T	C
AX_99526465	C	C	C	Y	Y	C	C	C	C	C	C	T	C	C	C	C	C	C	C	C	C	C	C	C	C	C	C	C	C	C	C	C	C	C	C	C	C	C	C	C	C	C	C	C	T	T	T	T	C
AX_99770904	T	T	T	T	T	T	T	T	T	T	T	T	T	T	T	T	T	T	T	T	T	T	T	T	T	T	T	T	T	T	T	T	T	T	T	T	T	T	T	T	T	T	T	T	T	T	T	T	T
c5757_1762	C	C	C	C	C	C	C	C	C	C	C	C	C	C	C	C	C	C	C	C	C	C	C	C	C	C	C	C	C	C	C	C	C	C	C	C	C	C	C	C	C	C	C	C	C	C	C	C	C
c5674_1134	G	R	G	R	A	G	G	A	A	A	A	G	A	A	G	A	A	A	A	A	A	A	A	A	A	A	A	A	A	A	A	A	A	A	A	A	A	A	A	A	A	A	G	G	G	A	G	G	G
AX_99255125	G	G	G	R	R	G	G	G	G	G	G	A	G	G	G	G	G	G	G	G	G	G	G	G	G	G	G	G	G	G	G	G	G	G	G	G	G	G	G	G	G	G	G	G	G	G	G	G	G
AX_99264287	T	T	T	T	T	T	T	T	T	T	T	T	T	T	T	T	T	T	T	T	T	T	T	T	T	T	T	T	T	T	T	T	T	T	T	T	T	T	T	T	T	T	T	T	T	T	T	T	T
AX_99649104	T	T	T	T	T	T	T	T	T	T	T	T	T	T	T	T	T	T	T	T	T	T	T	T	T	T	T	T	T	T	T	T	T	T	T	T	T	T	T	T	T	T	T	T	T	T	T	T	T
c13058_694	T	T	T	T	T	T	T	T	T	T	T	T	T	T	T	T	T	T	T	T	T	T	T	T	T	T	T	T	T	T	T	T	T	T	T	T	T	T	T	T	T	T	T	T	T	T	T	T	T
c9581_1492	T	Y	T	Y	C	T	T	C	C	C	C	C	C	C	T	C	C	C	C	C	C	C	C	C	C	C	C	C	C	C	C	C	C	C	C	C	C	C	C	C	C	C	T	T	T	C	T	T	T
AX_99431063	A	A	A	R	R	A	A	A	A	A	A	G	A	A	A	A	A	A	A	A	A	A	A	A	A	A	A	A	A	A	A	A	G	R	A	A	A	G	R	R	A	G	A	A	A	A	A	A	A
AX_99574875	C	C	C	C	C	C	C	C	C	C	C	C	C	C	C	C	C	C	C	C	C	C	C	C	C	C	C	C	C	C	C	C	C	C	C	C	C	C	C	C	C	C	C	C	T	T	T	T	C
AX_99515479	C	C	C	C	C	C	C	C	C	C	C	C	C	C	C	C	C	C	C	C	C	C	C	C	C	C	C	C	C	C	C	C	T	Y	C	C	C	T	Y	Y	C	T	C	C	T	T	T	T	C
c8863_2325	C	C	C	C	C	C	C	C	C	C	C	C	C	C	C	C	C	C	C	C	C	C	C	C	C	C	C	C	C	C	C	C	C	C	C	C	C	C	C	C	C	C	C	C	C	C	C	C	C
c30512_412	A	A	A	A	R	A	A	A	A	A	A	R	A	A	A	A	A	A	A	A	A	A	A	A	A	A	A	A	A	A	A	A	A	A	A	A	A	A	A	A	A	A	A	A	A	A	A	A	A
AX_99450386	T	T	T	Y	Y	T	T	T	T	T	T	C	T	T	T	T	T	T	T	T	T	T	T	T	T	T	T	T	T	T	T	T	C	Y	T	T	T	C	Y	Y	T	T	T	T	C	C	C	C	T
c10586_777	G	G	G	G	G	G	G	G	G	G	G	G	G	G	G	G	G	G	G	G	G	G	G	G	G	G	G	G	G	G	G	G	G	G	G	G	G	G	G	G	G	G	G	G	G	G	G	G	G
AX_99807550	G	G	G	G	G	G	G	G	G	G	G	G	G	G	G	G	G	G	G	G	G	G	G	G	G	G	G	G	G	G	G	G	G	G	G	G	G	G	G	G	G	G	G	G	G	G	G	G	G
c1453_536	C	C	C	C	C	C	C	C	C	C	C	C	C	C	C	C	C	C	C	C	C	C	C	C	C	C	C	C	C	C	C	C	C	C	C	C	C	C	C	C	C	C	C	C	C	C	C	C	C
c12348_1073	G	G	G	G	R	G	G	G	G	G	G	R	G	G	G	G	G	G	G	G	G	G	G	G	G	G	G	G	G	G	G	G	G	G	G	G	G	G	G	G	G	G	G	G	G	G	G	G	G
c12348_1109	G	G	G	G	R	G	G	G	G	G	G	R	G	G	G	G	G	G	G	G	G	G	G	G	G	G	G	G	G	G	G	G	G	G	G	G	G	G	G	G	G	G	G	G	G	G	G	G	G
c12348_900	C	C	C	C	C	C	C	C	C	C	C	C	C	C	C	C	C	C	C	C	C	C	C	C	C	C	C	C	C	C	C	C	C	C	C	C	C	C	C	C	C	C	C	C	C	C	C	C	C
AX_99584157	C	C	C	C	C	C	C	C	C	C	C	C	C	C	C	C	C	C	C	C	C	C	C	C	C	C	C	C	C	C	C	C	C	C	C	C	C	C	C	C	C	C	C	C	C	C	C	C	C
AX_99592106	T	T	T	T	T	T	T	T	T	T	T	T	T	T	T	T	T	T	T	T	T	T	T	T	T	T	T	T	T	T	T	T	C	Y	T	T	T	C	Y	T	T	T	T	T	C	C	C	C	T
c16453_2135	G	G	G	G	G	G	G	G	G	G	G	G	G	G	G	G	G	G	G	G	G	G	G	G	G	G	G	G	G	G	G	G	G	G	G	G	G	G	G	G	G	G	G	G	G	G	G	G	G
AX_99682202	G	G	G	G	G	G	G	G	G	G	G	G	G	G	G	G	G	G	G	G	G	G	G	G	G	G	G	G	G	G	G	G	G	G	G	G	G	G	G	G	G	G	G	G	G	G	G	G	G
AX_99389810	T	T	T	T	T	T	T	T	T	T	T	T	T	T	T	T	T	T	T	T	T	T	T	T	T	T	T	T	T	T	T	T	T	T	T	T	T	T	T	T	T	T	T	T	T	T	T	T	T
AX_99628441	C	C	C	C	C	C	C	C	C	C	C	C	C	C	C	C	C	C	C	C	C	C	C	C	C	C	C	C	C	C	C	C	C	C	C	C	C	C	C	C	C	C	C	C	C	C	C	C	C
c15979_301	C	C	C	C	C	C	C	C	C	C	C	C	C	C	C	C	C	C	C	C	C	C	C	C	C	C	C	C	C	C	C	C	C	C	C	C	C	C	C	C	C	C	C	C	C	C	C	C	C
c4458_1534	C	C	C	C	Y	C	C	C	C	C	C	Y	C	C	C	C	C	C	C	C	C	C	C	C	C	C	C	C	C	C	C	C	C	C	C	C	C	C	C	C	C	C	C	C	C	C	C	C	C
c736_796	A	A	A	A	M	A	A	A	A	A	A	M	A	A	A	A	A	A	A	A	A	A	A	A	A	A	A	A	A	A	A	A	A	A	A	A	A	A	A	A	A	A	A	A	A	A	A	A	A
AX_99695965	A	M	M	A	M	M	C	C	C	C	C	A	C	C	C	C	C	C	C	C	C	C	C	C	C	C	C	C	C	C	C	C	A	M	M	A	A	A	M	C	C	C	C	C	C	C	C	C	C
c44356_158	G	R	G	R	R	G	G	A	A	A	A	G	G	G	G	A	A	A	A	A	A	A	A	A	A	A	A	A	A	A	A	A	A	A	A	A	A	A	A	A	A	A	G	G	G	A	G	G	G
c15893_419	C	C	C	C	C	C	C	C	C	C	C	C	C	C	C	C	C	C	C	C	C	C	C	C	C	C	C	C	C	C	C	C	C	C	C	C	C	C	C	C	C	C	C	C	C	C	C	C	C
c17119_212	C	C	C	C	C	C	C	C	C	C	C	C	C	C	C	C	C	C	C	C	C	C	C	C	C	C	C	C	C	C	C	C	C	C	C	C	C	C	C	C	C	C	C	C	C	C	C	C	C
c15131_449	T	K	T	K	K	T	T	G	G	G	G	T	T	T	T	G	G	G	G	G	G	G	G	G	G	G	G	G	G	G	G	G	G	G	G	G	G	G	G	G	G	G	T	T	T	G	T	T	T
c17643_491	A	A	A	A	A	A	A	A	A	A	A	A	A	A	A	A	A	A	A	A	A	A	A	A	A	A	A	A	A	A	A	A	A	A	A	A	A	A	A	A	A	A	A	A	A	A	A	A	A
c2015_320	C	Y	C	Y	T	C	C	T	T	T	T	Y	C	C	C	T	T	T	T	T	T	T	T	T	T	T	T	T	T	T	T	T	T	T	T	T	T	T	T	T	T	T	C	C	C	T	C	C	C
AX_99349251	G	K	K	G	K	K	T	T	T	T	T	G	T	T	T	T	T	T	T	T	T	T	T	T	T	T	T	T	T	T	T	T	T	T	T	T	T	T	T	T	T	T	T	T	T	T	T	T	T
c10902_1380	G	G	G	R	R	G	G	G	G	G	G	R	G	G	G	G	G	G	G	G	G	G	G	G	G	G	G	G	G	G	G	G	G	G	G	G	G	G	G	G	G	G	G	G	G	G	G	G	G
c14458_1604	T	T	T	T	T	T	T	T	T	T	T	T	T	T	T	T	T	T	T	T	T	T	T	T	T	T	T	T	T	T	T	T	T	T	T	T	T	T	T	T	T	T	T	T	T	T	T	T	T
c3220_1558	G	G	G	G	G	G	G	G	G	G	G	G	G	G	G	G	G	G	G	G	G	G	G	G	G	G	G	G	G	G	G	G	G	G	G	G	G	G	G	G	G	G	G	G	G	G	G	G	G
c3278_569	G	G	G	G	G	G	G	G	G	G	G	G	G	G	G	G	G	G	G	G	G	G	G	G	G	G	G	G	G	G	G	G	G	G	G	G	G	G	G	G	G	G	G	G	G	G	G	G	G
c4262_854	C	C	C	C	C	C	C	C	C	C	C	C	C	C	C	C	C	C	C	C	C	C	C	C	C	C	C	C	C	C	C	C	C	C	C	C	C	C	C	C	C	C	C	C	C	C	C	C	C
AX_99787643	A	R	R	A	R	R	G	G	G	G	G	A	G	G	G	G	G	G	G	G	G	G	G	G	G	G	G	G	G	G	G	G	R	NA	R	A	A	A	A	A	G	G	G	G	G	G	G	G	G
c11656_1300	A	A	A	A	A	A	A	A	A	A	A	A	A	A	A	A	A	A	A	A	A	A	A	A	A	A	A	A	A	A	A	A	A	A	A	A	A	A	A	A	A	A	A	A	A	A	A	A	A
c22581_275	G	R	G	R	A	G	G	A	A	A	A	R	G	G	G	R	A	A	A	A	A	A	A	A	A	A	A	A	A	A	A	A	A	A	A	A	A	A	A	A	A	A	G	G	A	A	G	G	G
c22581_567	G	K	G	G	K	G	G	T	T	T	T	G	G	G	G	K	T	T	T	T	T	T	T	T	T	T	T	T	T	T	T	T	T	T	T	T	T	T	T	T	T	T	G	G	T	T	G	G	G
c22581_643	T	Y	T	T	Y	T	T	C	C	C	C	T	T	T	T	Y	C	C	C	C	C	C	C	C	C	C	C	C	C	C	C	C	C	C	C	C	C	C	C	C	C	C	T	T	C	C	T	T	T
c281_231	C	C	C	Y	Y	C	C	C	C	C	C	Y	C	C	C	C	C	C	C	C	C	C	C	C	C	C	C	C	C	C	C	C	C	C	C	C	C	C	C	C	C	C	C	C	C	C	C	C	C
c281_261	A	R	A	A	R	A	A	G	G	G	G	A	A	A	A	R	G	G	G	G	G	G	G	G	G	G	G	G	G	G	G	G	G	G	G	G	G	G	G	G	G	G	A	A	G	G	A	A	A
c8523_2298	G	G	G	G	G	G	G	G	G	G	G	G	G	G	G	G	G	G	G	G	G	G	G	G	G	G	G	G	G	G	G	G	G	G	G	G	G	G	G	G	G	G	G	G	G	G	G	G	G
c10554_1527	T	Y	T	Y	C	T	T	C	C	C	C	Y	T	T	T	Y	C	C	C	C	C	C	C	C	C	C	C	C	C	C	C	C	C	C	C	C	C	C	C	C	C	C	T	T	C	C	T	T	T
c10554_1827	A	M	A	M	C	A	A	C	C	C	C	M	A	A	A	M	C	C	C	C	C	C	C	C	C	C	C	C	C	C	C	C	C	C	C	C	C	C	C	C	C	C	A	A	C	C	A	A	A
c13975_673	G	G	G	A	R	G	G	G	G	G	G	R	G	G	G	G	G	G	G	G	G	G	G	G	G	G	G	G	G	G	G	G	G	G	G	G	G	G	G	G	G	G	G	G	G	G	G	G	G
c14915_678	A	A	A	A	A	A	A	A	A	A	A	A	A	A	A	A	A	A	A	A	A	A	A	A	A	A	A	A	A	A	A	A	A	A	A	A	A	A	A	A	A	A	A	A	A	A	A	A	A
c1546_505	T	T	T	Y	Y	T	T	T	T	T	T	Y	T	T	T	T	T	T	T	T	T	T	T	T	T	T	T	T	T	T	T	T	T	T	T	T	T	T	T	T	T	T	T	T	T	T	T	T	T
c24034_96	G	G	G	A	R	G	G	G	G	G	G	R	G	G	G	G	G	G	G	G	G	G	G	G	G	G	G	G	G	G	G	G	G	G	G	G	G	G	G	G	G	G	G	G	G	G	G	G	G
c2532_1423	A	A	A	A	A	A	A	A	A	A	A	A	A	A	A	A	A	A	A	A	A	A	A	A	A	A	A	A	A	A	A	A	A	A	A	A	A	A	A	A	A	A	A	A	A	A	A	A	A
c53191_380	C	C	C	C	C	C	C	C	C	C	C	C	C	C	C	C	C	C	C	C	C	C	C	C	C	C	C	C	C	C	C	C	C	C	C	C	C	C	C	C	C	C	C	C	C	C	C	C	C
c6430_739	G	G	G	T	K	G	G	G	G	G	G	K	G	G	G	G	G	G	G	G	G	G	G	G	G	G	G	G	G	G	G	G	G	G	G	G	G	G	G	G	G	G	G	G	G	G	G	G	G
c8021_1307	G	G	G	G	G	G	G	G	G	G	G	G	G	G	G	G	G	G	G	G	G	G	G	G	G	G	G	G	G	G	G	G	G	G	G	G	G	G	G	G	G	G	G	G	G	G	G	G	G
c9834_652	T	K	T	K	G	T	T	G	G	G	G	K	T	T	T	G	G	G	G	G	G	G	G	G	G	G	G	G	G	G	G	G	G	G	G	G	G	G	G	G	G	G	T	T	G	G	T	T	T
c9959_609	C	C	C	C	C	C	C	C	C	C	C	C	C	C	C	C	C	C	C	C	C	C	C	C	C	C	C	C	C	C	C	C	C	C	C	C	C	C	C	C	C	C	C	C	C	C	C	C	C
c15269_296	C	C	C	C	C	C	C	C	C	C	C	C	C	C	C	C	C	C	C	C	C	C	C	C	C	C	C	C	C	C	C	C	C	C	C	C	C	C	C	C	C	C	C	C	C	C	C	C	C
c15269_404	T	Y	T	T	Y	T	T	C	C	C	C	T	T	T	T	T	C	C	C	C	C	C	C	C	C	C	C	C	C	C	C	C	C	C	C	C	C	C	C	C	C	C	T	T	C	C	T	T	T
c21571_274	T	T	T	T	T	T	T	T	T	T	T	T	T	T	T	T	T	T	T	T	T	T	T	T	T	T	T	T	T	T	T	T	T	T	T	T	T	T	T	T	T	T	T	T	T	T	T	T	T
c35098_376	G	G	G	G	G	G	G	G	G	G	G	G	G	G	G	G	G	G	G	G	G	G	G	G	G	G	G	G	G	G	G	G	G	G	G	G	G	G	G	G	G	G	G	G	G	G	G	G	G
c2141_754	G	G	G	G	G	G	G	G	G	G	G	G	G	G	G	G	G	G	G	G	G	G	G	G	G	G	G	G	G	G	G	G	G	G	G	G	G	G	G	G	G	G	G	G	G	G	G	G	G
c11930_1073	T	Y	T	T	Y	T	T	C	C	C	C	T	T	T	T	Y	C	C	C	C	C	C	C	C	C	C	C	C	C	C	C	C	C	C	C	C	C	C	C	C	C	C	T	T	C	C	T	T	T
c1341_747	G	R	G	G	R	G	G	A	A	A	A	G	G	G	G	R	A	A	A	A	A	A	A	A	A	A	A	A	A	A	A	A	A	A	A	A	A	A	A	A	A	A	G	G	A	A	G	G	G
c27335_210	G	R	G	G	R	G	G	A	A	A	A	G	G	G	G	R	A	A	A	A	A	A	A	A	A	A	A	A	A	A	A	A	A	A	A	A	A	A	A	A	A	A	G	G	A	A	G	G	G
c3912_1259	C	C	C	T	Y	C	C	C	C	C	C	Y	C	C	C	C	C	C	C	C	C	C	C	C	C	C	C	C	C	C	C	C	C	C	C	C	C	C	C	C	C	C	C	C	C	C	C	C	C
c8209_338	G	G	G	A	R	G	G	G	G	G	G	R	G	G	G	G	G	G	G	G	G	G	G	G	G	G	G	G	G	G	G	G	G	G	G	G	G	G	G	G	G	G	G	G	G	G	G	G	G
c10953_201	A	A	A	G	R	A	A	A	A	A	A	R	A	A	A	A	A	A	A	A	A	A	A	A	A	A	A	A	A	A	A	A	A	A	A	A	A	A	A	A	A	A	A	A	A	A	A	A	A
c10953_544	C	C	C	T	Y	C	C	C	C	C	C	Y	C	C	C	C	C	C	C	C	C	C	C	C	C	C	C	C	C	C	C	C	C	C	C	C	C	C	C	C	C	C	C	C	C	C	C	C	C
c10953_774	T	T	T	G	K	T	T	T	T	T	T	K	T	T	T	T	T	T	T	T	T	T	T	T	T	T	T	T	T	T	T	T	T	T	T	T	T	T	T	T	T	T	T	T	T	T	T	T	T
c12224_552	A	M	A	C	C	A	A	C	C	C	C	M	A	A	A	A	C	C	C	C	C	C	C	C	C	C	C	C	C	C	C	C	C	C	C	C	C	C	C	C	C	C	A	A	C	C	A	A	A
c13361_1021	T	T	T	T	T	T	T	C	C	C	C	T	T	T	T	T	C	C	C	C	C	C	C	C	C	C	C	C	C	C	NA	C	C	C	C	C	C	C	C	C	C	C	T	T	C	C	T	T	T
c16650_748	T	T	T	T	T	T	T	T	T	T	T	T	T	T	T	T	T	T	T	T	T	T	T	T	T	T	T	T	T	T	T	T	T	T	T	T	T	T	T	T	T	T	T	T	T	T	T	T	T
c2672_560	T	T	T	C	Y	T	T	T	T	T	T	Y	T	T	T	T	T	T	T	T	T	T	T	T	T	T	T	T	T	T	T	T	T	T	T	T	T	T	T	T	T	T	T	T	T	T	T	T	T
c31397_211	G	G	G	G	G	G	G	G	G	G	G	G	G	G	G	G	G	G	G	G	G	G	G	G	G	G	G	G	G	G	G	G	G	G	G	G	G	G	G	G	G	G	G	G	G	G	G	G	G
c3261_488	T	T	T	T	T	T	T	T	T	T	T	T	T	T	T	T	T	T	T	T	T	T	T	T	T	T	T	T	T	T	T	T	T	T	T	T	T	T	T	T	T	T	T	T	T	T	T	T	T
c3261_572	G	G	G	G	G	G	G	G	G	G	G	G	G	G	G	G	G	G	G	G	G	G	G	G	G	G	G	G	G	G	G	G	G	G	G	G	G	G	G	G	G	G	G	G	G	G	G	G	G
c4523_213	A	M	A	C	C	A	A	C	C	C	C	M	A	A	A	A	C	C	C	C	C	C	C	C	C	C	C	C	C	C	C	C	C	C	C	C	C	C	C	C	C	C	A	A	C	C	A	A	A
c6749_514	A	A	A	G	R	A	A	A	A	A	A	R	A	A	A	A	A	A	A	A	A	A	A	A	A	A	A	A	A	A	A	A	A	A	A	A	A	A	A	A	A	A	A	A	A	A	A	A	A
c10024_277	C	C	C	C	C	C	C	C	C	C	C	C	C	C	C	C	C	C	C	C	C	C	C	C	C	C	C	C	C	C	C	C	C	C	C	C	C	C	C	C	C	C	C	C	C	C	C	C	C
c10328_498	G	G	G	T	K	G	G	G	G	G	G	K	G	G	G	G	G	G	G	G	G	G	G	G	G	G	G	G	G	G	G	G	G	G	G	G	G	G	G	G	G	G	G	G	G	G	G	G	G
c11972_895	G	K	G	G	K	G	G	T	T	T	T	G	G	G	G	G	T	T	T	T	T	T	T	T	T	T	T	T	T	T	T	T	T	T	T	T	T	T	T	T	T	T	G	G	T	T	G	G	G
c11972_951	C	Y	C	C	Y	C	C	T	T	T	T	C	C	C	C	C	T	T	T	T	T	T	T	T	T	T	T	T	T	T	T	T	T	T	T	T	T	T	T	T	T	T	C	C	T	T	C	C	C
c15636_131	A	A	A	G	R	A	A	A	A	A	A	R	A	A	A	A	A	A	A	A	A	A	A	A	A	A	A	A	A	A	A	A	A	A	A	A	A	A	A	A	A	A	A	A	A	A	A	A	A
c15714_1075	C	C	C	C	C	C	C	C	C	C	C	C	C	C	C	C	C	C	C	C	C	C	C	C	C	C	C	C	C	C	C	C	C	C	C	C	C	C	C	C	C	C	C	C	C	C	C	C	C
c19400_377	T	T	T	C	Y	T	T	T	T	T	T	Y	T	T	T	T	T	T	T	T	T	T	T	T	T	T	T	T	T	T	T	T	T	T	T	T	T	T	T	T	T	T	T	T	T	T	T	T	T
c27213_293	A	A	A	A	A	A	A	A	A	A	A	A	A	A	A	A	A	A	A	A	A	A	A	A	A	A	A	A	A	A	A	A	A	A	A	A	A	A	A	A	A	A	A	A	A	A	A	A	A
c5897_2235	C	C	C	T	Y	C	C	C	C	C	C	Y	C	C	C	C	C	C	C	C	C	C	C	C	C	C	C	C	C	C	C	C	C	C	C	C	C	C	C	C	C	C	C	C	C	C	C	C	C
c7717_1269	T	T	T	T	T	T	T	T	T	T	T	T	T	T	T	T	T	T	T	T	T	T	T	T	T	T	T	T	T	T	T	T	T	T	T	T	T	T	T	T	T	T	T	T	T	T	T	T	T
c10508_268	C	C	C	C	C	C	C	C	C	C	C	C	C	C	C	C	C	C	C	C	C	C	C	C	C	C	C	C	C	C	C	C	C	C	C	C	C	C	C	C	C	C	C	C	C	C	C	C	C
c11869_749	A	A	A	A	A	A	A	A	A	A	A	A	A	A	A	A	A	A	A	A	A	A	A	A	A	A	A	A	A	A	A	A	A	A	A	A	A	A	A	A	A	A	A	A	A	A	A	A	A
c12644_561	G	R	G	A	A	G	G	A	A	A	A	R	G	G	G	G	A	A	A	A	A	A	A	A	A	A	A	A	A	A	A	A	A	A	A	A	A	A	A	A	A	A	G	G	A	A	G	G	G
c1780_1316	C	C	C	C	C	C	C	C	C	C	C	C	C	C	C	C	C	C	C	C	C	C	C	C	C	C	C	C	C	C	C	C	C	C	C	C	C	C	C	C	C	C	C	C	C	C	C	C	C
c21334_386	G	R	G	G	R	G	G	A	A	A	A	G	G	G	G	G	A	A	A	A	A	A	A	A	A	A	A	A	A	A	A	A	A	A	A	A	A	A	A	A	A	A	G	G	A	A	G	G	G
c3739_434	C	C	C	C	C	C	C	C	C	C	C	C	C	C	C	C	C	C	C	C	C	C	C	C	C	C	C	C	C	C	C	C	C	C	C	C	C	C	C	C	C	C	C	C	C	C	C	C	C
c425_589	C	Y	C	T	T	C	C	T	T	T	T	Y	C	C	C	C	T	T	T	T	T	T	T	T	T	T	T	T	T	T	T	T	T	T	T	T	T	T	T	T	T	T	C	C	T	T	C	C	C
c4263_596	A	A	A	A	A	A	A	A	A	A	A	A	A	A	A	A	A	A	A	A	A	A	A	A	A	A	A	A	A	A	A	A	A	A	A	A	A	A	A	A	A	A	A	A	A	A	A	A	A
c4693_368	C	M	C	C	M	C	C	A	A	A	A	C	C	C	C	C	A	A	A	A	A	A	A	A	A	A	A	A	A	A	A	A	A	A	A	A	A	A	A	A	A	A	C	C	A	A	C	C	C
c5721_1837	T	T	T	T	T	T	T	T	T	T	T	T	T	T	T	T	T	T	T	T	T	T	T	T	T	T	T	T	T	T	T	T	T	T	T	T	T	T	T	T	T	T	T	T	T	T	T	T	T
c221_444	T	T	T	C	Y	T	T	T	T	T	T	Y	T	T	T	T	T	T	T	T	T	T	T	T	T	T	T	T	T	T	T	T	T	NA	T	T	T	T	T	NA	T	T	T	T	T	T	T	T	T
c3031_870	G	G	G	G	G	G	G	G	G	G	G	G	G	G	G	G	G	G	G	G	G	G	G	G	G	G	G	G	G	G	G	G	G	G	G	G	G	G	G	G	G	G	G	G	G	G	G	G	G
c4132_107	T	T	T	T	T	T	T	T	T	T	T	T	T	T	T	T	T	T	T	T	T	T	T	T	T	T	T	T	T	T	T	T	T	T	T	T	T	T	T	T	T	T	T	T	T	T	T	T	T
c20070_356	T	Y	T	C	C	T	T	C	C	C	C	Y	T	T	T	T	C	C	C	C	C	C	C	C	C	C	C	C	C	C	C	C	C	C	C	C	C	C	C	C	C	C	T	T	C	C	T	T	T
c211_587	G	G	G	G	G	G	G	G	G	G	G	G	G	G	G	G	G	G	G	G	G	G	G	G	G	G	G	G	G	G	G	G	G	G	G	G	G	G	G	G	G	G	G	G	G	G	G	G	G
c21624_348	A	A	A	A	A	A	A	A	A	A	A	A	A	A	A	A	A	A	A	A	A	A	A	A	A	A	A	A	A	A	A	A	A	A	A	A	A	A	A	A	A	A	A	A	A	A	A	A	A
c1635_2247	G	G	G	A	R	G	G	G	G	G	G	R	G	G	G	G	G	G	G	G	G	G	G	G	G	G	G	G	G	G	G	G	G	G	G	G	G	G	G	G	G	G	G	G	G	G	G	G	G
c8130_812	A	R	A	A	R	A	A	G	G	G	G	A	A	A	A	A	G	G	G	G	G	G	G	G	G	G	G	G	G	G	G	G	G	G	G	G	G	G	G	G	G	G	A	A	G	G	A	A	A
c12528_1008	G	R	G	A	A	G	G	A	A	A	A	R	G	G	G	G	A	A	A	A	A	A	A	A	A	A	A	A	A	A	A	A	A	A	A	A	A	A	A	A	A	A	G	G	A	A	G	G	G
c12528_1773	C	M	C	A	A	C	C	A	A	A	A	M	C	C	C	C	A	A	A	A	A	A	A	A	A	A	A	A	A	A	A	A	A	A	A	A	A	A	A	A	A	A	C	C	A	A	C	C	C
c12528_1931	C	Y	C	T	T	C	C	T	T	T	T	Y	C	C	C	C	T	T	T	T	T	T	T	T	T	T	T	T	T	T	T	T	T	T	T	T	T	T	T	T	T	T	C	C	T	T	C	C	C
c26715_198	G	R	G	G	R	G	G	A	A	A	A	G	G	G	G	G	A	A	A	A	A	A	A	A	A	A	A	A	A	A	A	A	A	A	A	A	A	A	A	A	A	A	G	G	A	A	G	G	G
c8262_498	C	C	C	C	C	C	C	C	C	C	C	C	C	C	C	C	C	C	C	C	C	C	C	C	C	C	C	C	C	C	C	C	C	C	C	C	C	C	C	C	C	C	C	C	C	C	C	C	C
c3698_994	G	R	G	G	R	G	G	A	A	A	A	G	G	G	G	G	A	A	A	A	A	A	A	A	A	A	A	A	A	A	A	A	A	A	A	A	A	A	A	A	A	A	G	G	A	A	G	G	G
c1083_1803	T	Y	T	C	C	T	T	C	C	C	C	Y	T	T	T	T	C	C	C	C	C	C	C	C	C	C	C	C	C	C	C	C	C	C	C	C	C	C	C	C	C	C	T	T	C	C	T	T	T
c1083_916	A	R	A	G	G	A	A	G	G	G	G	R	A	A	A	A	G	G	G	G	G	G	G	G	G	G	G	G	G	G	G	G	G	G	G	G	G	G	G	G	G	G	A	A	G	G	A	A	A
c1282_1942	T	Y	T	T	Y	T	T	C	C	C	C	T	T	T	T	T	C	C	C	C	C	C	C	C	C	C	C	C	C	C	C	C	C	C	C	C	C	C	C	C	C	C	T	T	C	C	T	T	T
c1788_3203	G	G	G	G	G	G	G	G	G	G	G	G	G	G	G	G	G	G	G	G	G	G	G	G	G	G	G	G	G	G	G	G	G	G	G	G	G	G	G	G	G	G	G	G	G	G	G	G	G
c2683_1013	G	G	G	A	R	G	G	G	G	G	G	R	G	G	G	G	G	G	G	G	G	G	G	G	G	G	G	G	G	G	G	G	G	G	G	G	G	G	G	G	G	G	G	G	G	G	G	G	G
c7113_472	C	Y	C	T	T	C	C	T	T	T	T	Y	C	C	C	C	T	T	T	T	T	T	T	T	T	T	T	T	T	T	T	T	T	T	T	T	T	T	T	T	T	T	C	C	T	T	C	C	C
c7578_256	A	R	A	G	G	A	A	G	G	G	G	R	A	A	A	A	G	G	G	G	G	G	G	G	G	G	G	G	G	G	G	G	G	G	G	G	G	G	G	G	G	G	A	A	G	G	A	A	A
c7578_258	A	R	A	G	G	A	A	G	G	G	G	R	A	A	A	A	G	G	G	G	G	G	G	G	G	G	G	G	G	G	G	G	G	G	G	G	G	G	G	G	G	G	A	A	G	G	A	A	A
AX_99714036	C	C	C	C	C	C	C	C	C	C	C	C	C	C	C	C	C	C	C	C	C	C	C	C	C	C	C	C	C	C	C	C	C	C	C	C	C	C	C	C	C	C	C	C	C	C	C	C	C
c11311_406	A	R	A	A	R	A	A	G	G	G	G	A	A	A	A	A	G	G	G	G	G	G	G	G	G	G	G	G	G	G	G	G	G	G	G	G	G	G	G	G	G	G	A	A	G	G	A	A	A
c16658_1662	T	K	T	T	K	T	T	G	G	G	G	T	T	T	T	T	G	G	G	G	G	G	G	G	G	G	G	G	G	G	G	G	G	G	G	G	G	G	G	G	G	G	T	T	G	G	T	T	T
c16658_204	A	R	A	A	R	A	A	G	G	G	G	A	A	A	A	A	G	G	G	G	G	G	G	G	G	G	G	G	G	G	G	G	G	G	G	G	G	G	G	G	G	G	A	A	G	G	A	A	A
c19269_712	G	R	G	A	A	G	G	A	A	A	A	R	G	G	G	G	A	A	A	A	A	A	A	A	A	A	A	A	A	A	A	A	A	A	A	A	A	A	A	A	A	A	G	G	A	A	G	G	G
c31204_89	T	T	T	T	T	T	T	T	T	T	T	T	T	T	T	T	T	T	T	T	T	T	T	T	T	T	T	T	T	T	T	T	T	T	T	T	T	T	T	T	T	T	T	T	T	T	T	T	T
c5255_775	G	R	G	A	A	G	G	A	A	A	A	R	G	G	G	G	A	A	A	A	A	A	A	A	A	A	A	A	A	A	A	A	A	A	A	A	A	A	A	A	A	A	G	G	A	A	G	G	G
c9422_440	T	T	T	C	Y	T	T	T	T	T	T	Y	T	T	T	T	T	T	T	T	T	T	T	T	T	T	T	T	T	T	T	T	T	T	T	T	T	T	T	T	T	T	T	T	T	T	T	T	T
c11780_1659	A	R	A	G	G	A	A	G	G	G	G	R	A	A	A	A	G	G	G	G	G	G	G	G	G	G	G	G	G	G	G	G	G	G	G	G	G	G	G	G	G	G	A	A	G	G	A	A	A
c1657_3315	G	G	G	A	R	G	G	G	G	G	G	R	G	G	G	G	G	G	G	G	G	G	G	G	G	G	G	G	G	G	G	G	G	G	G	G	G	G	G	G	G	G	G	G	G	G	G	G	G
c1657_4353	C	C	C	T	Y	C	C	C	C	C	C	Y	C	C	C	C	C	C	C	C	C	C	C	C	C	C	C	C	C	C	C	C	C	C	C	C	C	C	C	C	C	C	C	C	C	C	C	C	C
c1657_4460	C	C	C	T	Y	C	C	C	C	C	C	Y	C	C	C	C	C	C	C	C	C	C	C	C	C	C	C	C	C	C	C	C	C	C	C	C	C	C	C	C	C	C	C	C	C	C	C	C	C
c26421_375	C	C	C	C	C	C	C	C	C	C	C	C	C	C	C	C	C	C	C	C	C	C	C	C	C	C	C	C	C	C	C	C	C	C	C	C	C	C	C	C	C	C	C	C	C	C	C	C	C
c3653_557	T	T	T	T	T	T	T	T	T	T	T	T	T	T	T	T	T	T	T	T	T	T	T	T	T	T	T	T	T	T	T	T	T	T	T	T	T	T	T	T	T	T	T	T	T	T	T	T	T
c3618_282	C	C	C	C	C	C	C	C	C	C	C	C	C	C	C	C	C	C	C	C	C	C	C	C	C	C	C	C	C	C	C	C	C	C	C	C	C	C	C	C	C	C	C	C	C	C	C	C	C
c4044_816	G	G	G	G	G	G	G	G	G	G	G	G	G	G	G	G	G	G	G	G	G	G	G	G	G	G	G	G	G	G	G	G	G	G	G	G	G	G	G	G	G	G	G	G	G	G	G	G	G
c29176_200	A	A	A	C	M	A	A	A	A	A	A	M	A	A	A	A	A	A	A	A	A	A	A	A	A	A	A	A	A	A	A	A	A	A	A	A	A	A	A	A	A	A	A	A	A	A	A	A	A
c1911_508	G	R	G	G	R	G	G	A	A	A	A	G	G	G	G	G	A	A	A	A	A	A	A	A	A	A	A	A	A	A	A	A	A	A	A	A	A	A	A	A	A	A	G	G	G	A	G	G	G
c14441_1115	A	A	A	C	M	A	A	A	A	A	A	M	A	A	A	A	A	A	A	A	A	A	A	A	A	A	A	A	A	A	A	A	A	A	A	A	A	A	A	A	A	A	A	A	A	A	A	A	A
c6140_1480	C	C	C	T	Y	C	C	C	C	C	C	Y	C	C	C	C	C	C	C	C	C	C	C	C	C	C	C	C	C	C	C	C	C	C	C	C	C	C	C	C	C	C	C	C	C	C	C	C	C
c9851_567	C	C	C	C	C	C	C	C	C	C	C	C	C	C	C	C	C	C	C	C	C	C	C	C	C	C	C	C	C	C	C	C	C	C	C	C	C	C	C	C	C	C	C	C	C	C	C	C	C
c5332_733	T	T	T	T	T	T	T	T	T	T	T	T	T	T	T	T	T	T	T	T	T	T	T	T	T	T	T	T	T	T	T	T	T	T	T	T	T	T	T	T	T	T	T	T	T	T	T	T	T
c8481_1684	A	A	A	A	A	A	A	A	A	A	A	A	A	A	A	A	A	A	A	A	A	A	A	A	A	A	A	A	A	A	A	A	A	A	A	A	A	A	A	A	A	A	A	A	A	A	A	A	A
c3572_1362	G	G	G	G	G	G	G	G	G	G	G	G	G	G	G	G	G	G	G	G	G	G	G	G	G	G	G	G	G	G	G	G	G	G	G	G	G	G	G	G	G	G	G	G	G	G	G	G	G
c36846_231	T	T	T	C	Y	T	T	T	T	T	T	Y	T	T	T	T	T	T	T	T	T	T	T	T	T	T	T	T	T	T	T	T	T	T	T	T	T	T	T	T	T	T	T	T	T	T	T	T	T
c17403_240	T	T	T	T	T	T	T	T	T	T	T	T	T	T	T	T	T	T	T	T	T	T	T	T	T	T	T	T	T	T	T	T	T	T	T	T	T	T	T	T	T	T	T	T	T	T	T	T	T
c25303_532	G	G	G	G	G	G	G	G	G	G	G	G	G	G	G	G	G	G	G	G	G	G	G	G	G	G	G	G	G	G	G	G	G	G	G	G	G	G	G	G	G	G	G	G	G	G	G	G	G
c27833_150	C	C	C	C	C	C	C	C	C	C	C	C	C	C	C	C	C	C	C	C	C	C	C	C	C	C	C	C	C	C	C	C	C	C	C	C	C	C	C	C	C	C	C	C	C	C	C	C	C
c1719_1528	G	G	G	G	G	G	G	G	G	G	G	G	G	G	G	G	G	G	G	G	G	G	G	G	G	G	G	G	G	G	G	G	G	G	G	G	G	G	G	G	G	G	G	G	G	G	G	G	G
c1951_496	T	T	T	T	T	T	T	T	T	T	T	T	T	T	T	T	T	T	T	T	T	T	T	T	T	T	T	T	T	T	T	T	T	T	T	T	T	T	T	T	T	T	T	T	T	T	T	T	T
c28347_391	G	G	G	G	G	G	G	G	G	G	G	G	G	G	G	G	G	G	G	G	G	G	G	G	G	G	G	G	G	G	G	G	G	G	G	G	G	G	G	G	G	G	G	G	G	G	G	G	G
c8990_4309	G	R	G	G	R	G	G	A	A	A	A	G	G	G	G	G	A	A	A	A	A	A	A	A	A	A	A	A	A	A	A	A	A	A	A	A	A	A	A	A	A	A	G	G	G	A	G	G	G
c12737_332	G	R	G	G	R	G	G	A	A	A	A	G	G	G	G	G	A	A	A	A	A	A	A	A	A	A	A	A	A	A	A	A	A	A	A	A	A	A	A	A	A	A	G	G	G	A	G	G	G
c22580_519	A	R	A	A	R	A	A	G	G	G	G	A	A	A	A	A	G	G	G	G	G	G	G	G	G	G	G	G	G	G	G	G	G	G	G	G	G	G	G	G	G	G	A	A	A	G	A	A	A
c9613_811	T	T	T	T	T	T	T	T	T	T	T	T	T	T	T	T	T	T	T	T	T	T	T	T	T	T	T	T	T	T	T	T	T	T	T	T	T	T	T	T	T	T	T	T	T	T	T	T	T
c672_277	T	T	T	C	Y	T	T	T	T	T	T	C	T	T	T	T	T	T	T	T	T	T	T	T	T	T	T	T	T	T	T	T	T	T	T	T	T	T	T	T	T	T	T	T	T	T	T	T	T
c8025_3692	C	C	C	C	C	C	C	C	C	C	C	C	C	C	C	C	C	C	C	C	C	C	C	C	C	C	C	C	C	C	C	C	C	C	C	C	C	C	C	C	C	C	C	C	C	C	C	C	C
c6492_4206	T	K	T	G	G	T	T	G	G	G	G	G	T	T	T	T	G	G	G	G	G	G	G	G	G	G	G	G	G	G	G	G	G	G	G	G	G	G	G	G	G	G	T	T	T	G	T	T	T
c6492_6255	T	K	T	G	G	T	T	G	G	G	G	G	T	T	T	T	G	G	G	G	G	G	G	G	G	G	G	G	G	G	G	G	G	G	G	G	G	G	G	G	G	G	T	T	T	G	T	T	T
c24550_393	C	C	C	C	C	C	C	C	C	C	C	C	C	C	C	C	C	C	C	C	C	C	C	C	C	C	C	C	C	C	C	C	C	C	C	C	C	C	C	C	C	A	C	C	C	C	C	C	C
c20648_238	G	G	G	G	G	G	G	G	G	G	G	G	G	G	G	G	G	G	G	G	G	G	G	G	G	G	G	G	G	G	G	G	G	G	G	G	G	G	G	G	G	G	G	G	G	G	G	G	G
c2428_372	T	Y	T	T	Y	T	T	C	C	C	C	T	T	T	T	C	C	C	C	C	C	C	C	C	C	C	C	C	C	C	C	C	C	C	C	C	C	T	T	Y	C	T	T	T	T	C	C	C	T
c10371_1258	T	T	T	T	T	T	T	T	T	T	T	T	T	T	T	T	T	T	T	T	T	T	T	T	T	T	T	T	T	T	T	T	T	T	T	T	T	T	T	T	T	T	T	T	T	T	T	T	T
c10606_1883	G	G	G	G	A	G	G	A	A	A	A	A	G	G	G	A	A	A	A	A	A	A	A	A	A	A	A	A	A	A	A	A	A	A	A	A	A	A	A	A	A	A	G	G	G	A	G	G	G
c8755_743	T	T	T	T	T	T	T	T	T	T	T	T	T	T	T	T	T	T	T	T	T	T	T	T	T	T	T	T	T	T	T	T	T	T	T	T	T	C	C	Y	T	C	T	T	T	T	T	T	T
c7800_322	T	T	T	T	T	T	T	T	T	T	T	T	T	T	T	T	T	T	T	T	T	T	T	T	T	T	T	T	T	T	T	T	T	T	T	T	T	T	T	T	T	T	T	T	T	T	T	T	T
c3616_430	G	K	G	G	K	G	G	T	T	T	T	G	G	G	G	T	T	T	T	T	T	T	T	T	T	T	T	T	T	T	T	T	T	T	T	T	T	T	T	T	T	T	G	G	G	T	G	G	G
c3767_882	C	C	C	C	C	C	C	C	C	C	C	C	C	C	C	C	C	C	C	C	C	C	C	C	C	C	C	C	C	C	C	C	C	C	C	C	C	T	T	Y	C	T	C	C	C	C	C	C	C
c30423_208	C	C	C	C	C	C	C	C	C	C	C	C	C	C	C	C	C	C	C	C	C	C	C	C	C	C	C	C	C	C	C	C	C	C	C	C	C	C	C	C	C	C	C	C	C	C	C	C	C
c6974_271	A	R	A	R	G	A	A	G	G	G	G	G	A	A	A	G	G	G	G	G	G	G	G	G	G	G	G	G	G	G	G	G	G	G	G	G	G	A	A	R	G	A	A	A	A	G	A	A	A
c7571_1271	A	A	A	A	A	A	A	A	A	A	A	A	A	A	A	A	A	A	A	A	A	A	A	A	A	A	A	A	A	A	A	A	A	A	A	A	A	A	A	A	A	A	A	A	A	A	A	A	A
c15423_103	A	A	A	A	A	A	A	A	A	A	A	A	A	A	A	A	A	A	A	A	A	A	A	A	A	A	A	A	A	A	A	A	A	A	A	A	A	A	A	A	A	A	A	A	A	A	A	A	A
c3671_752	A	R	A	R	G	A	A	G	G	G	G	G	A	A	A	G	G	G	G	G	G	G	G	G	G	G	G	G	G	G	G	G	G	G	G	G	G	A	A	R	G	A	A	A	A	G	G	G	A
c3671_815	T	Y	T	Y	C	T	T	C	C	C	C	C	T	T	T	C	C	C	C	C	C	C	C	C	C	C	C	C	C	C	C	C	C	C	C	C	C	T	T	Y	C	T	T	T	T	C	C	C	T
c16119_315	T	Y	T	T	Y	T	T	C	C	C	C	T	T	T	T	C	C	C	C	C	C	C	C	C	C	C	C	C	C	C	C	C	C	C	C	C	C	T	T	Y	C	T	T	T	T	C	C	C	T
c3986_433	A	A	A	A	A	A	A	A	A	A	A	A	A	A	A	A	A	A	A	A	A	A	A	A	A	A	A	A	A	A	A	A	A	A	A	A	A	A	A	A	A	A	A	A	A	A	A	A	A
c3986_506	C	Y	C	Y	T	C	C	T	T	T	T	T	C	C	C	T	T	T	T	T	T	T	T	T	T	T	T	T	T	T	T	T	T	T	T	T	T	C	C	Y	T	C	C	C	C	T	T	T	C
c4511_450	G	G	G	G	G	G	G	G	G	G	G	G	G	G	G	G	G	G	G	G	G	G	G	G	G	G	G	G	G	G	G	G	G	G	G	G	G	G	G	G	G	G	G	G	G	G	G	G	G
c6460_483	A	A	A	A	A	A	A	A	A	A	A	A	A	A	A	A	A	A	A	A	A	A	A	A	A	A	A	A	A	A	A	A	A	A	A	A	A	A	A	A	A	A	A	A	A	A	A	A	A
c9162_1290	G	G	G	R	R	G	G	G	G	G	G	R	G	G	G	G	G	G	G	G	G	G	G	G	G	G	G	G	G	G	G	G	G	G	G	G	G	G	G	G	G	G	G	G	G	G	G	G	G
c12096_207	G	G	G	G	G	G	G	G	G	G	G	G	G	G	G	G	G	G	G	G	G	G	G	G	G	G	G	G	G	G	G	G	G	G	G	G	G	G	G	G	G	G	G	G	G	G	G	G	G
c12096_283	T	T	T	T	T	T	T	T	T	T	T	T	T	T	T	T	T	T	T	T	T	T	T	T	T	T	T	T	T	T	T	T	T	T	T	T	T	T	T	T	T	T	T	T	T	T	T	T	T
AX_99725809	NA	T	T	NA	T	T	T	T	T	T	T	NA	T	T	T	T	T	T	T	T	T	T	T	T	T	T	T	T	T	T	T	T	T	T	T	T	T	T	T	T	T	T	T	T	T	T	T	T	T
AX_99746599	G	G	G	G	G	G	G	G	G	G	G	G	G	G	G	G	G	G	G	G	G	G	G	G	G	G	G	G	G	G	G	G	G	G	G	G	G	G	G	G	G	G	G	G	G	G	G	G	G
AX_99321038	G	G	G	G	G	G	G	G	G	G	G	G	G	G	G	G	G	G	G	G	G	G	G	G	G	G	G	G	G	G	G	G	G	G	G	G	G	G	G	G	G	G	G	G	G	G	G	G	G
c13510_1296	A	A	A	A	A	A	A	A	A	A	A	A	A	A	A	A	A	A	A	A	A	A	A	A	A	A	A	A	A	A	A	A	A	A	A	A	A	A	A	A	A	A	A	A	A	A	A	A	A
c3497_435	A	A	A	R	R	A	A	A	A	A	A	G	A	A	A	A	A	A	A	A	A	A	A	A	A	A	A	A	A	A	A	A	A	A	A	A	A	G	G	R	A	G	A	A	A	A	A	A	A
c18468_615	G	G	G	G	G	G	G	G	G	G	G	G	G	G	G	G	G	G	G	G	G	G	G	G	G	G	G	G	G	G	G	G	G	G	G	G	G	G	G	G	G	G	G	G	G	G	G	G	G
c3169_718	A	M	A	A	M	A	A	C	C	C	C	A	A	A	A	C	A	A	A	C	C	C	C	C	C	C	C	C	C	C	A	A	A	M	C	C	C	A	A	NA	C	A	A	A	A	C	C	C	A
c1475_1112	A	R	A	A	R	A	A	G	G	G	G	A	A	A	A	G	A	A	A	G	G	G	G	G	G	G	G	G	A	A	A	A	G	R	G	G	G	G	G	G	G	G	A	A	A	G	G	G	A
c6513_174	T	T	T	T	T	T	T	T	T	T	T	T	T	T	T	T	T	T	T	T	T	T	T	T	T	T	T	T	T	T	T	T	T	T	T	T	T	T	T	T	T	T	T	T	T	T	T	T	T
c11360_1222	A	R	A	R	G	A	A	G	G	G	G	G	A	A	A	G	A	A	A	G	G	G	G	G	G	G	G	G	A	A	A	A	G	G	G	G	G	G	G	G	G	G	A	A	A	G	G	G	A
c14403_1379	A	R	A	R	G	A	A	G	G	G	G	G	A	A	A	G	A	A	A	G	G	G	G	G	G	G	G	G	A	A	A	A	G	R	G	G	G	G	G	G	G	G	A	A	A	G	G	G	A
c2866_2065	C	Y	C	Y	T	C	C	T	T	T	T	T	C	C	C	T	C	C	C	T	T	T	T	T	T	T	T	T	C	C	C	C	C	Y	T	T	T	C	C	Y	T	C	C	C	C	T	T	T	C
c33834_232	A	A	A	A	A	A	A	A	A	A	A	A	A	A	A	A	A	A	A	A	A	A	A	A	A	A	A	A	A	A	A	A	A	A	A	A	A	A	A	A	A	A	A	A	A	A	A	A	A
c26374_277	T	T	T	Y	Y	T	T	T	T	T	T	C	T	T	T	T	T	T	T	T	T	T	T	T	T	T	T	T	T	T	T	T	T	T	T	T	T	T	T	T	T	T	T	T	C	C	C	C	T
c6207_678	C	C	C	C	C	C	C	C	C	C	C	C	C	C	C	C	C	C	C	C	C	C	C	C	C	C	C	C	C	C	C	C	C	C	C	C	C	C	C	C	C	C	C	C	C	C	C	C	C
c9269_1176	A	A	A	R	R	A	A	A	A	A	A	G	A	A	A	A	A	A	A	A	A	A	A	A	A	A	A	A	A	A	A	A	A	A	A	A	A	A	A	A	A	A	A	A	G	G	G	G	A
c13294_167	G	G	G	G	G	G	G	G	G	G	G	G	G	G	G	G	G	G	G	G	G	G	G	G	G	G	G	G	G	G	G	G	NA	G	G	G	G	NA	NA	G	G	NA	G	G	A	A	A	A	G
c13294_893	C	C	C	C	C	C	C	C	C	C	C	C	C	C	C	C	C	C	C	C	C	C	C	C	C	C	C	C	C	C	C	C	C	C	C	C	C	C	C	C	C	C	C	C	T	T	T	T	C
c27027_764	G	G	G	G	G	G	G	G	G	G	G	G	G	G	G	G	G	G	G	G	G	G	G	G	G	G	G	G	G	G	G	G	G	G	G	G	G	G	G	G	G	G	G	G	G	G	G	G	G
c32021_406	C	C	C	C	C	C	C	C	C	C	C	C	C	C	C	C	C	C	C	C	C	C	C	C	C	C	C	C	C	C	C	C	T	Y	C	C	C	T	T	Y	C	T	C	C	C	C	C	C	C
AX_99593668	G	G	G	G	G	G	G	G	G	G	G	G	G	G	G	G	G	G	G	G	G	G	G	G	G	G	G	G	G	G	G	G	G	G	G	G	G	G	G	G	G	G	G	G	G	G	G	G	G
c19408_985	G	G	G	G	G	G	G	G	G	G	G	G	G	G	G	G	G	G	G	G	G	G	G	G	G	G	G	G	G	G	G	G	A	R	G	G	G	A	R	R	G	A	G	G	G	G	G	G	G
c17530_401	C	C	C	C	C	C	C	C	C	C	C	C	C	C	C	C	C	C	C	C	C	C	C	C	C	C	C	C	C	C	C	C	C	C	C	C	C	C	C	C	C	C	C	C	C	C	C	C	C
c577_913	A	A	A	A	A	A	A	A	A	A	A	A	A	A	A	A	A	A	A	A	A	A	A	A	A	A	A	A	A	A	A	A	A	A	A	A	A	A	A	A	A	A	A	A	A	A	A	A	A
c6418_929	C	C	C	C	C	C	C	C	C	C	C	C	C	C	C	C	C	C	C	C	C	C	C	C	C	C	C	C	C	C	C	C	T	Y	C	C	C	T	Y	Y	C	T	C	C	C	C	C	C	C
c15567_794	C	C	C	C	C	C	C	C	C	C	C	C	C	C	C	C	C	C	C	C	C	C	C	C	C	C	C	C	C	C	C	C	C	C	C	C	C	C	C	C	C	C	C	C	T	T	T	T	C
c1917_276	C	C	C	C	C	C	C	C	C	C	C	C	C	C	C	C	C	C	C	C	C	C	C	C	C	C	C	C	C	C	C	C	A	M	C	C	C	A	M	M	C	C	C	C	C	C	C	C	C
c1917_394	T	T	T	Y	Y	T	T	T	T	T	T	C	T	T	T	T	T	T	T	T	T	T	T	T	T	T	T	T	T	T	T	T	T	T	T	T	T	T	T	T	T	T	T	T	T	T	T	T	T
c8578_501	T	T	T	Y	Y	T	T	T	T	T	T	C	T	T	T	T	T	T	T	T	T	T	T	T	T	T	T	T	T	T	T	T	C	Y	T	T	T	C	Y	Y	T	T	T	T	C	C	C	C	T
c4061_2216	T	T	T	T	T	T	T	T	T	T	T	T	T	T	T	T	T	T	T	T	T	T	T	T	T	T	T	T	T	T	T	T	T	T	T	T	T	T	T	T	T	T	T	T	T	T	T	T	T
c13517_416	A	A	A	A	A	A	A	A	A	A	A	A	A	A	A	A	A	A	A	A	A	A	A	A	A	A	A	A	A	A	A	A	G	R	A	A	A	G	R	A	A	A	A	A	A	A	A	A	A
AX_99447749	T	T	T	T	T	T	T	T	T	T	T	T	T	T	T	T	T	T	T	T	T	T	T	T	T	T	T	T	T	T	T	T	T	T	T	T	T	T	T	T	T	T	T	T	T	T	T	T	T
c2634_1314	T	T	T	T	T	T	T	T	T	T	T	T	T	T	T	T	T	T	T	T	T	T	T	T	T	T	T	T	T	T	T	T	T	T	T	T	T	T	T	T	T	T	T	T	T	T	T	T	T
c30143_931	A	A	A	R	R	A	A	A	A	A	A	G	A	A	A	A	A	A	A	A	A	A	A	A	A	A	A	A	A	A	A	A	G	R	A	A	A	G	R	A	A	A	A	A	A	A	A	A	A
c7465_517	C	C	C	C	C	C	C	C	C	C	C	C	C	C	C	C	C	C	C	C	C	C	C	C	C	C	C	C	C	C	C	C	T	Y	C	C	C	T	Y	C	C	C	C	C	C	C	C	C	C
c54306_295	T	Y	Y	T	Y	Y	C	C	C	C	C	T	C	C	C	C	C	C	C	C	C	C	C	C	C	C	C	C	C	C	C	C	C	C	C	NA	NA	C	C	NA	C	C	C	C	C	C	C	C	C
c15997_1142	T	Y	Y	C	C	Y	C	C	C	C	C	C	C	C	C	C	C	C	C	C	C	C	C	C	C	C	C	C	C	C	C	C	C	C	C	C	C	C	C	C	C	C	C	T	C	C	C	C	C
AX_99826131	G	G	G	G	G	G	G	G	G	G	G	G	G	G	G	G	G	G	G	G	G	G	G	G	G	G	G	G	G	G	G	G	G	G	G	G	G	G	G	G	G	G	G	G	G	G	G	G	G
c6901_485	C	C	C	C	C	C	C	C	C	C	C	C	C	C	C	C	C	C	C	C	C	C	C	C	C	C	C	C	C	C	C	C	C	C	C	C	C	C	C	C	C	C	C	C	C	C	C	C	C
c13350_1405	G	G	G	G	G	G	G	G	G	G	G	G	G	G	G	G	G	G	G	G	G	G	G	G	G	G	G	G	G	G	G	G	G	G	G	G	G	G	G	G	G	G	G	G	G	G	G	G	G
c45850_164	G	K	K	G	K	K	T	T	T	T	T	G	T	T	T	T	T	T	T	T	T	T	T	T	T	T	T	T	T	T	T	T	T	T	T	T	T	T	T	T	T	T	T	G	T	T	T	T	T
c68148_181	T	T	T	T	T	T	T	T	T	T	T	T	T	T	T	T	T	T	T	T	T	T	T	T	T	T	T	T	T	T	T	T	T	T	T	T	T	T	T	T	T	T	T	T	T	T	T	T	T
c15845_566	T	T	T	T	T	T	T	T	T	T	T	T	T	T	T	T	T	T	T	T	T	T	T	T	T	T	T	T	T	T	T	T	T	T	T	T	T	T	T	T	T	T	T	T	T	T	T	T	T
c16256_705	NA	A	A	NA	A	A	A	A	A	A	A	NA	A	A	A	A	A	A	A	A	A	A	A	A	A	A	A	A	A	A	A	A	A	A	A	A	A	A	A	A	A	A	A	A	A	A	A	A	A
c8433_714	T	T	T	T	T	T	T	T	T	T	T	T	T	T	T	T	T	T	T	T	T	T	T	T	T	T	T	T	T	T	T	T	T	T	T	T	T	T	T	T	T	T	T	T	T	T	T	T	T
AX_99654418	G	G	G	G	G	G	G	G	G	G	G	G	G	G	G	G	G	G	G	G	G	G	G	G	G	G	G	G	G	G	G	G	G	G	G	G	G	G	G	G	G	G	G	G	G	G	G	G	G
AX_99834996	G	G	G	G	G	G	G	G	G	G	G	G	G	G	G	G	G	G	G	G	G	G	G	G	G	G	G	G	G	G	G	G	G	G	G	G	G	G	G	G	G	G	G	G	G	G	G	G	G
AX_99846353	G	G	G	G	G	G	G	G	G	G	G	G	G	G	G	G	G	G	G	G	G	G	G	G	G	G	G	G	G	G	G	G	G	G	G	G	G	G	G	G	G	G	G	G	G	G	G	G	G
c17215_588	R	R	R	R	R	R	G	G	G	G	G	R	G	G	G	G	G	G	G	G	G	G	G	G	G	G	G	G	G	G	G	G	G	G	G	G	G	G	G	G	G	G	G	R	G	G	G	G	G
c19918_355	T	T	T	T	T	T	T	T	T	T	T	T	T	T	T	T	T	T	T	T	T	T	T	T	T	T	T	T	T	T	T	T	T	T	T	T	T	T	T	T	T	T	T	T	T	T	T	T	T
c13640_293	C	C	C	C	C	C	C	C	C	C	C	C	C	C	C	C	C	C	C	C	C	C	C	C	C	C	C	C	C	C	C	C	C	C	C	C	C	C	C	C	C	C	C	C	C	C	C	C	C
c13640_356	A	A	A	A	A	A	A	A	A	A	A	A	A	A	A	A	A	A	A	A	A	A	A	A	A	A	A	A	A	A	A	A	A	A	A	A	A	A	A	A	A	A	A	A	A	A	A	A	A
c12140_1217	A	A	A	A	A	A	A	A	A	A	A	A	A	A	A	A	A	A	A	A	A	A	A	A	A	A	A	A	A	A	A	A	A	A	A	A	A	A	A	A	A	A	A	A	A	A	A	A	A
c13263_1054	T	T	Y	T	T	T	T	T	T	T	T	T	T	T	T	T	T	T	T	T	T	T	T	T	T	T	T	T	T	T	T	T	T	T	T	T	T	T	T	NA	T	T	C	Y	T	T	T	T	T
c3483_589	G	G	G	G	G	G	G	G	G	G	G	G	G	G	G	G	G	G	G	G	G	G	G	G	G	G	G	G	G	G	G	G	G	G	G	G	G	G	G	G	G	G	G	G	G	G	G	G	G
AX_99596227	C	C	C	C	C	Y	T	C	C	C	C	C	T	T	C	C	C	C	C	C	C	C	C	C	C	C	C	C	C	C	C	C	C	C	C	C	C	C	C	C	C	C	C	C	C	C	C	C	C
AX_99701828	C	C	C	C	C	Y	T	C	C	C	C	C	T	T	C	C	C	C	C	C	C	C	C	C	C	C	C	C	C	C	C	C	C	C	C	C	C	C	C	C	C	C	C	C	C	C	C	C	C
c57526_239	A	A	A	A	A	A	A	A	A	A	A	A	A	A	A	A	A	A	A	A	A	A	A	A	A	A	A	A	A	A	A	A	A	A	A	A	A	A	A	A	A	A	A	A	A	A	A	A	A
AX_99583338	C	C	C	C	C	C	C	C	C	C	C	C	C	C	C	C	C	C	C	C	C	C	C	C	C	C	C	C	C	C	C	C	C	C	C	C	C	C	C	C	C	C	C	C	C	C	C	C	C
AX_99241623	G	G	G	G	G	G	G	G	G	G	G	G	G	G	G	G	G	G	G	G	G	G	G	G	G	G	G	G	G	G	G	G	G	G	G	G	G	G	G	G	G	G	G	G	G	G	G	G	G
AX_99513233	A	A	A	A	A	A	A	A	A	A	A	A	A	A	A	A	A	A	A	A	A	A	A	A	A	A	A	A	A	A	A	A	A	A	A	A	A	A	A	A	A	A	A	A	A	A	A	A	A
AX_99542138	G	G	G	G	G	G	G	G	G	G	G	G	G	G	G	G	G	G	G	G	G	G	G	G	G	G	G	G	G	G	G	G	G	G	G	G	G	G	G	G	G	G	G	G	G	G	G	G	G
AX_99671766	T	T	T	T	T	T	T	T	T	T	T	T	T	T	T	T	T	T	T	T	T	T	T	T	T	T	T	T	T	T	T	T	T	T	T	T	T	T	T	T	T	T	T	T	T	T	T	T	T
AX_99572890	C	C	C	C	C	C	C	C	C	C	C	C	C	C	C	C	C	C	C	C	C	C	C	C	C	C	C	C	C	C	C	C	C	C	C	C	C	C	C	C	C	C	C	C	C	C	C	C	C
c2189_710	T	T	T	T	T	T	T	T	T	T	T	T	T	T	T	T	T	T	T	T	T	T	T	T	T	T	T	T	T	T	T	T	T	T	T	T	T	T	T	T	T	T	T	T	T	T	T	T	T
c2189_730	G	G	G	G	G	G	G	G	G	G	G	G	G	G	G	G	G	G	G	G	G	G	G	G	G	G	G	G	G	G	G	G	G	G	G	G	G	G	G	G	G	G	G	G	G	G	G	G	G
AX_99299052	A	A	A	A	A	A	A	A	A	A	A	A	A	A	A	A	A	A	A	A	A	A	A	A	A	A	A	A	A	A	A	A	A	A	A	A	A	A	A	A	A	A	A	A	A	A	A	A	A
AX_99704514	A	A	A	A	A	A	A	A	A	A	A	A	A	A	A	A	A	A	A	A	A	A	A	A	A	A	A	A	A	A	A	A	A	A	A	A	A	A	A	A	A	A	A	A	A	A	A	A	A
AX_99778902	G	G	G	G	G	G	G	G	G	G	G	G	G	G	G	G	G	G	G	G	G	G	G	G	G	G	G	G	G	G	G	G	G	G	G	G	G	G	G	G	G	G	G	G	G	G	G	G	G
AX_99853001	T	T	T	T	T	T	T	T	T	T	T	T	T	T	T	T	T	T	T	T	T	T	T	T	T	T	T	T	T	T	T	T	T	T	T	T	T	T	T	T	T	T	T	T	T	T	T	T	T
c12942_952	A	R	R	A	R	R	G	G	G	G	G	A	G	G	G	G	G	G	G	G	G	G	G	G	G	G	G	G	G	G	G	G	G	G	G	G	G	G	G	G	G	G	A	A	G	G	G	G	G
c12942_961	G	R	R	G	R	R	A	A	A	A	A	G	A	A	A	A	A	A	A	A	A	A	A	A	A	A	A	A	A	A	A	A	A	A	A	A	A	A	A	A	A	A	G	G	A	A	A	A	A
c30867_469	T	Y	Y	T	Y	Y	C	C	C	C	C	T	C	C	C	C	C	C	C	C	C	C	C	C	C	C	C	C	C	C	C	C	C	C	C	C	C	C	C	C	C	C	T	T	C	C	C	C	C
c9131_1242	G	G	R	G	G	G	G	G	G	G	G	G	G	G	G	G	G	G	G	G	G	G	G	G	G	G	G	G	G	G	G	G	G	G	G	G	G	G	G	G	G	G	G	G	A	A	A	A	G
c9131_1942	T	Y	Y	T	Y	Y	C	C	C	C	C	T	C	C	C	C	C	C	C	C	C	C	C	C	C	C	C	C	C	C	C	C	C	C	C	C	C	C	C	C	C	C	T	T	C	C	C	C	C
AX_99685337	A	A	A	A	A	A	A	A	A	A	A	A	A	A	A	A	A	A	A	A	A	A	A	A	A	A	A	A	A	A	A	A	A	A	A	A	A	A	A	A	A	A	A	A	A	A	A	A	A
AX_99871433	A	A	A	A	A	A	A	A	A	A	A	A	A	A	A	A	A	A	A	A	A	A	A	A	A	A	A	A	A	A	A	A	A	A	A	A	A	A	A	A	A	A	A	A	A	A	A	A	A
AX_99408866	C	C	C	C	C	C	C	C	C	C	C	C	C	C	C	C	C	C	C	C	C	C	C	C	C	C	C	C	C	C	C	C	C	C	C	C	C	C	C	C	C	C	C	C	C	C	C	C	C
AX_99673350	A	A	A	A	A	A	A	A	A	A	A	A	A	A	A	A	A	A	A	A	A	A	A	A	A	A	A	A	A	A	A	A	A	A	A	A	A	A	A	A	A	A	A	A	A	A	A	A	A
AX_99704004	G	G	G	G	G	G	G	G	G	G	G	G	G	G	G	G	G	G	G	G	G	G	G	G	G	G	G	G	G	G	G	G	G	G	G	G	G	G	G	G	G	G	G	G	G	G	G	G	G
AX_99286314	T	T	T	T	T	T	T	T	T	T	T	T	T	T	T	T	T	T	T	T	T	T	T	T	T	T	T	T	T	T	T	T	T	T	T	T	T	T	T	T	T	T	T	T	T	T	T	T	T
AX_99401555	G	G	G	G	G	G	G	G	G	G	G	G	G	G	G	G	G	G	G	G	G	G	G	G	G	G	G	G	G	G	G	G	G	G	G	G	G	G	G	G	G	G	G	G	G	G	G	G	G
AX_99409670	C	C	C	C	C	C	C	C	C	C	C	C	C	C	C	C	C	C	C	C	C	C	C	C	C	C	C	C	C	C	C	C	C	C	C	C	C	C	C	C	C	C	C	C	C	C	C	C	C
AX_99796280	A	A	A	A	A	A	A	A	A	A	A	A	A	A	A	A	A	A	A	A	A	A	A	A	A	A	A	A	A	A	A	A	A	A	A	A	A	A	A	A	A	A	A	A	A	A	A	A	A
AX_99432883	G	G	G	G	G	G	G	G	G	G	G	G	G	G	G	G	G	G	G	G	G	G	G	G	G	G	G	G	G	G	G	G	G	G	G	G	G	G	G	G	G	G	G	G	G	G	G	G	G
AX_99537500	A	A	A	A	A	A	A	A	A	A	A	A	A	A	A	A	A	A	A	A	A	A	A	A	A	A	A	A	A	A	A	A	A	A	A	A	A	A	A	A	A	A	A	A	A	A	A	A	A
AX_99615011	A	A	A	A	A	A	A	A	A	A	A	A	A	A	A	A	A	A	A	A	A	A	A	A	A	A	A	A	A	A	A	A	A	A	A	A	A	A	A	A	A	A	A	A	A	A	A	A	A
AX_99816166	T	T	T	T	T	T	T	T	T	T	T	T	T	T	T	T	T	T	T	T	T	T	T	T	T	T	T	T	T	T	T	T	T	T	T	T	T	T	T	T	T	T	T	T	T	T	T	T	T
AX_99241646	C	C	C	C	C	C	C	C	C	C	C	C	C	C	C	C	C	C	C	C	C	C	C	C	C	C	C	C	C	C	C	C	C	C	C	C	C	C	C	C	C	C	C	C	C	C	C	C	C
AX_99331767	A	A	A	A	A	A	A	A	A	A	A	A	A	A	A	A	A	A	A	A	A	A	A	A	A	A	A	A	A	A	A	A	A	A	A	A	A	A	A	A	A	A	A	A	A	A	A	A	A
c7637_405	G	G	G	G	G	G	G	G	G	G	G	G	G	G	G	G	G	G	G	G	G	G	G	G	G	G	G	G	G	G	G	G	G	G	G	G	G	G	G	G	G	G	G	G	G	G	G	G	G
AX_99492907	C	C	C	C	C	C	C	C	C	C	C	C	C	C	C	C	C	C	C	C	C	C	C	C	C	C	C	C	C	C	C	C	C	C	C	C	C	C	C	C	C	C	C	C	T	T	C	C	T
AX_99580629	C	C	C	C	C	C	C	C	C	C	C	C	C	C	C	C	C	C	C	C	C	C	C	C	C	C	C	C	C	C	C	C	C	C	C	C	C	C	C	C	C	C	C	C	C	C	C	C	C
AX_99290245	G	G	G	G	G	G	G	G	G	G	G	G	G	G	G	G	G	G	G	G	G	G	G	G	G	G	G	G	G	G	G	G	G	G	G	G	G	G	G	G	G	G	G	G	G	G	G	G	G
AX_99356355	G	G	G	G	G	G	G	G	G	G	G	G	G	G	G	G	G	G	G	G	G	G	G	G	G	G	G	G	G	G	G	G	G	G	G	G	G	G	G	G	G	G	G	G	G	G	G	G	G
AX_99692072	C	C	C	C	C	C	C	C	C	C	C	C	C	C	C	C	C	C	C	C	C	C	C	C	C	C	C	C	C	C	C	C	C	C	C	C	C	C	C	C	C	C	C	C	C	C	C	C	C
c5198_703	C	Y	Y	Y	Y	C	C	T	T	T	T	C	C	C	C	T	T	T	T	T	T	T	T	T	T	T	T	T	T	T	T	T	T	T	T	T	T	T	T	T	T	T	C	C	T	T	T	T	T
c12183_329	C	C	C	C	C	C	C	C	C	C	C	C	C	C	C	C	C	C	C	C	C	C	C	C	C	C	C	C	C	C	C	C	C	C	C	C	C	C	C	C	C	C	C	C	C	C	C	C	C
c12183_764	G	G	G	G	G	G	G	G	G	G	G	G	G	G	G	G	G	G	G	G	G	G	G	G	G	G	G	G	G	G	G	G	G	G	G	G	G	G	G	G	G	G	G	G	G	G	G	G	G
c36119_209	A	R	R	R	R	R	G	G	G	G	G	A	G	G	G	G	G	G	G	G	G	G	G	G	G	G	G	G	G	G	G	G	G	G	G	G	G	G	G	G	G	G	A	A	G	G	G	G	G
c871_1229	C	Y	Y	Y	Y	Y	T	T	T	T	T	C	T	T	T	T	T	T	T	T	T	T	T	T	T	T	T	T	T	T	T	T	T	T	T	T	T	T	T	T	T	T	C	C	T	T	T	T	T
c34016_469	T	T	T	T	T	T	T	T	T	T	T	T	T	T	T	T	T	T	T	T	T	T	T	T	T	T	T	T	T	T	T	T	T	T	T	T	T	T	T	T	T	T	T	T	T	T	T	T	T
c10270_933	T	T	T	T	T	T	T	T	T	T	T	T	T	T	T	T	T	T	T	T	T	T	T	T	T	T	T	T	T	T	T	T	T	T	T	T	T	T	T	T	T	T	T	T	T	T	T	T	T
c11083_248	G	G	G	G	G	G	G	G	G	G	G	G	G	G	G	G	G	G	G	G	G	G	G	G	G	G	G	G	G	G	G	G	G	G	G	G	G	G	G	G	G	G	G	G	G	G	G	G	G
c8360_856	G	R	R	R	R	R	A	A	A	A	A	G	A	A	A	A	A	A	A	A	A	A	A	A	A	A	A	A	A	A	A	A	A	A	A	A	A	A	A	A	A	A	G	G	A	A	A	A	A
c7611_1447	A	A	A	A	A	A	A	A	A	A	A	A	A	A	A	A	A	A	A	A	A	A	A	A	A	A	A	A	A	A	A	A	A	A	A	A	A	A	A	A	A	A	A	A	A	A	A	A	A
c10028_375	A	A	A	A	A	A	A	A	A	A	A	A	A	A	A	A	A	A	A	A	A	A	A	A	A	A	A	A	A	A	A	A	A	A	A	A	A	A	A	A	A	A	A	A	A	A	A	A	A
c10028_662	T	T	T	T	T	T	T	T	T	T	T	T	T	T	T	T	T	T	T	T	T	T	T	T	T	T	T	T	T	T	T	T	T	T	T	T	T	T	T	T	T	T	T	T	T	T	T	T	T
c1408_2081	G	G	G	G	G	G	G	G	G	G	G	G	G	G	G	G	G	G	G	G	G	G	G	G	G	G	G	G	G	G	G	G	G	G	G	G	G	G	G	G	G	G	G	G	G	G	G	G	G
c1730_2264	G	G	G	G	G	G	G	G	G	G	G	G	G	G	G	G	G	G	G	G	G	G	G	G	G	G	G	G	G	G	G	G	G	G	G	G	G	G	G	G	G	G	G	G	G	G	G	G	G
c11822_1812	A	A	A	A	A	R	G	A	A	A	A	A	G	G	A	A	A	A	A	A	A	A	A	A	A	A	A	A	A	A	A	A	A	A	A	A	A	A	A	A	A	A	A	A	A	A	A	A	A
c11822_2400	T	T	T	T	T	Y	C	T	T	T	T	T	C	C	T	T	T	T	T	T	T	T	T	T	T	T	T	T	T	T	T	T	T	T	T	T	T	T	T	T	T	T	T	T	T	T	T	T	T
c11822_790	T	T	T	T	T	Y	C	T	T	T	T	T	C	C	T	T	T	T	T	T	T	T	T	T	T	T	T	T	T	T	T	T	T	T	T	T	T	T	T	T	T	T	T	T	T	T	T	T	T
c16081_508	G	G	G	G	G	G	G	G	G	G	G	G	G	G	G	G	G	G	G	G	G	G	G	G	G	G	G	G	G	G	G	G	G	G	G	G	G	G	G	G	G	G	G	G	G	G	G	G	G
c20351_309	T	T	T	T	T	T	T	T	T	T	T	T	T	T	T	T	T	T	T	T	T	T	T	T	T	T	T	T	T	T	T	T	T	Y	T	T	T	T	T	T	T	T	T	T	T	T	T	T	T
c27559_1024	C	C	C	C	C	C	C	C	C	C	C	C	C	C	C	C	C	C	C	C	C	C	C	C	C	C	C	C	C	C	C	C	C	C	C	C	C	C	C	C	C	C	C	C	C	C	C	C	C
c27559_200	C	C	C	C	C	C	C	C	C	C	C	C	C	C	C	C	C	C	C	C	C	C	C	C	C	C	C	C	C	C	C	C	C	C	C	C	C	C	C	C	C	C	C	C	C	C	C	C	C
c27559_955	G	G	G	G	G	G	G	G	G	G	G	G	G	G	G	G	G	G	G	G	G	G	G	G	G	G	G	G	G	G	G	G	G	G	G	G	G	G	G	G	G	G	G	G	G	G	G	G	G
c9202_1025	T	T	T	T	T	T	T	T	T	T	T	T	T	T	T	T	T	T	T	T	T	T	T	T	T	T	T	T	T	T	T	T	T	T	T	T	T	T	T	T	T	T	T	T	C	C	T	T	C
c19298_418	C	C	C	C	C	C	C	C	C	C	C	C	C	C	C	C	C	C	C	C	C	C	C	C	C	C	C	C	C	C	C	C	C	C	C	C	C	C	C	C	C	C	C	C	C	C	C	C	C
AX_99244049	C	C	C	C	C	C	C	C	C	C	C	C	C	C	C	C	C	C	C	C	C	C	C	C	C	C	C	C	C	C	C	C	C	C	C	C	C	C	C	C	C	C	C	C	C	C	C	C	C
AX_99406531	G	G	G	G	G	G	G	G	G	G	G	G	G	G	G	G	G	G	G	G	G	G	G	G	G	G	G	G	G	G	G	G	G	G	G	G	G	G	G	G	G	G	G	G	G	G	G	G	G
AX_99488954	G	G	G	G	G	G	G	G	G	G	G	G	G	G	G	G	G	G	G	G	G	G	G	G	G	G	G	G	G	G	G	G	G	G	G	G	G	G	G	G	G	G	G	G	G	G	G	G	G
AX_99512463	T	T	T	T	T	T	T	T	T	T	T	T	T	T	T	T	T	T	T	T	T	T	T	T	T	T	T	T	T	T	T	T	T	T	T	T	T	T	T	T	T	T	T	T	T	T	T	T	T
AX_99690565	G	G	G	G	G	G	G	G	G	G	G	G	G	G	G	G	G	G	G	G	G	G	G	G	G	G	G	G	G	G	G	G	G	G	G	G	G	G	G	G	G	G	G	G	G	G	G	G	G
AX_99718179	C	C	C	C	C	C	C	C	C	C	C	C	C	C	C	C	C	C	C	C	C	C	C	C	C	C	C	C	C	C	C	C	C	C	C	C	C	C	C	C	C	C	C	C	C	C	C	C	C
AX_99728396	A	A	A	A	A	A	A	A	A	A	A	A	A	A	A	A	A	A	A	A	A	A	A	A	A	A	A	A	A	A	A	A	A	A	A	A	A	A	A	A	A	A	A	A	A	A	A	A	A
AX_99797735	T	T	T	T	T	T	T	T	T	T	T	T	T	T	T	T	T	T	T	T	T	T	T	T	T	T	T	T	T	T	T	T	T	T	T	T	T	T	T	T	T	T	T	T	T	T	T	T	T
AX_99878275	G	G	G	G	G	G	G	G	G	G	G	G	G	G	G	G	G	G	G	G	G	G	G	G	G	G	G	G	G	G	G	G	G	G	G	G	G	G	G	G	G	G	G	G	G	G	G	G	G
c14779_599	C	C	C	C	C	C	C	C	C	C	C	C	C	C	C	C	C	C	C	C	C	C	C	C	C	C	C	C	C	C	C	C	C	C	C	C	C	C	C	C	C	C	C	C	C	C	C	C	C
c14666_1717	A	A	R	A	A	R	G	A	A	A	A	A	A	A	G	G	A	A	G	G	G	G	G	G	R	A	G	A	R	R	G	G	G	G	G	G	G	G	G	G	G	A	G	A	G	A	A	A	A
c42303_143	G	G	G	G	G	G	G	G	G	G	G	G	G	G	G	G	G	G	G	G	G	G	G	G	G	G	G	G	G	G	G	G	A	NA	A	A	A	A	A	A	A	G	G	G	G	G	G	G	G
c2618_1427	A	A	R	A	A	R	G	A	A	A	A	A	A	A	G	G	A	A	G	G	G	G	G	G	R	R	G	A	G	G	G	G	A	A	A	A	A	A	A	A	A	A	A	A	G	A	G	G	A
c2618_1607	G	G	R	G	G	R	A	G	G	G	G	G	G	G	A	A	G	G	A	A	A	A	A	A	R	R	A	G	A	A	A	A	G	G	G	G	G	G	G	G	G	G	G	G	A	G	A	A	G
c4745_1323	T	T	T	T	T	T	T	T	T	T	T	T	T	T	T	T	T	T	T	T	T	T	T	T	T	T	T	T	T	T	T	T	T	T	T	T	T	T	T	T	T	T	T	T	T	T	T	T	T
c7396_2024	C	C	C	C	C	C	C	C	C	C	C	C	C	C	C	C	C	C	C	C	C	C	C	C	C	C	C	C	C	C	C	C	T	Y	T	T	T	C	C	C	T	C	C	C	C	C	C	C	C
AX_99228480	T	T	Y	T	T	Y	C	T	T	T	T	T	T	T	C	T	T	T	C	C	C	T	C	C	T	Y	C	T	C	C	C	C	C	Y	C	C	C	T	T	Y	C	T	T	T	C	T	T	T	T
AX_99468219	C	C	Y	C	C	Y	T	C	C	C	C	C	C	C	T	C	C	C	T	T	T	C	T	T	C	Y	T	C	T	T	T	T	T	Y	T	T	T	C	C	Y	T	C	C	C	T	C	C	C	C
c3661_432	C	C	Y	C	C	Y	T	C	C	C	C	C	C	C	T	C	C	C	T	T	T	C	T	T	C	Y	T	C	T	T	T	T	T	Y	T	T	T	C	C	Y	T	C	C	C	T	C	C	C	C
c13042_585	T	T	T	T	T	T	T	T	T	T	T	T	T	T	T	C	T	T	T	T	T	T	T	T	T	T	T	T	T	T	T	T	T	T	T	T	T	T	T	T	T	T	T	T	T	T	T	T	T
AX_99492432	G	G	G	G	G	G	G	G	G	G	G	G	G	G	G	G	G	G	G	G	G	G	G	G	G	G	G	G	G	G	G	G	G	G	G	G	G	G	G	G	G	G	G	G	G	G	G	G	G
AX_99533128	A	A	A	A	A	A	A	A	A	A	A	A	A	A	A	A	A	A	A	A	A	A	A	A	A	A	A	A	A	A	A	A	A	A	A	A	A	A	A	A	A	A	A	A	A	A	A	A	A
AX_99760225	A	M	A	M	C	M	C	C	C	C	C	A	C	C	C	A	C	C	A	A	M	C	C	A	C	M	A	A	A	A	A	A	M	NA	C	C	C	C	M	C	A	C	A	A	A	A	A	A	A
AX_99816945	A	R	A	R	G	R	G	G	G	G	G	A	G	G	G	A	G	G	A	NA	R	G	G	A	G	R	A	A	A	A	A	A	G	G	G	G	G	G	G	G	G	G	A	A	A	A	A	A	A
c12595_1008	C	C	C	C	C	C	C	C	C	C	C	C	C	C	C	C	C	C	C	C	C	C	C	C	C	C	C	C	C	C	C	C	C	Y	T	T	T	T	Y	C	T	C	C	C	C	C	C	C	C
c45860_637	A	R	A	R	G	A	A	G	G	G	G	A	G	A	A	G	A	G	A	A	R	G	A	R	G	A	A	A	A	A	A	A	G	G	G	G	G	G	G	G	G	G	A	A	A	A	A	A	A
AX_99291874	G	R	G	R	A	R	A	A	A	A	A	G	A	A	A	G	A	A	G	G	R	A	R	G	A	R	G	G	G	G	G	G	A	A	A	A	A	A	A	A	A	A	G	G	G	G	G	G	G
AX_99405876	C	C	C	C	C	C	C	C	C	C	C	C	C	C	C	C	C	C	C	C	C	C	C	C	C	C	C	C	C	C	C	C	C	C	C	C	C	C	C	C	C	C	C	C	C	C	C	C	C
AX_99436096	T	T	T	T	T	T	T	T	T	T	T	T	T	T	T	T	T	T	T	T	T	T	T	T	T	T	T	T	T	T	T	T	T	T	T	T	T	T	T	T	T	T	T	T	T	T	T	T	T
AX_99560084	A	R	A	R	G	R	G	G	G	G	G	A	G	G	G	A	G	G	A	A	R	G	R	A	G	R	A	A	A	A	A	A	G	G	G	G	G	G	G	G	G	G	A	A	A	A	A	A	A
AX_99740353	C	C	C	C	C	C	C	C	C	C	C	C	C	C	C	C	C	C	C	C	C	C	C	C	C	C	C	C	C	C	C	C	C	C	C	C	C	C	C	C	C	C	C	C	C	C	C	C	C
AX_99837218	C	Y	C	Y	T	Y	T	T	T	T	T	C	T	T	T	C	T	T	C	C	Y	T	Y	C	T	Y	C	C	C	C	C	C	T	T	T	T	T	T	T	T	T	T	C	C	C	C	C	C	C
AX_99847683	T	T	T	T	T	T	T	T	T	T	T	T	T	T	T	T	T	T	T	T	T	T	T	T	T	T	T	T	T	T	T	T	T	T	T	T	T	T	T	T	T	T	T	T	T	T	T	T	T
AX_99304750	A	A	A	A	A	A	A	A	A	A	A	A	A	A	A	A	A	A	A	A	A	A	A	A	A	A	A	A	A	A	A	A	A	A	A	A	A	A	A	A	A	A	A	A	A	A	A	A	A
AX_99451796	T	K	T	K	G	T	T	G	G	G	G	T	G	T	T	T	G	G	T	T	K	G	K	T	G	K	T	T	T	T	T	T	T	K	G	G	G	G	K	G	T	G	T	T	T	T	T	T	T
AX_99478438	G	G	G	G	G	G	G	G	G	G	G	G	G	G	G	G	G	G	G	G	G	G	G	G	G	G	G	G	G	G	G	G	G	G	G	G	G	G	G	G	G	G	G	G	G	G	G	G	G
AX_99498909	G	G	G	G	G	G	G	G	G	G	G	G	G	G	G	G	G	G	G	G	G	G	G	G	G	G	G	G	G	G	G	G	NA	G	G	G	G	G	G	G	NA	G	G	G	G	G	G	G	G
AX_99532435	A	R	A	R	G	A	A	G	G	G	G	A	G	A	A	A	G	G	A	A	R	G	R	A	G	R	A	A	A	A	A	A	A	R	G	G	G	G	R	G	A	G	A	A	A	A	A	A	A
AX_99548188	A	A	A	A	A	A	A	A	A	A	A	A	A	A	A	A	A	A	A	A	A	A	A	A	A	A	A	A	A	A	A	A	A	A	A	A	A	A	A	A	A	A	A	A	A	A	A	A	A
AX_99639211	T	Y	T	Y	C	T	T	C	C	C	C	T	C	T	T	T	C	C	T	T	Y	C	Y	T	C	Y	T	T	T	T	T	T	T	Y	C	C	C	C	Y	C	T	C	T	T	T	T	T	T	T
AX_99642233	T	T	T	T	T	T	T	T	T	T	T	T	T	T	T	T	T	T	T	T	T	T	T	T	T	T	T	T	T	T	T	T	T	T	T	T	T	T	T	T	T	T	T	T	T	T	T	T	T
AX_99284652	C	M	C	M	A	C	C	A	A	A	A	C	A	C	C	C	A	A	C	C	M	A	M	C	A	M	C	C	C	C	C	C	C	M	A	A	A	A	M	A	C	A	C	C	C	C	C	C	C
AX_99652390	C	C	C	C	C	C	C	C	C	C	C	C	C	C	C	C	C	C	C	C	C	C	C	C	C	C	C	C	C	C	C	C	A	M	C	C	C	C	M	C	A	C	C	C	C	C	C	C	C
[truncated: 2,459 more rows]
[truncated: 327 more columns]
