# Supplementary material for: Genetic structure of a germplasm for hybrid breeding in rye (Secale cereale L.)
Source: PLoS One. 2020 Oct 9;15(10):e0239541. doi: 10.1371/journal.pone.0239541 (PMC7546470; doi:10.1371/journal.pone.0239541)
Supplement: S1 File — (ZIP) [file pone.0239541.s003.zip › csv repository/marker_data_376.csv]

marker_id	origin	chrom	pos
c13431_259	5K_rye_Haseneyer	1R	0
c7082_654	5K_rye_Haseneyer	1R	0
c25348_499	5K_rye_Haseneyer	1R	0,08
c26494_441	5K_rye_Haseneyer	1R	1,7
c6019_578	5K_rye_Haseneyer	1R	2,45
c19231_196	5K_rye_Haseneyer	1R	3,2
c19231_536	5K_rye_Haseneyer	1R	3,2
c15030_1152	5K_rye_Haseneyer	1R	3,37
c7938_1535	5K_rye_Haseneyer	1R	6,55
c4297_280	5K_rye_Haseneyer	1R	7,01
c20317_439	5K_rye_Haseneyer	1R	9,42
c20317_601	5K_rye_Haseneyer	1R	9,42
c3419_1778	5K_rye_Haseneyer	1R	13,52
c12753_1314	5K_rye_Haseneyer	1R	14,39
AX-99864248	600K_rye_Bauer	1R	16,71349596
AX-99580049	600K_rye_Bauer	1R	23,10905249
c6993_1585	5K_rye_Haseneyer	1R	24,6
AX-99269629	600K_rye_Bauer	1R	25,09327113
AX-99626738	600K_rye_Bauer	1R	25,48698006
AX-99656423	600K_rye_Bauer	1R	25,48698006
c10209_277	5K_rye_Haseneyer	1R	28,29
AX-99713500	600K_rye_Bauer	1R	29,44680175
AX-99774055	600K_rye_Bauer	1R	29,44680175
AX-99883993	600K_rye_Bauer	1R	29,44680175
c31810_495	5K_rye_Haseneyer	1R	30,14
AX-99804668	600K_rye_Bauer	1R	31,40924325
c10342_1342	5K_rye_Haseneyer	1R	32,94
c20986_542	5K_rye_Haseneyer	1R	32,94
AX-99673699	600K_rye_Bauer	1R	34,55930999
AX-99617244	600K_rye_Bauer	1R	34,94994294
AX-99685228	600K_rye_Bauer	1R	34,94994294
AX-99778664	600K_rye_Bauer	1R	34,94994294
AX-99824873	600K_rye_Bauer	1R	34,94994294
AX-99313041	600K_rye_Bauer	1R	35,34057588
AX-99609942	600K_rye_Bauer	1R	35,34057588
AX-99578572	600K_rye_Bauer	1R	38,10923761
AX-99573988	600K_rye_Bauer	1R	38,50924614
AX-99770875	600K_rye_Bauer	1R	39,2997888
AX-99576692	600K_rye_Bauer	1R	42,08095091
AX-99733263	600K_rye_Bauer	1R	42,48095945
c11105_1553	5K_rye_Haseneyer	1R	42,49
AX-99546683	600K_rye_Bauer	1R	42,88096798
AX-99616186	600K_rye_Bauer	1R	42,88096798
AX-99634584	600K_rye_Bauer	1R	42,88096798
c36448_427	5K_rye_Haseneyer	1R	45,06
AX-99386663	600K_rye_Bauer	1R	46,08785179
AX-99757891	600K_rye_Bauer	1R	46,08785179
AX-99799586	600K_rye_Bauer	1R	46,08785179
AX-99378639	600K_rye_Bauer	1R	46,88792006
AX-99679003	600K_rye_Bauer	1R	46,88792006
AX-99844353	600K_rye_Bauer	1R	46,88792006
AX-99385956	600K_rye_Bauer	1R	54,40638497
AX-99515182	600K_rye_Bauer	1R	54,40638497
AX-99589346	600K_rye_Bauer	1R	54,40638497
AX-99342353	600K_rye_Bauer	1R	55,59381136
AX-99449338	600K_rye_Bauer	1R	55,59381136
AX-99481974	600K_rye_Bauer	1R	55,59381136
AX-99327004	600K_rye_Bauer	1R	57,56235598
AX-99451204	600K_rye_Bauer	1R	57,56235598
AX-99547388	600K_rye_Bauer	1R	57,56235598
AX-99663662	600K_rye_Bauer	1R	57,56235598
AX-99704385	600K_rye_Bauer	1R	57,56235598
AX-99706505	600K_rye_Bauer	1R	57,56235598
c9696_667	5K_rye_Haseneyer	1R	57,58
AX-99481465	600K_rye_Bauer	1R	57,9560649
AX-99577312	600K_rye_Bauer	1R	57,9560649
AX-99581959	600K_rye_Bauer	1R	57,9560649
c24250_1287	5K_rye_Haseneyer	1R	58,46
c28206_258	5K_rye_Haseneyer	1R	58,46
AX-99735445	600K_rye_Bauer	1R	59,1372405
AX-99767870	600K_rye_Bauer	1R	59,1372405
AX-99771853	600K_rye_Bauer	1R	59,1372405
c11008_986	5K_rye_Haseneyer	1R	59,47
AX-99254034	600K_rye_Bauer	1R	60,32149208
AX-99259496	600K_rye_Bauer	1R	60,32149208
AX-99264758	600K_rye_Bauer	1R	60,32149208
AX-99270816	600K_rye_Bauer	1R	60,32149208
AX-99277939	600K_rye_Bauer	1R	60,32149208
AX-99412025	600K_rye_Bauer	1R	60,32149208
AX-99426455	600K_rye_Bauer	1R	60,32149208
AX-99467380	600K_rye_Bauer	1R	60,32149208
AX-99470379	600K_rye_Bauer	1R	60,32149208
AX-99502120	600K_rye_Bauer	1R	60,32149208
AX-99513516	600K_rye_Bauer	1R	60,32149208
AX-99527839	600K_rye_Bauer	1R	60,32149208
AX-99530054	600K_rye_Bauer	1R	60,32149208
AX-99532420	600K_rye_Bauer	1R	60,32149208
AX-99539755	600K_rye_Bauer	1R	60,32149208
AX-99546808	600K_rye_Bauer	1R	60,32149208
AX-99561337	600K_rye_Bauer	1R	60,32149208
AX-99583606	600K_rye_Bauer	1R	60,32149208
AX-99610091	600K_rye_Bauer	1R	60,32149208
AX-99700321	600K_rye_Bauer	1R	60,32149208
AX-99717769	600K_rye_Bauer	1R	60,32149208
AX-99752053	600K_rye_Bauer	1R	60,32149208
AX-99814267	600K_rye_Bauer	1R	60,32149208
AX-99833378	600K_rye_Bauer	1R	60,32149208
AX-99834557	600K_rye_Bauer	1R	60,32149208
AX-99847677	600K_rye_Bauer	1R	60,32149208
AX-99884672	600K_rye_Bauer	1R	60,32149208
c85838_162	5K_rye_Haseneyer	1R	60,44
AX-99232688	600K_rye_Bauer	1R	60,71832581
AX-99279768	600K_rye_Bauer	1R	60,71832581
AX-99374803	600K_rye_Bauer	1R	60,71832581
AX-99404727	600K_rye_Bauer	1R	60,71832581
AX-99410164	600K_rye_Bauer	1R	60,71832581
AX-99613095	600K_rye_Bauer	1R	60,71832581
AX-99647938	600K_rye_Bauer	1R	60,71832581
AX-99652669	600K_rye_Bauer	1R	60,71832581
AX-99668945	600K_rye_Bauer	1R	60,71832581
AX-99673101	600K_rye_Bauer	1R	60,71832581
AX-99727091	600K_rye_Bauer	1R	60,71832581
AX-99736807	600K_rye_Bauer	1R	60,71832581
AX-99224416	600K_rye_Bauer	1R	61,11515954
AX-99501363	600K_rye_Bauer	1R	61,11515954
AX-99752076	600K_rye_Bauer	1R	61,11515954
AX-99465423	600K_rye_Bauer	1R	61,50886846
AX-99394177	600K_rye_Bauer	1R	61,91210301
AX-99428338	600K_rye_Bauer	1R	61,91210301
AX-99576442	600K_rye_Bauer	1R	62,71217129
AX-99669786	600K_rye_Bauer	1R	62,71217129
AX-99709350	600K_rye_Bauer	1R	62,71217129
AX-99850917	600K_rye_Bauer	1R	62,71217129
c4422_611	5K_rye_Haseneyer	1R	62,75
c8958_520	5K_rye_Haseneyer	1R	62,97
AX-99436921	600K_rye_Bauer	1R	63,50271394
c11904_1004	5K_rye_Haseneyer	1R	64,27
c5988_484	5K_rye_Haseneyer	1R	64,27
c1544_1505	5K_rye_Haseneyer	1R	64,56
AX-99614552	600K_rye_Bauer	1R	65,87126709
AX-99807316	600K_rye_Bauer	1R	65,87126709
AX-99763254	600K_rye_Bauer	1R	66,27127563
c3732_2452	5K_rye_Haseneyer	1R	66,85
AX-99354592	600K_rye_Bauer	1R	69,89138823
AX-99399723	600K_rye_Bauer	1R	69,89138823
AX-99828579	600K_rye_Bauer	1R	69,89138823
AX-99283841	600K_rye_Bauer	1R	70,29462278
AX-99461884	600K_rye_Bauer	1R	70,29462278
AX-99635630	600K_rye_Bauer	1R	70,29462278
AX-99666118	600K_rye_Bauer	1R	70,29462278
AX-99711865	600K_rye_Bauer	1R	70,29462278
AX-99773966	600K_rye_Bauer	1R	70,29462278
AX-99363068	600K_rye_Bauer	1R	72,30762197
AX-99501981	600K_rye_Bauer	1R	72,30762197
AX-99560418	600K_rye_Bauer	1R	72,30762197
AX-99622606	600K_rye_Bauer	1R	72,30762197
AX-99707495	600K_rye_Bauer	1R	72,30762197
AX-99752204	600K_rye_Bauer	1R	72,30762197
AX-99762919	600K_rye_Bauer	1R	72,30762197
c17659_810	5K_rye_Haseneyer	1R	72,43
c60319_285	5K_rye_Haseneyer	1R	72,43
c935_1675	5K_rye_Haseneyer	1R	72,43
AX-99229926	600K_rye_Bauer	1R	73,10446423
AX-99281971	600K_rye_Bauer	1R	73,10446423
AX-99380777	600K_rye_Bauer	1R	73,10446423
AX-99481336	600K_rye_Bauer	1R	73,10446423
AX-99677523	600K_rye_Bauer	1R	73,10446423
AX-99716883	600K_rye_Bauer	1R	73,10446423
c24346_153	5K_rye_Haseneyer	1R	74,26
c9847_450	5K_rye_Haseneyer	1R	74,48
c9847_524	5K_rye_Haseneyer	1R	74,48
AX-99366027	600K_rye_Bauer	1R	74,70460078
AX-99402008	600K_rye_Bauer	1R	74,70460078
AX-99403788	600K_rye_Bauer	1R	75,10143451
AX-99625034	600K_rye_Bauer	1R	75,10143451
c22321_112	5K_rye_Haseneyer	1R	76,53
AX-99305859	600K_rye_Bauer	1R	77,09200398
AX-99454592	600K_rye_Bauer	1R	77,09200398
AX-99617435	600K_rye_Bauer	1R	77,09200398
AX-99637408	600K_rye_Bauer	1R	77,09200398
c2787_590	5K_rye_Haseneyer	1R	77,27
c2960_331	5K_rye_Haseneyer	1R	77,27
c5796_784	5K_rye_Haseneyer	1R	77,71
AX-99425270	600K_rye_Bauer	1R	78,28890598
AX-99723325	600K_rye_Bauer	1R	78,28890598
AX-99819574	600K_rye_Bauer	1R	78,68891452
c43862_392	5K_rye_Haseneyer	1R	79,29
c4157_1281	5K_rye_Haseneyer	1R	79,72
c10818_405	5K_rye_Haseneyer	1R	80,16
c10818_408	5K_rye_Haseneyer	1R	80,16
c1569_1111	5K_rye_Haseneyer	1R	80,16
c2521_776	5K_rye_Haseneyer	1R	80,16
c4050_1896	5K_rye_Haseneyer	1R	81,05
c4050_1971	5K_rye_Haseneyer	1R	81,05
c5653_803	5K_rye_Haseneyer	1R	81,05
AX-99525959	600K_rye_Bauer	1R	81,11503742
AX-99797981	600K_rye_Bauer	1R	81,11503742
c6393_1546	5K_rye_Haseneyer	1R	81,47
AX-99364554	600K_rye_Bauer	1R	81,52155044
AX-99596485	600K_rye_Bauer	1R	82,72802807
AX-99864534	600K_rye_Bauer	1R	82,72802807
c32074_174	5K_rye_Haseneyer	1R	82,81
AX-99293702	600K_rye_Bauer	1R	83,1248618
AX-99831492	600K_rye_Bauer	1R	83,1248618
c4619_718	5K_rye_Haseneyer	1R	83,25
c47650_191	5K_rye_Haseneyer	1R	83,25
c10977_789	5K_rye_Haseneyer	1R	83,73
c10977_872	5K_rye_Haseneyer	1R	83,73
c11958_1026	5K_rye_Haseneyer	1R	83,73
c22332_569	5K_rye_Haseneyer	1R	83,73
c22332_666	5K_rye_Haseneyer	1R	83,73
c3250_2290	5K_rye_Haseneyer	1R	83,73
AX-99658879	600K_rye_Bauer	1R	83,92487887
AX-99761075	600K_rye_Bauer	1R	83,92487887
c3264_1316	5K_rye_Haseneyer	1R	84,1
c3264_1580	5K_rye_Haseneyer	1R	84,1
c16719_275	5K_rye_Haseneyer	1R	84,54
AX-99458709	600K_rye_Bauer	1R	84,75140042
AX-99752813	600K_rye_Bauer	1R	84,75140042
AX-99811599	600K_rye_Bauer	1R	84,75140042
c3090_1690	5K_rye_Haseneyer	1R	85,2
c4938_816	5K_rye_Haseneyer	1R	85,2
AX-99794108	600K_rye_Bauer	1R	85,56775869
c16366_1582	5K_rye_Haseneyer	1R	85,95
c17804_212	5K_rye_Haseneyer	1R	85,95
c19107_1799	5K_rye_Haseneyer	1R	85,95
AX-99304445	600K_rye_Bauer	1R	87,19735804
AX-99497750	600K_rye_Bauer	1R	87,19735804
AX-99656328	600K_rye_Bauer	1R	87,19735804
c3162_1132	5K_rye_Haseneyer	1R	87,62
c25205_175	5K_rye_Haseneyer	1R	87,71
c31398_988	5K_rye_Haseneyer	1R	87,74
c11870_422	5K_rye_Haseneyer	1R	89,17
AX-99418684	600K_rye_Bauer	1R	89,20077914
AX-99531919	600K_rye_Bauer	1R	89,20077914
AX-99753398	600K_rye_Bauer	1R	89,20077914
AX-99452091	600K_rye_Bauer	1R	89,60401369
AX-99503605	600K_rye_Bauer	1R	90,00724824
AX-99747225	600K_rye_Bauer	1R	91,20409903
c14487_256	5K_rye_Haseneyer	1R	96,63
c18870_1400	5K_rye_Haseneyer	1R	96,63
c2018_566	5K_rye_Haseneyer	1R	96,63
c36606_493	5K_rye_Haseneyer	1R	96,63
c5768_539	5K_rye_Haseneyer	1R	96,63
c5803_1421	5K_rye_Haseneyer	1R	96,63
c7067_1946	5K_rye_Haseneyer	1R	96,77
c6344_1248	5K_rye_Haseneyer	1R	97,29
c7576_398	5K_rye_Haseneyer	1R	97,29
c11583_215	5K_rye_Haseneyer	1R	97,43
c18055_385	5K_rye_Haseneyer	1R	97,43
c5432_1592	5K_rye_Haseneyer	1R	97,43
c6680_1709	5K_rye_Haseneyer	1R	97,43
c7664_1040	5K_rye_Haseneyer	1R	97,43
c9302_817	5K_rye_Haseneyer	1R	97,43
AX-99752531	600K_rye_Bauer	1R	98,83762862
c11173_427	5K_rye_Haseneyer	1R	98,97
c11173_678	5K_rye_Haseneyer	1R	98,97
c1665_435	5K_rye_Haseneyer	1R	98,97
c2909_795	5K_rye_Haseneyer	1R	98,97
c2977_2610	5K_rye_Haseneyer	1R	98,97
c3177_1506	5K_rye_Haseneyer	1R	98,97
c3309_185	5K_rye_Haseneyer	1R	98,97
c3309_200	5K_rye_Haseneyer	1R	98,97
c3309_761	5K_rye_Haseneyer	1R	98,97
c3783_1642	5K_rye_Haseneyer	1R	98,97
c3783_909	5K_rye_Haseneyer	1R	98,97
c6047_402	5K_rye_Haseneyer	1R	98,97
c6130_712	5K_rye_Haseneyer	1R	98,97
c6133_1866	5K_rye_Haseneyer	1R	98,97
c6468_188	5K_rye_Haseneyer	1R	98,97
c6468_788	5K_rye_Haseneyer	1R	98,97
c9508_718	5K_rye_Haseneyer	1R	98,97
c9508_882	5K_rye_Haseneyer	1R	98,97
c3646_1303	5K_rye_Haseneyer	1R	99,12
c4722_983	5K_rye_Haseneyer	1R	99,55
c15188_186	5K_rye_Haseneyer	1R	100,42
AX-99696962	600K_rye_Bauer	1R	100,4412511
c25950_857	5K_rye_Haseneyer	1R	100,92
c13019_468	5K_rye_Haseneyer	1R	101,06
c13019_599	5K_rye_Haseneyer	1R	101,06
c13019_733	5K_rye_Haseneyer	1R	101,06
c13693_407	5K_rye_Haseneyer	1R	101,06
c17932_604	5K_rye_Haseneyer	1R	101,06
c2910_287	5K_rye_Haseneyer	1R	101,06
c2910_599	5K_rye_Haseneyer	1R	101,06
c3579_485	5K_rye_Haseneyer	1R	101,06
c7081_806	5K_rye_Haseneyer	1R	101,06
c8124_1294	5K_rye_Haseneyer	1R	101,06
c18395_571	5K_rye_Haseneyer	1R	102,17
c6945_2971	5K_rye_Haseneyer	1R	103,11
c7681_1946	5K_rye_Haseneyer	1R	103,42
AX-99662943	600K_rye_Bauer	1R	103,6008471
AX-99776541	600K_rye_Bauer	1R	103,6008471
c15483_749	5K_rye_Haseneyer	1R	103,66
c3136_394	5K_rye_Haseneyer	1R	103,66
c8582_1036	5K_rye_Haseneyer	1R	104,1
c13290_757	5K_rye_Haseneyer	1R	104,61
c20176_1167	5K_rye_Haseneyer	1R	104,61
c6537_1069	5K_rye_Haseneyer	1R	104,88
c6537_911	5K_rye_Haseneyer	1R	104,88
c18413_865	5K_rye_Haseneyer	1R	105,32
c22596_430	5K_rye_Haseneyer	1R	105,32
c24436_291	5K_rye_Haseneyer	1R	105,32
c4500_701	5K_rye_Haseneyer	1R	105,32
c60143_109	5K_rye_Haseneyer	1R	105,32
c6927_2467	5K_rye_Haseneyer	1R	106,07
c1929_657	5K_rye_Haseneyer	1R	109,8
c1929_807	5K_rye_Haseneyer	1R	109,8
AX-99710639	600K_rye_Bauer	1R	110,3296782
c16620_714	5K_rye_Haseneyer	1R	110,63
AX-99728081	600K_rye_Bauer	1R	112,7426859
AX-99792518	600K_rye_Bauer	1R	112,7426859
c10052_1371	5K_rye_Haseneyer	1R	112,84
c12586_767	5K_rye_Haseneyer	1R	112,84
c14590_533	5K_rye_Haseneyer	1R	112,84
c14590_548	5K_rye_Haseneyer	1R	112,84
c14590_620	5K_rye_Haseneyer	1R	112,84
c15445_443	5K_rye_Haseneyer	1R	112,84
c17301_475	5K_rye_Haseneyer	1R	112,84
c19106_993	5K_rye_Haseneyer	1R	112,84
c24086_219	5K_rye_Haseneyer	1R	112,84
c2442_750	5K_rye_Haseneyer	1R	112,84
c2824_4727	5K_rye_Haseneyer	1R	112,84
c38906_362	5K_rye_Haseneyer	1R	112,84
c4344_2988	5K_rye_Haseneyer	1R	112,84
c5456_857	5K_rye_Haseneyer	1R	112,84
c5456_892	5K_rye_Haseneyer	1R	112,84
c27981_213	5K_rye_Haseneyer	1R	114,91
c4054_973	5K_rye_Haseneyer	1R	115,57
c9206_1713	5K_rye_Haseneyer	1R	115,57
c16340_271	5K_rye_Haseneyer	1R	116,7
c7809_2710	5K_rye_Haseneyer	1R	116,7
c5292_1880	5K_rye_Haseneyer	1R	117,03
c22090_408	5K_rye_Haseneyer	1R	117,25
c8229_1534	5K_rye_Haseneyer	1R	117,25
c8229_1708	5K_rye_Haseneyer	1R	117,25
c313_2964	5K_rye_Haseneyer	1R	117,26
c16292_1378	5K_rye_Haseneyer	1R	117,68
c12391_1254	5K_rye_Haseneyer	1R	118,41
c5700_757	5K_rye_Haseneyer	1R	118,41
c10696_1522	5K_rye_Haseneyer	1R	118,66
c35539_636	5K_rye_Haseneyer	1R	118,66
c8211_592	5K_rye_Haseneyer	1R	119,36
c1105_1200	5K_rye_Haseneyer	1R	121,5
c1105_1554	5K_rye_Haseneyer	1R	121,5
c1105_411	5K_rye_Haseneyer	1R	121,5
c1105_420	5K_rye_Haseneyer	1R	121,5
c1105_864	5K_rye_Haseneyer	1R	121,5
c16739_432	5K_rye_Haseneyer	1R	121,5
c4244_751	5K_rye_Haseneyer	1R	121,5
c7999_1632	5K_rye_Haseneyer	1R	121,5
c9429_1027	5K_rye_Haseneyer	1R	121,5
AX-99417930	600K_rye_Bauer	1R	122,2612947
c2592_330	5K_rye_Haseneyer	1R	122,41
c18065_685	5K_rye_Haseneyer	1R	122,92
c25550_691	5K_rye_Haseneyer	1R	124,14
c1138_506	5K_rye_Haseneyer	1R	125,08
c1138_559	5K_rye_Haseneyer	1R	125,08
c1138_712	5K_rye_Haseneyer	1R	125,08
c1138_913	5K_rye_Haseneyer	1R	125,08
c1138_995	5K_rye_Haseneyer	1R	125,08
c25335_88	5K_rye_Haseneyer	1R	125,08
c416_351	5K_rye_Haseneyer	1R	125,08
c4862_811	5K_rye_Haseneyer	1R	125,08
c20350_500	5K_rye_Haseneyer	1R	127,69
c27314_235	5K_rye_Haseneyer	1R	129,27
c29540_347	5K_rye_Haseneyer	1R	129,27
c4809_1079	5K_rye_Haseneyer	1R	129,78
c58086_223	5K_rye_Haseneyer	1R	129,78
c8716_634	5K_rye_Haseneyer	1R	129,78
c11228_272	5K_rye_Haseneyer	1R	132,04
AX-99505436	600K_rye_Bauer	1R	132,2265904
c7187_1089	5K_rye_Haseneyer	1R	132,35
c19610_728	5K_rye_Haseneyer	1R	132,66
c8121_498	5K_rye_Haseneyer	1R	132,98
c4204_593	5K_rye_Haseneyer	1R	133,69
AX-99232837	600K_rye_Bauer	1R	133,7953229
AX-99434690	600K_rye_Bauer	1R	133,7953229
AX-99796290	600K_rye_Bauer	1R	133,7953229
c7202_162	5K_rye_Haseneyer	1R	135,38
AX-99416458	600K_rye_Bauer	1R	136,1770815
AX-99499987	600K_rye_Bauer	1R	136,1770815
AX-99667028	600K_rye_Bauer	1R	136,1770815
AX-99829374	600K_rye_Bauer	1R	137,3901699
c1502_726	5K_rye_Haseneyer	1R	138,45
c6929_651	5K_rye_Haseneyer	1R	138,46
c1653_584	5K_rye_Haseneyer	1R	138,62
c17915_186	5K_rye_Haseneyer	1R	138,62
c7031_250	5K_rye_Haseneyer	1R	139,36
AX-99458288	600K_rye_Bauer	1R	140,6261453
c12564_272	5K_rye_Haseneyer	1R	142,45
c1763_181	5K_rye_Haseneyer	1R	142,45
c8415_568	5K_rye_Haseneyer	1R	142,45
c35413_70	5K_rye_Haseneyer	1R	143,57
c8711_3534	5K_rye_Haseneyer	1R	143,57
c9485_1339	5K_rye_Haseneyer	1R	144,32
AX-99566564	600K_rye_Bauer	1R	145,1057193
c5686_927	5K_rye_Haseneyer	1R	146,17
c6129_1711	5K_rye_Haseneyer	1R	146,17
c1603_444	5K_rye_Haseneyer	1R	148,53
AX-99539448	600K_rye_Bauer	1R	148,7098018
AX-99742712	600K_rye_Bauer	1R	148,7098018
c26296_1414	5K_rye_Haseneyer	1R	150,74
c10013_772	5K_rye_Haseneyer	1R	150,89
c9030_204	5K_rye_Haseneyer	1R	151,3
c921_3806	5K_rye_Haseneyer	1R	151,31
AX-99432148	600K_rye_Bauer	1R	151,5133999
c8331_818	5K_rye_Haseneyer	1R	151,82
AX-99304376	600K_rye_Bauer	1R	152,316643
AX-99588441	600K_rye_Bauer	1R	152,316643
AX-99692115	600K_rye_Bauer	1R	152,316643
AX-99724427	600K_rye_Bauer	1R	152,316643
c26456_212	5K_rye_Haseneyer	1R	152,78
c20745_159	5K_rye_Haseneyer	1R	154,01
c2281_828	5K_rye_Haseneyer	1R	154,1
c3899_1669	5K_rye_Haseneyer	1R	154,81
c1915_716	5K_rye_Haseneyer	1R	154,86
c15659_313	5K_rye_Haseneyer	1R	155,44
c15659_658	5K_rye_Haseneyer	1R	155,44
c3511_3136	5K_rye_Haseneyer	1R	158,1
c607_654	5K_rye_Haseneyer	1R	158,58
c31111_224	5K_rye_Haseneyer	1R	159,16
c47126_265	5K_rye_Haseneyer	1R	161,11
c16840_1042	5K_rye_Haseneyer	1R	161,25
c16840_937	5K_rye_Haseneyer	1R	161,25
c46888_267	5K_rye_Haseneyer	1R	162,49
c5474_324	5K_rye_Haseneyer	1R	163,72
c12219_1001	5K_rye_Haseneyer	1R	164,12
c12219_820	5K_rye_Haseneyer	1R	164,12
c14912_1439	5K_rye_Haseneyer	1R	164,99
c12509_464	5K_rye_Haseneyer	1R	165,87
c12509_604	5K_rye_Haseneyer	1R	165,87
c2571_985	5K_rye_Haseneyer	1R	167,55
c4797_681	5K_rye_Haseneyer	1R	170,69
c17760_991	5K_rye_Haseneyer	1R	171,72
c14355_142	5K_rye_Haseneyer	1R	173,37
c10735_694	5K_rye_Haseneyer	1R	174,95
c20341_269	5K_rye_Haseneyer	1R	177,17
c16832_484	5K_rye_Haseneyer	1R	177,75
c17716_1191	5K_rye_Haseneyer	1R	177,75
c18631_419	5K_rye_Haseneyer	1R	178,04
c10593_841	5K_rye_Haseneyer	1R	178,62
c2352_563	5K_rye_Haseneyer	1R	178,62
c15193_272	5K_rye_Haseneyer	1R	179,72
c5798_344	5K_rye_Haseneyer	1R	180,69
c11989_492	5K_rye_Haseneyer	1R	181,13
c2833_1318	5K_rye_Haseneyer	1R	182,15
c2833_1992	5K_rye_Haseneyer	1R	182,15
c15801_434	5K_rye_Haseneyer	1R	188,56
c5573_1607	5K_rye_Haseneyer	1R	188,56
c5573_767	5K_rye_Haseneyer	1R	188,56
c12804_769	5K_rye_Haseneyer	1R	197,4
c12804_991	5K_rye_Haseneyer	1R	197,4
c4504_3006	5K_rye_Haseneyer	1R	197,4
c6759_333	5K_rye_Haseneyer	1R	199,38
c23353_297	5K_rye_Haseneyer	1R	202,34
c6428_286	5K_rye_Haseneyer	1R	202,34
c10693_484	5K_rye_Haseneyer	1R	207,32
c12684_599	5K_rye_Haseneyer	1R	213,31
c1432_1811	5K_rye_Haseneyer	1R	213,31
c16457_126	5K_rye_Haseneyer	1R	216,24
c14973_262	5K_rye_Haseneyer	1R	217,81
c14973_494	5K_rye_Haseneyer	1R	217,81
c16243_243	5K_rye_Haseneyer	1R	219,38
c18975_378	5K_rye_Haseneyer	1R	219,38
c18202_1349	5K_rye_Haseneyer	1R	225,78
c18202_1414	5K_rye_Haseneyer	1R	225,78
c18202_457	5K_rye_Haseneyer	1R	225,78
c6354_1350	5K_rye_Haseneyer	1R	227,86
c6354_1857	5K_rye_Haseneyer	1R	227,86
c6354_555	5K_rye_Haseneyer	1R	227,86
c11297_99	5K_rye_Haseneyer	1R	231,85
c6449_1315	5K_rye_Haseneyer	1R	232,58
c10892_142	5K_rye_Haseneyer	1R	237,3
c10892_244	5K_rye_Haseneyer	1R	237,3
c8781_583	5K_rye_Haseneyer	1R	241,43
c9794_1212	5K_rye_Haseneyer	1R	246,31
c4266_1022	5K_rye_Haseneyer	1R	247,61
c6788_1707	5K_rye_Haseneyer	1R	247,61
c16115_1191	5K_rye_Haseneyer	1R	248,61
c28537_189	5K_rye_Haseneyer	1R	248,61
c11233_83	5K_rye_Haseneyer	1R	250,47
c11755_1147	5K_rye_Haseneyer	1R	250,47
c5903_740	5K_rye_Haseneyer	1R	250,47
c3928_1175	5K_rye_Haseneyer	1R	251,38
c19929_430	5K_rye_Haseneyer	1R	251,89
c2849_685	5K_rye_Haseneyer	1R	253,06
c9312_1221	5K_rye_Haseneyer	1R	253,06
c9312_837	5K_rye_Haseneyer	1R	253,06
c22350_230	5K_rye_Haseneyer	2R	0
c31894_357	5K_rye_Haseneyer	2R	3,58
c35440_282	5K_rye_Haseneyer	2R	3,58
c9153_614	5K_rye_Haseneyer	2R	3,58
c9319_688	5K_rye_Haseneyer	2R	3,58
AX-99681449	600K_rye_Bauer	2R	3,6105358
c5996_442	5K_rye_Haseneyer	2R	8,82
c16288_503	5K_rye_Haseneyer	2R	12,63
c12715_649	5K_rye_Haseneyer	2R	13,08
AX-99228093	600K_rye_Bauer	2R	16,6107215
c28602_261	5K_rye_Haseneyer	2R	19,05
c45426_81	5K_rye_Haseneyer	2R	19,5
AX-99858966	600K_rye_Bauer	2R	22,1831349
c5952_639	5K_rye_Haseneyer	2R	23,83
c5952_995	5K_rye_Haseneyer	2R	23,83
AX-99500551	600K_rye_Bauer	2R	27,863102
c14130_1988	5K_rye_Haseneyer	2R	29,33
c15493_774	5K_rye_Haseneyer	2R	29,33
c2640_928	5K_rye_Haseneyer	2R	38,61
c9267_348	5K_rye_Haseneyer	2R	43,08
c2101_1332	5K_rye_Haseneyer	2R	44,39
c2204_206	5K_rye_Haseneyer	2R	44,39
c22376_255	5K_rye_Haseneyer	2R	48,76
c2062_395	5K_rye_Haseneyer	2R	49,6
c2062_629	5K_rye_Haseneyer	2R	49,6
AX-99234858	600K_rye_Bauer	2R	50,402404
AX-99311833	600K_rye_Bauer	2R	50,796113
AX-99357234	600K_rye_Bauer	2R	50,796113
AX-99509630	600K_rye_Bauer	2R	50,796113
AX-99879639	600K_rye_Bauer	2R	50,796113
c6050_175	5K_rye_Haseneyer	2R	52,63
c6050_569	5K_rye_Haseneyer	2R	52,63
AX-99869160	600K_rye_Bauer	2R	55,5525207
c31832_410	5K_rye_Haseneyer	2R	56,99
AX-99849143	600K_rye_Bauer	2R	58,3211312
AX-99319509	600K_rye_Bauer	2R	58,7148401
c8154_266	5K_rye_Haseneyer	2R	59,63
c12750_1057	5K_rye_Haseneyer	2R	59,86
c12750_1159	5K_rye_Haseneyer	2R	59,86
c12750_440	5K_rye_Haseneyer	2R	59,86
c12750_713	5K_rye_Haseneyer	2R	59,86
c36698_567	5K_rye_Haseneyer	2R	59,86
AX-99854645	600K_rye_Bauer	2R	59,9245962
AX-99388061	600K_rye_Bauer	2R	61,518332
AX-99391224	600K_rye_Bauer	2R	61,518332
AX-99511520	600K_rye_Bauer	2R	61,518332
AX-99751482	600K_rye_Bauer	2R	61,518332
AX-99811689	600K_rye_Bauer	2R	61,518332
c4120_2143	5K_rye_Haseneyer	2R	61,99
c4120_2609	5K_rye_Haseneyer	2R	61,99
c54198_480	5K_rye_Haseneyer	2R	62,22
c38239_107	5K_rye_Haseneyer	2R	62,84
c6801_1023	5K_rye_Haseneyer	2R	62,99
c9328_521	5K_rye_Haseneyer	2R	64,83
c9328_635	5K_rye_Haseneyer	2R	64,83
AX-99818986	600K_rye_Bauer	2R	65,0963875
c12482_545	5K_rye_Haseneyer	2R	65,34
AX-99270990	600K_rye_Bauer	2R	65,4900965
AX-99371801	600K_rye_Bauer	2R	65,4900965
AX-99375096	600K_rye_Bauer	2R	65,4900965
AX-99498464	600K_rye_Bauer	2R	65,4900965
AX-99774914	600K_rye_Bauer	2R	65,4900965
AX-99781261	600K_rye_Bauer	2R	65,4900965
AX-99850581	600K_rye_Bauer	2R	65,4900965
AX-99854148	600K_rye_Bauer	2R	65,4900965
c2112_2364	5K_rye_Haseneyer	2R	66,65
AX-99716650	600K_rye_Bauer	2R	66,6712232
AX-99272920	600K_rye_Bauer	2R	68,6587179
AX-99332828	600K_rye_Bauer	2R	68,6587179
AX-99447299	600K_rye_Bauer	2R	68,6587179
AX-99493295	600K_rye_Bauer	2R	68,6587179
AX-99514927	600K_rye_Bauer	2R	68,6587179
AX-99529476	600K_rye_Bauer	2R	68,6587179
AX-99733193	600K_rye_Bauer	2R	68,6587179
AX-99529389	600K_rye_Bauer	2R	69,0587264
AX-99671769	600K_rye_Bauer	2R	69,0587264
AX-99344341	600K_rye_Bauer	2R	69,4555602
AX-99433375	600K_rye_Bauer	2R	69,4555602
AX-99497982	600K_rye_Bauer	2R	69,4555602
AX-99285983	600K_rye_Bauer	2R	69,8523939
AX-99440899	600K_rye_Bauer	2R	69,8523939
AX-99564578	600K_rye_Bauer	2R	69,8523939
AX-99604729	600K_rye_Bauer	2R	69,8523939
AX-99631976	600K_rye_Bauer	2R	69,8523939
AX-99872843	600K_rye_Bauer	2R	69,8523939
AX-99288313	600K_rye_Bauer	2R	70,2492276
AX-99341446	600K_rye_Bauer	2R	70,2492276
AX-99707804	600K_rye_Bauer	2R	70,2492276
AX-99809997	600K_rye_Bauer	2R	70,2492276
AX-99232242	600K_rye_Bauer	2R	71,0492959
AX-99284565	600K_rye_Bauer	2R	71,0492959
AX-99354479	600K_rye_Bauer	2R	71,0492959
AX-99408341	600K_rye_Bauer	2R	71,0492959
AX-99446035	600K_rye_Bauer	2R	71,0492959
AX-99485122	600K_rye_Bauer	2R	71,0492959
AX-99563819	600K_rye_Bauer	2R	71,0492959
AX-99585145	600K_rye_Bauer	2R	71,0492959
AX-99585155	600K_rye_Bauer	2R	71,0492959
AX-99659575	600K_rye_Bauer	2R	71,0492959
AX-99663495	600K_rye_Bauer	2R	71,0492959
AX-99688573	600K_rye_Bauer	2R	71,0492959
AX-99694785	600K_rye_Bauer	2R	71,0492959
AX-99729497	600K_rye_Bauer	2R	71,0492959
AX-99758770	600K_rye_Bauer	2R	71,0492959
AX-99798901	600K_rye_Bauer	2R	71,0492959
AX-99828845	600K_rye_Bauer	2R	71,0492959
AX-99370996	600K_rye_Bauer	2R	71,4430048
AX-99601769	600K_rye_Bauer	2R	71,4430048
AX-99277612	600K_rye_Bauer	2R	71,8430134
AX-99280794	600K_rye_Bauer	2R	71,8430134
AX-99382797	600K_rye_Bauer	2R	71,8430134
AX-99577754	600K_rye_Bauer	2R	71,8430134
AX-99660705	600K_rye_Bauer	2R	71,8430134
AX-99762120	600K_rye_Bauer	2R	71,8430134
AX-99808394	600K_rye_Bauer	2R	71,8430134
AX-99859878	600K_rye_Bauer	2R	74,2085394
AX-99222881	600K_rye_Bauer	2R	74,5991723
AX-99222956	600K_rye_Bauer	2R	74,5991723
AX-99311166	600K_rye_Bauer	2R	74,5991723
AX-99283276	600K_rye_Bauer	2R	74,9898053
AX-99312630	600K_rye_Bauer	2R	74,9898053
AX-99346651	600K_rye_Bauer	2R	74,9898053
AX-99577615	600K_rye_Bauer	2R	74,9898053
AX-99482186	600K_rye_Bauer	2R	75,7710711
AX-99258504	600K_rye_Bauer	2R	76,1617041
AX-99276672	600K_rye_Bauer	2R	76,1617041
AX-99397071	600K_rye_Bauer	2R	76,1617041
AX-99425710	600K_rye_Bauer	2R	76,1617041
AX-99480306	600K_rye_Bauer	2R	76,1617041
AX-99835478	600K_rye_Bauer	2R	76,1617041
AX-99844185	600K_rye_Bauer	2R	76,1617041
c11088_627	5K_rye_Haseneyer	2R	76,79
c9893_554	5K_rye_Haseneyer	2R	76,79
c17165_808	5K_rye_Haseneyer	2R	77,01
AX-99772046	600K_rye_Bauer	2R	78,1491475
AX-99225096	600K_rye_Bauer	2R	78,5428565
AX-99273668	600K_rye_Bauer	2R	78,5428565
c10577_1527	5K_rye_Haseneyer	2R	78,61
AX-99497267	600K_rye_Bauer	2R	78,9396902
AX-99653545	600K_rye_Bauer	2R	78,9396902
AX-99421008	600K_rye_Bauer	2R	79,3396987
AX-99886439	600K_rye_Bauer	2R	79,3396987
AX-99298422	600K_rye_Bauer	2R	82,51124376
AX-99440807	600K_rye_Bauer	2R	82,51124376
c10048_568	5K_rye_Haseneyer	2R	82,67
c17591_459	5K_rye_Haseneyer	2R	82,67
c4832_1239	5K_rye_Haseneyer	2R	82,67
AX-99762539	600K_rye_Bauer	2R	84,50206572
AX-99519900	600K_rye_Bauer	2R	85,28640759
AX-99561487	600K_rye_Bauer	2R	85,28640759
AX-99800925	600K_rye_Bauer	2R	85,28640759
AX-99820357	600K_rye_Bauer	2R	86,08647587
AX-99311454	600K_rye_Bauer	2R	87,28342787
AX-99405911	600K_rye_Bauer	2R	87,28342787
AX-99463270	600K_rye_Bauer	2R	87,28342787
AX-99630903	600K_rye_Bauer	2R	87,28342787
AX-99723813	600K_rye_Bauer	2R	87,28342787
AX-99808827	600K_rye_Bauer	2R	87,28342787
AX-99242701	600K_rye_Bauer	2R	88,08994943
AX-99394946	600K_rye_Bauer	2R	88,08994943
AX-99454920	600K_rye_Bauer	2R	88,08994943
AX-99512731	600K_rye_Bauer	2R	88,08994943
AX-99591200	600K_rye_Bauer	2R	88,08994943
AX-99651222	600K_rye_Bauer	2R	88,08994943
AX-99661024	600K_rye_Bauer	2R	88,08994943
AX-99683338	600K_rye_Bauer	2R	90,0934742
AX-99315878	600K_rye_Bauer	2R	92,4907641
AX-99398217	600K_rye_Bauer	2R	92,4907641
AX-99417995	600K_rye_Bauer	2R	92,4907641
AX-99476021	600K_rye_Bauer	2R	92,4907641
c18638_596	5K_rye_Haseneyer	2R	94,7
c8569_538	5K_rye_Haseneyer	2R	94,99
AX-99510421	600K_rye_Bauer	2R	95,76968997
AX-99517524	600K_rye_Bauer	2R	95,76968997
AX-99564644	600K_rye_Bauer	2R	96,59615507
c62248_195	5K_rye_Haseneyer	2R	97,01
AX-99732251	600K_rye_Bauer	2R	98,23225891
c14382_251	5K_rye_Haseneyer	2R	98,5
c14382_616	5K_rye_Haseneyer	2R	98,5
c30530_150	5K_rye_Haseneyer	2R	98,5
c42630_583	5K_rye_Haseneyer	2R	98,5
AX-99254886	600K_rye_Bauer	2R	98,63549346
AX-99351967	600K_rye_Bauer	2R	98,63549346
AX-99413750	600K_rye_Bauer	2R	98,63549346
AX-99497850	600K_rye_Bauer	2R	98,63549346
AX-99500352	600K_rye_Bauer	2R	98,63549346
c63883_149	5K_rye_Haseneyer	2R	99,27
c1785_2107	5K_rye_Haseneyer	2R	99,62
c1785_2305	5K_rye_Haseneyer	2R	99,62
c12473_557	5K_rye_Haseneyer	2R	100,51
c1726_1698	5K_rye_Haseneyer	2R	100,51
c1726_1959	5K_rye_Haseneyer	2R	100,51
c1726_2564	5K_rye_Haseneyer	2R	100,51
c1726_2949	5K_rye_Haseneyer	2R	100,51
c1726_3339	5K_rye_Haseneyer	2R	100,51
c4115_725	5K_rye_Haseneyer	2R	100,51
c65958_149	5K_rye_Haseneyer	2R	100,51
c9932_935	5K_rye_Haseneyer	2R	100,51
c3263_423	5K_rye_Haseneyer	2R	100,96
AX-99424314	600K_rye_Bauer	2R	101,0649486
AX-99795660	600K_rye_Bauer	2R	101,0649486
c19217_1112	5K_rye_Haseneyer	2R	101,29
c37454_234	5K_rye_Haseneyer	2R	101,29
c6256_1227	5K_rye_Haseneyer	2R	101,29
c988_631	5K_rye_Haseneyer	2R	101,73
c4865_1411	5K_rye_Haseneyer	2R	101,88
c17126_314	5K_rye_Haseneyer	2R	102,32
c17126_437	5K_rye_Haseneyer	2R	102,32
c12248_321	5K_rye_Haseneyer	2R	102,54
c16765_532	5K_rye_Haseneyer	2R	102,54
c12985_1650	5K_rye_Haseneyer	2R	104,02
c17115_407	5K_rye_Haseneyer	2R	104,02
c1770_1304	5K_rye_Haseneyer	2R	104,02
c1770_1476	5K_rye_Haseneyer	2R	104,02
c4231_1868	5K_rye_Haseneyer	2R	104,02
c4441_278	5K_rye_Haseneyer	2R	104,02
c8639_906	5K_rye_Haseneyer	2R	104,1
c21669_1485	5K_rye_Haseneyer	2R	104,17
c21293_150	5K_rye_Haseneyer	2R	104,61
c10848_216	5K_rye_Haseneyer	2R	105,05
c19572_461	5K_rye_Haseneyer	2R	105,05
c1976_1202	5K_rye_Haseneyer	2R	105,34
c14285_1148	5K_rye_Haseneyer	2R	106,53
c3182_772	5K_rye_Haseneyer	2R	106,53
c9725_832	5K_rye_Haseneyer	2R	106,53
c1362_410	5K_rye_Haseneyer	2R	107,57
c13690_475	5K_rye_Haseneyer	2R	107,57
c15696_1032	5K_rye_Haseneyer	2R	107,57
c2298_917	5K_rye_Haseneyer	2R	107,57
c24767_76	5K_rye_Haseneyer	2R	107,57
c3189_209	5K_rye_Haseneyer	2R	107,57
c6356_212	5K_rye_Haseneyer	2R	107,57
c6356_293	5K_rye_Haseneyer	2R	107,57
c7005_324	5K_rye_Haseneyer	2R	107,57
c9972_600	5K_rye_Haseneyer	2R	107,57
c19956_1301	5K_rye_Haseneyer	2R	108,02
c19956_213	5K_rye_Haseneyer	2R	108,02
c19956_223	5K_rye_Haseneyer	2R	108,02
c19956_899	5K_rye_Haseneyer	2R	108,02
c8437_2142	5K_rye_Haseneyer	2R	108,02
c12614_531	5K_rye_Haseneyer	2R	108,27
c13882_1018	5K_rye_Haseneyer	2R	108,27
c13961_1867	5K_rye_Haseneyer	2R	108,27
c1760_592	5K_rye_Haseneyer	2R	108,27
c19754_968	5K_rye_Haseneyer	2R	108,27
c49763_78	5K_rye_Haseneyer	2R	108,27
c5790_1241	5K_rye_Haseneyer	2R	108,27
c5922_1012	5K_rye_Haseneyer	2R	108,27
c9732_340	5K_rye_Haseneyer	2R	108,27
c10243_525	5K_rye_Haseneyer	2R	108,49
c19720_124	5K_rye_Haseneyer	2R	108,49
c770_2457	5K_rye_Haseneyer	2R	108,93
c1815_1327	5K_rye_Haseneyer	2R	109,81
c39213_1082	5K_rye_Haseneyer	2R	110,69
c6440_1207	5K_rye_Haseneyer	2R	110,69
c6636_3341	5K_rye_Haseneyer	2R	110,69
c6636_3509	5K_rye_Haseneyer	2R	110,69
c1981_733	5K_rye_Haseneyer	2R	110,84
c3772_469	5K_rye_Haseneyer	2R	111,72
c1229_1040	5K_rye_Haseneyer	2R	113,21
c14091_649	5K_rye_Haseneyer	2R	113,21
c2276_383	5K_rye_Haseneyer	2R	113,21
c2494_1010	5K_rye_Haseneyer	2R	113,21
c2494_687	5K_rye_Haseneyer	2R	113,21
c5076_398	5K_rye_Haseneyer	2R	113,21
c5076_531	5K_rye_Haseneyer	2R	113,21
c54170_378	5K_rye_Haseneyer	2R	113,21
c5712_304	5K_rye_Haseneyer	2R	113,21
c57641_184	5K_rye_Haseneyer	2R	113,21
c60538_330	5K_rye_Haseneyer	2R	113,21
c613_565	5K_rye_Haseneyer	2R	113,21
c6667_2137	5K_rye_Haseneyer	2R	113,21
c6667_2236	5K_rye_Haseneyer	2R	113,21
c9047_593	5K_rye_Haseneyer	2R	113,21
AX-99348675	600K_rye_Bauer	2R	113,8726018
AX-99664606	600K_rye_Bauer	2R	113,8726018
c7394_379	5K_rye_Haseneyer	2R	113,95
c10305_2293	5K_rye_Haseneyer	2R	114,2
c1068_754	5K_rye_Haseneyer	2R	114,2
c12650_310	5K_rye_Haseneyer	2R	114,2
c13240_933	5K_rye_Haseneyer	2R	114,2
c13564_136	5K_rye_Haseneyer	2R	114,2
c13564_148	5K_rye_Haseneyer	2R	114,2
c1358_248	5K_rye_Haseneyer	2R	114,2
c1441_1167	5K_rye_Haseneyer	2R	114,2
c1474_258	5K_rye_Haseneyer	2R	114,2
c15316_657	5K_rye_Haseneyer	2R	114,2
c19032_263	5K_rye_Haseneyer	2R	114,2
c25217_204	5K_rye_Haseneyer	2R	114,2
c2562_353	5K_rye_Haseneyer	2R	114,2
c25996_552	5K_rye_Haseneyer	2R	114,2
c26245_345	5K_rye_Haseneyer	2R	114,2
c26245_474	5K_rye_Haseneyer	2R	114,2
c26355_138	5K_rye_Haseneyer	2R	114,2
c26725_181	5K_rye_Haseneyer	2R	114,2
c26725_260	5K_rye_Haseneyer	2R	114,2
c2955_1925	5K_rye_Haseneyer	2R	114,2
c33829_282	5K_rye_Haseneyer	2R	114,2
c3555_407	5K_rye_Haseneyer	2R	114,2
c3555_518	5K_rye_Haseneyer	2R	114,2
c3627_496	5K_rye_Haseneyer	2R	114,2
c3627_602	5K_rye_Haseneyer	2R	114,2
c38000_70	5K_rye_Haseneyer	2R	114,2
c38941_379	5K_rye_Haseneyer	2R	114,2
c4105_592	5K_rye_Haseneyer	2R	114,2
c46474_202	5K_rye_Haseneyer	2R	114,2
c5183_646	5K_rye_Haseneyer	2R	114,2
c52088_180	5K_rye_Haseneyer	2R	114,2
c8029_518	5K_rye_Haseneyer	2R	114,2
c8292_675	5K_rye_Haseneyer	2R	114,2
c8694_851	5K_rye_Haseneyer	2R	114,2
c8694_930	5K_rye_Haseneyer	2R	114,2
c8843_126	5K_rye_Haseneyer	2R	114,2
c8850_1275	5K_rye_Haseneyer	2R	114,2
c9610_390	5K_rye_Haseneyer	2R	114,2
c14816_327	5K_rye_Haseneyer	2R	114,64
c2414_1395	5K_rye_Haseneyer	2R	114,64
c13947_334	5K_rye_Haseneyer	2R	115,09
c1957_464	5K_rye_Haseneyer	2R	115,09
c3789_1069	5K_rye_Haseneyer	2R	115,09
AX-99485610	600K_rye_Bauer	2R	115,4600879
c2028_1068	5K_rye_Haseneyer	2R	115,54
c23641_159	5K_rye_Haseneyer	2R	116,44
c3208_694	5K_rye_Haseneyer	2R	116,44
c5342_1135	5K_rye_Haseneyer	2R	116,44
c5732_1089	5K_rye_Haseneyer	2R	116,44
c7657_446	5K_rye_Haseneyer	2R	116,44
c11880_877	5K_rye_Haseneyer	2R	116,88
c27186_229	5K_rye_Haseneyer	2R	116,88
c321_299	5K_rye_Haseneyer	2R	116,88
c4633_109	5K_rye_Haseneyer	2R	116,88
c5859_591	5K_rye_Haseneyer	2R	116,88
c800_981	5K_rye_Haseneyer	2R	116,88
c985_971	5K_rye_Haseneyer	2R	118,39
c16965_329	5K_rye_Haseneyer	2R	118,43
c2313_1344	5K_rye_Haseneyer	2R	118,43
c2671_655	5K_rye_Haseneyer	2R	118,43
c6169_1948	5K_rye_Haseneyer	2R	118,43
c6169_1970	5K_rye_Haseneyer	2R	118,43
c888_627	5K_rye_Haseneyer	2R	118,43
c902_1703	5K_rye_Haseneyer	2R	118,43
c10413_1730	5K_rye_Haseneyer	2R	118,87
c1061_881	5K_rye_Haseneyer	2R	118,87
c12000_622	5K_rye_Haseneyer	2R	118,87
c12244_401	5K_rye_Haseneyer	2R	118,87
c15508_1012	5K_rye_Haseneyer	2R	118,87
c3150_982	5K_rye_Haseneyer	2R	118,87
c36780_101	5K_rye_Haseneyer	2R	118,87
c4992_614	5K_rye_Haseneyer	2R	118,87
c5553_841	5K_rye_Haseneyer	2R	118,87
c8169_785	5K_rye_Haseneyer	2R	118,87
c8622_756	5K_rye_Haseneyer	2R	118,87
c8706_428	5K_rye_Haseneyer	2R	118,87
c11485_327	5K_rye_Haseneyer	2R	119,31
c20682_1374	5K_rye_Haseneyer	2R	119,31
c20682_1816	5K_rye_Haseneyer	2R	119,31
c10648_2070	5K_rye_Haseneyer	2R	119,79
c3088_1035	5K_rye_Haseneyer	2R	119,79
c3088_1394	5K_rye_Haseneyer	2R	119,79
c5617_1430	5K_rye_Haseneyer	2R	119,79
AX-99330265	600K_rye_Bauer	2R	119,8451238
c1024_2021	5K_rye_Haseneyer	2R	120,23
c21031_926	5K_rye_Haseneyer	2R	120,23
c24038_473	5K_rye_Haseneyer	2R	120,23
c2899_1055	5K_rye_Haseneyer	2R	120,23
c5982_1305	5K_rye_Haseneyer	2R	120,23
c21620_409	5K_rye_Haseneyer	2R	121,13
c9831_2027	5K_rye_Haseneyer	2R	121,65
c6921_1723	5K_rye_Haseneyer	2R	122,44
c3924_305	5K_rye_Haseneyer	2R	122,66
c10572_727	5K_rye_Haseneyer	2R	122,78
c10572_771	5K_rye_Haseneyer	2R	122,78
c14244_1303	5K_rye_Haseneyer	2R	122,81
c14244_951	5K_rye_Haseneyer	2R	122,81
c36956_113	5K_rye_Haseneyer	2R	123,7
c19343_734	5K_rye_Haseneyer	2R	124
c20865_662	5K_rye_Haseneyer	2R	124
c33674_273	5K_rye_Haseneyer	2R	124
c675_516	5K_rye_Haseneyer	2R	124,14
c8969_1471	5K_rye_Haseneyer	2R	124,14
AX-99376169	600K_rye_Bauer	2R	124,2568924
AX-99729237	600K_rye_Bauer	2R	124,2568924
AX-99778361	600K_rye_Bauer	2R	124,2568924
AX-99266081	600K_rye_Bauer	2R	125,4571229
AX-99310793	600K_rye_Bauer	2R	125,4571229
AX-99346787	600K_rye_Bauer	2R	125,4571229
AX-99390110	600K_rye_Bauer	2R	125,4571229
AX-99428949	600K_rye_Bauer	2R	125,4571229
AX-99677127	600K_rye_Bauer	2R	125,4571229
AX-99803244	600K_rye_Bauer	2R	125,4571229
c6885_1546	5K_rye_Haseneyer	2R	125,48
c3990_244	5K_rye_Haseneyer	2R	127,71
AX-99318886	600K_rye_Bauer	2R	128,6768608
c20410_531	5K_rye_Haseneyer	2R	129,98
c79887_262	5K_rye_Haseneyer	2R	129,98
c13832_2141	5K_rye_Haseneyer	2R	132,26
c18252_852	5K_rye_Haseneyer	2R	132,26
c8150_921	5K_rye_Haseneyer	2R	132,26
AX-99407260	600K_rye_Bauer	2R	134,3704196
c1513_821	5K_rye_Haseneyer	2R	137,11
AX-99409441	600K_rye_Bauer	2R	137,1548602
c8743_460	5K_rye_Haseneyer	2R	137,86
AX-99697091	600K_rye_Bauer	2R	139,529663
c12884_350	5K_rye_Haseneyer	2R	139,77
c18992_348	5K_rye_Haseneyer	2R	140,53
c4607_227	5K_rye_Haseneyer	2R	140,53
c21258_616	5K_rye_Haseneyer	2R	143,03
c21258_625	5K_rye_Haseneyer	2R	143,03
c9107_707	5K_rye_Haseneyer	2R	143,03
c1179_1474	5K_rye_Haseneyer	2R	144,63
c1084_1320	5K_rye_Haseneyer	2R	145,71
c18100_441	5K_rye_Haseneyer	2R	145,99
c27792_266	5K_rye_Haseneyer	2R	145,99
c13461_2055	5K_rye_Haseneyer	2R	147,18
AX-99855433	600K_rye_Bauer	2R	151,1733817
c30213_135	5K_rye_Haseneyer	2R	154,17
AX-99275679	600K_rye_Bauer	2R	155,1975409
AX-99436429	600K_rye_Bauer	2R	155,1975409
AX-99554305	600K_rye_Bauer	2R	155,1975409
c17751_483	5K_rye_Haseneyer	2R	156,89
c7861_333	5K_rye_Haseneyer	2R	156,89
c2527_242	5K_rye_Haseneyer	2R	158,88
c68207_288	5K_rye_Haseneyer	2R	158,88
c6824_1044	5K_rye_Haseneyer	2R	158,88
c7971_102	5K_rye_Haseneyer	2R	158,88
c7971_248	5K_rye_Haseneyer	2R	158,88
c9513_1321	5K_rye_Haseneyer	2R	158,88
c9513_876	5K_rye_Haseneyer	2R	158,88
c2160_541	5K_rye_Haseneyer	2R	159,59
c19935_372	5K_rye_Haseneyer	2R	160,13
c16939_805	5K_rye_Haseneyer	2R	161,48
c22214_749	5K_rye_Haseneyer	2R	161,48
c45559_132	5K_rye_Haseneyer	2R	161,48
c8748_301	5K_rye_Haseneyer	2R	161,48
c4314_558	5K_rye_Haseneyer	2R	164,18
c13219_461	5K_rye_Haseneyer	2R	165,65
c3566_273	5K_rye_Haseneyer	2R	165,65
c13320_684	5K_rye_Haseneyer	2R	166,09
c75_342	5K_rye_Haseneyer	2R	166,65
c13013_1308	5K_rye_Haseneyer	2R	167,3
c13013_1447	5K_rye_Haseneyer	2R	167,3
c13013_1740	5K_rye_Haseneyer	2R	167,3
c13013_733	5K_rye_Haseneyer	2R	167,3
c8782_1880	5K_rye_Haseneyer	2R	167,3
AX-99538236	600K_rye_Bauer	2R	167,4399337
c18153_827	5K_rye_Haseneyer	2R	169,04
c18426_1955	5K_rye_Haseneyer	2R	169,62
c18426_2659	5K_rye_Haseneyer	2R	169,62
c31322_354	5K_rye_Haseneyer	2R	169,62
c4108_1037	5K_rye_Haseneyer	2R	171,86
c4108_709	5K_rye_Haseneyer	2R	171,86
c28838_688	5K_rye_Haseneyer	2R	172,15
c2881_403	5K_rye_Haseneyer	2R	173,05
c21011_970	5K_rye_Haseneyer	2R	173,34
c26660_446	5K_rye_Haseneyer	2R	173,63
c15160_1153	5K_rye_Haseneyer	2R	174,27
c15346_651	5K_rye_Haseneyer	2R	175,62
c3962_1208	5K_rye_Haseneyer	2R	175,62
c53248_223	5K_rye_Haseneyer	2R	175,62
c481_648	5K_rye_Haseneyer	2R	175,84
c28521_888	5K_rye_Haseneyer	2R	177,67
c6481_2348	5K_rye_Haseneyer	2R	177,67
c8312_1478	5K_rye_Haseneyer	2R	179,33
c11957_204	5K_rye_Haseneyer	2R	184,41
c11957_386	5K_rye_Haseneyer	2R	184,41
c26275_224	5K_rye_Haseneyer	2R	184,41
c640_703	5K_rye_Haseneyer	2R	184,41
c14328_1282	5K_rye_Haseneyer	2R	187
c14328_932	5K_rye_Haseneyer	2R	187
c14328_998	5K_rye_Haseneyer	2R	187
c29486_793	5K_rye_Haseneyer	2R	187,48
c2510_372	5K_rye_Haseneyer	2R	188,29
c1886_676	5K_rye_Haseneyer	2R	188,6
c9965_691	5K_rye_Haseneyer	2R	189,04
c24453_251	5K_rye_Haseneyer	2R	189,48
c12069_802	5K_rye_Haseneyer	2R	189,99
c8281_859	5K_rye_Haseneyer	2R	189,99
c7866_1549	5K_rye_Haseneyer	2R	190,25
c8251_629	5K_rye_Haseneyer	2R	190,25
c4428_2956	5K_rye_Haseneyer	2R	191,01
c56348_84	5K_rye_Haseneyer	2R	194,06
c9088_859	5K_rye_Haseneyer	2R	194,06
c11525_1154	5K_rye_Haseneyer	2R	195,43
c11525_1192	5K_rye_Haseneyer	2R	195,43
c11525_1280	5K_rye_Haseneyer	2R	195,43
c11525_853	5K_rye_Haseneyer	2R	195,43
c11525_994	5K_rye_Haseneyer	2R	195,43
c516_710	5K_rye_Haseneyer	2R	197,5
c59736_285	5K_rye_Haseneyer	2R	197,5
c6950_376	5K_rye_Haseneyer	2R	197,5
c7949_844	5K_rye_Haseneyer	2R	197,5
c3286_1367	5K_rye_Haseneyer	2R	199,77
c5052_180	5K_rye_Haseneyer	2R	200,59
c29063_266	5K_rye_Haseneyer	2R	202,63
c8064_327	5K_rye_Haseneyer	2R	202,78
c3834_608	5K_rye_Haseneyer	2R	204,37
c8327_491	5K_rye_Haseneyer	2R	204,37
c1368_889	5K_rye_Haseneyer	2R	205,97
c14198_590	5K_rye_Haseneyer	2R	207,94
c29614_223	5K_rye_Haseneyer	2R	211,68
c51696_209	5K_rye_Haseneyer	2R	212,79
c691_1032	5K_rye_Haseneyer	2R	212,79
c3251_1635	5K_rye_Haseneyer	2R	219,21
c9457_1102	5K_rye_Haseneyer	2R	222,85
c10409_1204	5K_rye_Haseneyer	2R	225,53
c10409_352	5K_rye_Haseneyer	2R	225,53
c10409_870	5K_rye_Haseneyer	2R	225,53
c11740_785	5K_rye_Haseneyer	2R	225,53
c2124_1364	5K_rye_Haseneyer	2R	225,53
c2124_1624	5K_rye_Haseneyer	2R	225,53
c639_616	5K_rye_Haseneyer	2R	225,53
c15101_686	5K_rye_Haseneyer	2R	226,27
c15101_888	5K_rye_Haseneyer	2R	226,27
c53197_726	5K_rye_Haseneyer	2R	226,27
c11531_360	5K_rye_Haseneyer	2R	232,75
c3277_855	5K_rye_Haseneyer	2R	238,72
c12339_800	5K_rye_Haseneyer	2R	240,76
c7154_1295	5K_rye_Haseneyer	2R	240,76
c13602_821	5K_rye_Haseneyer	2R	242,94
c13602_880	5K_rye_Haseneyer	2R	242,94
c12640_740	5K_rye_Haseneyer	2R	245,65
c19562_671	5K_rye_Haseneyer	2R	247,78
c20338_394	5K_rye_Haseneyer	2R	247,78
c14010_938	5K_rye_Haseneyer	2R	249,58
c15592_701	5K_rye_Haseneyer	2R	249,58
c17982_497	5K_rye_Haseneyer	2R	249,58
c6431_2010	5K_rye_Haseneyer	2R	252,39
c15939_325	5K_rye_Haseneyer	2R	252,92
c26745_391	5K_rye_Haseneyer	2R	254,23
c25771_444	5K_rye_Haseneyer	2R	257,77
c10646_1211	5K_rye_Haseneyer	2R	257,78
c7444_979	5K_rye_Haseneyer	2R	257,78
c4389_1310	5K_rye_Haseneyer	2R	258,87
c8129_1121	5K_rye_Haseneyer	2R	260,36
c9590_565	5K_rye_Haseneyer	2R	261,1
c6172_272	5K_rye_Haseneyer	2R	261,46
c3851_589	5K_rye_Haseneyer	2R	262,77
c2439_737	5K_rye_Haseneyer	2R	263,06
c12312_564	5K_rye_Haseneyer	2R	269,9
c34072_207	5K_rye_Haseneyer	2R	274,25
c18457_477	5K_rye_Haseneyer	2R	275,12
c25837_157	5K_rye_Haseneyer	2R	275,12
c5115_94	5K_rye_Haseneyer	2R	280,4
c10244_281	5K_rye_Haseneyer	2R	285,48
c17625_1560	5K_rye_Haseneyer	2R	286,06
c3520_344	5K_rye_Haseneyer	2R	289,43
c8201_358	5K_rye_Haseneyer	2R	289,43
c6491_162	5K_rye_Haseneyer	2R	290,79
c14949_222	5K_rye_Haseneyer	2R	294,08
c7819_2044	5K_rye_Haseneyer	2R	296,31
c7819_987	5K_rye_Haseneyer	2R	296,31
c9359_683	5K_rye_Haseneyer	2R	296,53
c27277_540	5K_rye_Haseneyer	2R	299,97
c8116_715	5K_rye_Haseneyer	2R	306,58
c9750_251	5K_rye_Haseneyer	2R	310,92
c11826_838	5K_rye_Haseneyer	2R	311
c12220_676	5K_rye_Haseneyer	2R	312,86
c26774_197	5K_rye_Haseneyer	2R	315,17
c32929_210	5K_rye_Haseneyer	2R	315,17
c8924_2488	5K_rye_Haseneyer	2R	315,17
c24648_175	5K_rye_Haseneyer	2R	319,59
c5683_1624	5K_rye_Haseneyer	3R	5,47
c5683_1843	5K_rye_Haseneyer	3R	5,47
c5683_2243	5K_rye_Haseneyer	3R	5,47
c9413_340	5K_rye_Haseneyer	3R	13,33
c4647_1088	5K_rye_Haseneyer	3R	19,2
c4647_278	5K_rye_Haseneyer	3R	19,2
c2159_3284	5K_rye_Haseneyer	3R	22,5
c2159_3934	5K_rye_Haseneyer	3R	22,5
AX-99469062	600K_rye_Bauer	3R	23,03987608
AX-99628124	600K_rye_Bauer	3R	23,433585
c50309_203	5K_rye_Haseneyer	3R	29,92
AX-99344334	600K_rye_Bauer	3R	30,22358487
c6404_695	5K_rye_Haseneyer	3R	30,59
c7580_2154	5K_rye_Haseneyer	3R	33,16
c7580_2193	5K_rye_Haseneyer	3R	33,16
c18482_225	5K_rye_Haseneyer	3R	34,82
c27126_442	5K_rye_Haseneyer	3R	34,82
c6792_261	5K_rye_Haseneyer	3R	34,82
c5691_953	5K_rye_Haseneyer	3R	42,51
c5691_991	5K_rye_Haseneyer	3R	42,51
c11025_395	5K_rye_Haseneyer	3R	42,8
c4890_1726	5K_rye_Haseneyer	3R	42,8
c6750_615	5K_rye_Haseneyer	3R	43,56
c5070_1316	5K_rye_Haseneyer	3R	43,57
c7934_638	5K_rye_Haseneyer	3R	45,81
c7598_526	5K_rye_Haseneyer	3R	53,13
AX-99544509	600K_rye_Bauer	3R	56,30244915
AX-99563601	600K_rye_Bauer	3R	63,04932628
AX-99404641	600K_rye_Bauer	3R	64,25627629
AX-99452414	600K_rye_Bauer	3R	64,25627629
AX-99349722	600K_rye_Bauer	3R	66,25652384
AX-99537847	600K_rye_Bauer	3R	66,25652384
AX-99609689	600K_rye_Bauer	3R	66,25652384
AX-99774322	600K_rye_Bauer	3R	67,83448434
AX-99552039	600K_rye_Bauer	3R	68,22819326
AX-99760919	600K_rye_Bauer	3R	68,62190219
AX-99648736	600K_rye_Bauer	3R	69,80932857
AX-99549413	600K_rye_Bauer	3R	70,59367044
AX-99679845	600K_rye_Bauer	3R	70,59367044
AX-99234780	600K_rye_Bauer	3R	71,37493634
AX-99332015	600K_rye_Bauer	3R	71,37493634
AX-99394695	600K_rye_Bauer	3R	71,37493634
AX-99596963	600K_rye_Bauer	3R	71,37493634
AX-99696009	600K_rye_Bauer	3R	71,76864526
AX-99727421	600K_rye_Bauer	3R	71,76864526
AX-99748793	600K_rye_Bauer	3R	71,76864526
AX-99392083	600K_rye_Bauer	3R	72,16865379
AX-99473915	600K_rye_Bauer	3R	72,16865379
AX-99484130	600K_rye_Bauer	3R	72,16865379
AX-99519764	600K_rye_Bauer	3R	72,16865379
AX-99575149	600K_rye_Bauer	3R	72,16865379
AX-99670598	600K_rye_Bauer	3R	72,16865379
AX-99765322	600K_rye_Bauer	3R	72,16865379
AX-99845681	600K_rye_Bauer	3R	72,56548752
c11450_638	5K_rye_Haseneyer	3R	72,85
c13306_215	5K_rye_Haseneyer	3R	72,85
AX-99347357	600K_rye_Bauer	3R	72,95919645
AX-99546251	600K_rye_Bauer	3R	72,95919645
AX-99724189	600K_rye_Bauer	3R	72,95919645
AX-99731211	600K_rye_Bauer	3R	72,95919645
AX-99734206	600K_rye_Bauer	3R	72,95919645
AX-99237411	600K_rye_Bauer	3R	73,35290537
AX-99369091	600K_rye_Bauer	3R	73,35290537
AX-99710919	600K_rye_Bauer	3R	73,35290537
AX-99720959	600K_rye_Bauer	3R	73,35290537
AX-99740180	600K_rye_Bauer	3R	73,35290537
AX-99753222	600K_rye_Bauer	3R	73,35290537
AX-99504836	600K_rye_Bauer	3R	73,7466143
AX-99857126	600K_rye_Bauer	3R	73,7466143
AX-99255683	600K_rye_Bauer	3R	74,14032322
AX-99490136	600K_rye_Bauer	3R	74,14032322
AX-99542630	600K_rye_Bauer	3R	74,14032322
AX-99677534	600K_rye_Bauer	3R	74,14032322
AX-99296455	600K_rye_Bauer	3R	74,53403214
AX-99304264	600K_rye_Bauer	3R	74,53403214
AX-99306039	600K_rye_Bauer	3R	74,53403214
AX-99311910	600K_rye_Bauer	3R	74,53403214
AX-99326588	600K_rye_Bauer	3R	74,53403214
AX-99328923	600K_rye_Bauer	3R	74,53403214
AX-99347318	600K_rye_Bauer	3R	74,53403214
AX-99382678	600K_rye_Bauer	3R	74,53403214
AX-99447382	600K_rye_Bauer	3R	74,53403214
AX-99456513	600K_rye_Bauer	3R	74,53403214
AX-99468732	600K_rye_Bauer	3R	74,53403214
AX-99496005	600K_rye_Bauer	3R	74,53403214
AX-99568869	600K_rye_Bauer	3R	74,53403214
AX-99605925	600K_rye_Bauer	3R	74,53403214
AX-99622427	600K_rye_Bauer	3R	74,53403214
AX-99633330	600K_rye_Bauer	3R	74,53403214
AX-99650930	600K_rye_Bauer	3R	74,53403214
AX-99674247	600K_rye_Bauer	3R	74,53403214
AX-99679378	600K_rye_Bauer	3R	74,53403214
AX-99688005	600K_rye_Bauer	3R	74,53403214
AX-99697056	600K_rye_Bauer	3R	74,53403214
AX-99702817	600K_rye_Bauer	3R	74,53403214
AX-99748856	600K_rye_Bauer	3R	74,53403214
AX-99755246	600K_rye_Bauer	3R	74,53403214
AX-99764409	600K_rye_Bauer	3R	74,53403214
AX-99786409	600K_rye_Bauer	3R	74,53403214
AX-99828715	600K_rye_Bauer	3R	74,53403214
AX-99845173	600K_rye_Bauer	3R	74,53403214
AX-99854430	600K_rye_Bauer	3R	74,53403214
AX-99854461	600K_rye_Bauer	3R	74,53403214
AX-99860217	600K_rye_Bauer	3R	74,53403214
AX-99880994	600K_rye_Bauer	3R	74,53403214
AX-99888638	600K_rye_Bauer	3R	74,53403214
AX-99784027	600K_rye_Bauer	3R	74,92774107
AX-99821871	600K_rye_Bauer	3R	74,92774107
AX-99241867	600K_rye_Bauer	3R	75,32144999
AX-99355509	600K_rye_Bauer	3R	75,32144999
AX-99491828	600K_rye_Bauer	3R	75,32144999
AX-99528568	600K_rye_Bauer	3R	75,32144999
AX-99652843	600K_rye_Bauer	3R	75,32144999
AX-99726589	600K_rye_Bauer	3R	75,32144999
AX-99794087	600K_rye_Bauer	3R	75,32144999
AX-99872215	600K_rye_Bauer	3R	75,32144999
c20763_308	5K_rye_Haseneyer	3R	75,37
AX-99407430	600K_rye_Bauer	3R	76,12469308
AX-99491509	600K_rye_Bauer	3R	76,12469308
AX-99831336	600K_rye_Bauer	3R	76,12469308
AX-99883563	600K_rye_Bauer	3R	76,12469308
c6479_522	5K_rye_Haseneyer	3R	76,73
AX-99375578	600K_rye_Bauer	3R	78,89012879
AX-99761021	600K_rye_Bauer	3R	79,28383771
AX-99544391	600K_rye_Bauer	3R	80,46808929
AX-99651637	600K_rye_Bauer	3R	80,46808929
AX-99690724	600K_rye_Bauer	3R	80,46808929
c7036_2099	5K_rye_Haseneyer	3R	82,8
AX-99581405	600K_rye_Bauer	3R	84,46868926
AX-99612275	600K_rye_Bauer	3R	84,46868926
AX-99722019	600K_rye_Bauer	3R	84,46868926
AX-99798188	600K_rye_Bauer	3R	84,46868926
AX-99828632	600K_rye_Bauer	3R	84,46868926
AX-99864555	600K_rye_Bauer	3R	84,46868926
c10441_508	5K_rye_Haseneyer	3R	85,09
c1775_549	5K_rye_Haseneyer	3R	85,09
c3551_73	5K_rye_Haseneyer	3R	85,09
AX-99239340	600K_rye_Bauer	3R	86,49173766
AX-99297680	600K_rye_Bauer	3R	86,49173766
AX-99380995	600K_rye_Bauer	3R	86,49173766
AX-99388944	600K_rye_Bauer	3R	86,49173766
AX-99388979	600K_rye_Bauer	3R	86,49173766
AX-99411940	600K_rye_Bauer	3R	86,49173766
AX-99488165	600K_rye_Bauer	3R	86,49173766
AX-99504118	600K_rye_Bauer	3R	86,49173766
AX-99515157	600K_rye_Bauer	3R	86,49173766
AX-99560038	600K_rye_Bauer	3R	86,49173766
AX-99663845	600K_rye_Bauer	3R	86,49173766
AX-99679680	600K_rye_Bauer	3R	86,49173766
AX-99687383	600K_rye_Bauer	3R	86,49173766
AX-99754750	600K_rye_Bauer	3R	86,49173766
AX-99784350	600K_rye_Bauer	3R	86,49173766
AX-99818706	600K_rye_Bauer	3R	86,49173766
c18177_127	5K_rye_Haseneyer	3R	88,21
AX-99654690	600K_rye_Bauer	3R	88,50806906
AX-99689120	600K_rye_Bauer	3R	88,50806906
AX-99657345	600K_rye_Bauer	3R	88,91130361
AX-99672795	600K_rye_Bauer	3R	88,91130361
AX-99810384	600K_rye_Bauer	3R	88,91130361
c11121_719	5K_rye_Haseneyer	3R	89,19
c11662_1407	5K_rye_Haseneyer	3R	89,19
c11662_1530	5K_rye_Haseneyer	3R	89,19
c19374_292	5K_rye_Haseneyer	3R	89,19
c5362_414	5K_rye_Haseneyer	3R	89,19
AX-99615727	600K_rye_Bauer	3R	89,7309941
c7601_1377	5K_rye_Haseneyer	3R	89,85
c10748_413	5K_rye_Haseneyer	3R	90,62
c11854_1006	5K_rye_Haseneyer	3R	90,98
c11854_372	5K_rye_Haseneyer	3R	90,98
AX-99430525	600K_rye_Bauer	3R	91,75055023
AX-99824835	600K_rye_Bauer	3R	91,75055023
AX-99787731	600K_rye_Bauer	3R	92,15706326
c37339_349	5K_rye_Haseneyer	3R	93,43
c517_2111	5K_rye_Haseneyer	3R	93,43
c517_2138	5K_rye_Haseneyer	3R	93,43
c19304_271	5K_rye_Haseneyer	3R	94,26
c19304_433	5K_rye_Haseneyer	3R	94,26
c9229_3272	5K_rye_Haseneyer	3R	94,5
c20565_792	5K_rye_Haseneyer	3R	94,68
c8896_2147	5K_rye_Haseneyer	3R	95,5
c8896_425	5K_rye_Haseneyer	3R	95,5
AX-99485148	600K_rye_Bauer	3R	96,54143673
c17782_761	5K_rye_Haseneyer	3R	96,62
AX-99346444	600K_rye_Bauer	3R	96,93827046
AX-99777211	600K_rye_Bauer	3R	96,93827046
AX-99840974	600K_rye_Bauer	3R	96,93827046
c21188_254	5K_rye_Haseneyer	3R	97,29
c22772_262	5K_rye_Haseneyer	3R	97,29
c68153_98	5K_rye_Haseneyer	3R	97,29
c6676_1452	5K_rye_Haseneyer	3R	97,44
c18316_225	5K_rye_Haseneyer	3R	97,58
c14759_1453	5K_rye_Haseneyer	3R	98,17
c14759_1583	5K_rye_Haseneyer	3R	98,17
AX-99439037	600K_rye_Bauer	3R	98,52878018
c6136_622	5K_rye_Haseneyer	3R	98,77
AX-99342210	600K_rye_Bauer	3R	98,92561391
AX-99472475	600K_rye_Bauer	3R	98,92561391
AX-99526011	600K_rye_Bauer	3R	98,92561391
c21344_711	5K_rye_Haseneyer	3R	99,28
c7237_518	5K_rye_Haseneyer	3R	99,28
c12259_499	5K_rye_Haseneyer	3R	99,5
c3923_1051	5K_rye_Haseneyer	3R	99,5
c4040_1811	5K_rye_Haseneyer	3R	99,5
c10414_247	5K_rye_Haseneyer	3R	99,95
c11452_849	5K_rye_Haseneyer	3R	99,95
c11452_944	5K_rye_Haseneyer	3R	99,95
c12501_1330	5K_rye_Haseneyer	3R	99,95
c3351_2090	5K_rye_Haseneyer	3R	99,95
c4942_1187	5K_rye_Haseneyer	3R	99,95
c4942_1418	5K_rye_Haseneyer	3R	99,95
c5140_205	5K_rye_Haseneyer	3R	99,95
c12875_445	5K_rye_Haseneyer	3R	100,84
c2205_417	5K_rye_Haseneyer	3R	100,84
c2481_2847	5K_rye_Haseneyer	3R	100,84
AX-99442792	600K_rye_Bauer	3R	101,2849391
AX-99671689	600K_rye_Bauer	3R	101,2849391
c6910_735	5K_rye_Haseneyer	3R	101,29
c11732_519	5K_rye_Haseneyer	3R	101,73
c1651_1697	5K_rye_Haseneyer	3R	102,17
c1049_449	5K_rye_Haseneyer	3R	102,62
c1298_2738	5K_rye_Haseneyer	3R	102,62
c3166_1972	5K_rye_Haseneyer	3R	102,62
c38363_184	5K_rye_Haseneyer	3R	102,62
c5479_1216	5K_rye_Haseneyer	3R	102,62
c5812_1190	5K_rye_Haseneyer	3R	102,62
c7694_1026	5K_rye_Haseneyer	3R	102,62
c7694_1272	5K_rye_Haseneyer	3R	102,62
c3126_784	5K_rye_Haseneyer	3R	103,5
c32187_532	5K_rye_Haseneyer	3R	104,08
c25100_643	5K_rye_Haseneyer	3R	104,37
c41486_181	5K_rye_Haseneyer	3R	104,66
AX-99403164	600K_rye_Bauer	3R	104,8661671
c1123_2744	5K_rye_Haseneyer	3R	105,97
c12112_1091	5K_rye_Haseneyer	3R	105,97
c12902_1346	5K_rye_Haseneyer	3R	105,97
c12982_306	5K_rye_Haseneyer	3R	105,97
c15654_578	5K_rye_Haseneyer	3R	105,97
c5763_429	5K_rye_Haseneyer	3R	105,97
c5822_440	5K_rye_Haseneyer	3R	105,97
c8012_509	5K_rye_Haseneyer	3R	105,97
c6541_396	5K_rye_Haseneyer	3R	106,42
c2279_1288	5K_rye_Haseneyer	3R	107,01
c39820_353	5K_rye_Haseneyer	3R	107,01
c40213_114	5K_rye_Haseneyer	3R	107,01
c4254_1169	5K_rye_Haseneyer	3R	107,01
c4260_1116	5K_rye_Haseneyer	3R	107,01
c4652_1762	5K_rye_Haseneyer	3R	107,01
c480_421	5K_rye_Haseneyer	3R	107,01
c8246_645	5K_rye_Haseneyer	3R	107,01
c9301_756	5K_rye_Haseneyer	3R	107,01
c9633_472	5K_rye_Haseneyer	3R	107,01
c9892_933	5K_rye_Haseneyer	3R	107,01
c10627_215	5K_rye_Haseneyer	3R	107,59
AX-99605213	600K_rye_Bauer	3R	107,6630521
AX-99614862	600K_rye_Bauer	3R	107,6630521
AX-99742903	600K_rye_Bauer	3R	107,6630521
AX-99823334	600K_rye_Bauer	3R	107,6630521
c9041_915	5K_rye_Haseneyer	3R	108
c9041_959	5K_rye_Haseneyer	3R	108
AX-99302669	600K_rye_Bauer	3R	108,4567195
c14400_863	5K_rye_Haseneyer	3R	108,52
c29109_303	5K_rye_Haseneyer	3R	108,52
c29109_367	5K_rye_Haseneyer	3R	108,52
c10987_212	5K_rye_Haseneyer	3R	108,74
c6517_1049	5K_rye_Haseneyer	3R	108,74
c6517_1358	5K_rye_Haseneyer	3R	108,74
c10104_244	5K_rye_Haseneyer	3R	109,6
c10811_386	5K_rye_Haseneyer	3R	109,6
c6368_2036	5K_rye_Haseneyer	3R	109,6
c20782_459	5K_rye_Haseneyer	3R	109,89
c26412_148	5K_rye_Haseneyer	3R	110,18
c10464_285	5K_rye_Haseneyer	3R	110,87
c20145_268	5K_rye_Haseneyer	3R	111,14
AX-99611101	600K_rye_Bauer	3R	111,2221064
AX-99669392	600K_rye_Bauer	3R	111,2221064
c7806_845	5K_rye_Haseneyer	3R	111,6
c3884_93	5K_rye_Haseneyer	3R	112,35
AX-99238212	600K_rye_Bauer	3R	113,2032003
AX-99242219	600K_rye_Bauer	3R	113,2032003
AX-99352746	600K_rye_Bauer	3R	113,2032003
AX-99885674	600K_rye_Bauer	3R	113,2032003
c12916_244	5K_rye_Haseneyer	3R	113,27
AX-99764110	600K_rye_Bauer	3R	113,5969092
c4970_151	5K_rye_Haseneyer	3R	113,71
c18275_1404	5K_rye_Haseneyer	3R	115,83
c18275_1464	5K_rye_Haseneyer	3R	115,83
c10789_147	5K_rye_Haseneyer	3R	117,08
c16135_1442	5K_rye_Haseneyer	3R	117,08
AX-99632265	600K_rye_Bauer	3R	117,1623143
AX-99756738	600K_rye_Bauer	3R	117,5560233
c1933_2840	5K_rye_Haseneyer	3R	118,44
c30996_409	5K_rye_Haseneyer	3R	118,44
AX-99341727	600K_rye_Bauer	3R	118,7433997
AX-99498881	600K_rye_Bauer	3R	118,7433997
AX-99586359	600K_rye_Bauer	3R	118,7433997
AX-99744777	600K_rye_Bauer	3R	118,7433997
c11709_607	5K_rye_Haseneyer	3R	118,88
c12084_935	5K_rye_Haseneyer	3R	118,88
c13935_2885	5K_rye_Haseneyer	3R	118,88
c14311_1008	5K_rye_Haseneyer	3R	118,88
c14311_1021	5K_rye_Haseneyer	3R	118,88
c14311_1377	5K_rye_Haseneyer	3R	118,88
c17207_296	5K_rye_Haseneyer	3R	118,88
c2300_1409	5K_rye_Haseneyer	3R	118,88
c26473_483	5K_rye_Haseneyer	3R	118,88
c6326_1866	5K_rye_Haseneyer	3R	118,88
c8395_1072	5K_rye_Haseneyer	3R	118,88
c9797_633	5K_rye_Haseneyer	3R	120,1
c18261_557	5K_rye_Haseneyer	3R	120,54
c6754_620	5K_rye_Haseneyer	3R	120,54
c10717_796	5K_rye_Haseneyer	3R	121,21
c12145_1411	5K_rye_Haseneyer	3R	121,21
c12842_431	5K_rye_Haseneyer	3R	121,5
AX-99785406	600K_rye_Bauer	3R	121,5569395
AX-99848524	600K_rye_Bauer	3R	121,5569395
c13196_497	5K_rye_Haseneyer	3R	121,79
c13196_614	5K_rye_Haseneyer	3R	121,79
c15621_535	5K_rye_Haseneyer	3R	123,78
c15621_634	5K_rye_Haseneyer	3R	123,78
c19201_128	5K_rye_Haseneyer	3R	124,36
c15298_332	5K_rye_Haseneyer	3R	124,94
c26773_177	5K_rye_Haseneyer	3R	125,23
AX-99432316	600K_rye_Bauer	3R	125,5801318
AX-99546204	600K_rye_Bauer	3R	125,5801318
AX-99571160	600K_rye_Bauer	3R	125,5801318
c414_1992	5K_rye_Haseneyer	3R	125,81
c5029_1152	5K_rye_Haseneyer	3R	126,1
c5029_690	5K_rye_Haseneyer	3R	126,1
c6502_663	5K_rye_Haseneyer	3R	126,39
c15122_435	5K_rye_Haseneyer	3R	126,5
c30723_239	5K_rye_Haseneyer	3R	127,5
c21960_433	5K_rye_Haseneyer	3R	128,53
c5399_1021	5K_rye_Haseneyer	3R	128,53
c67244_226	5K_rye_Haseneyer	3R	128,53
c6955_494	5K_rye_Haseneyer	3R	130,15
c3113_576	5K_rye_Haseneyer	3R	130,73
c6046_935	5K_rye_Haseneyer	3R	130,73
AX-99650653	600K_rye_Bauer	3R	131,2893407
c11210_1125	5K_rye_Haseneyer	3R	131,6
c11210_1197	5K_rye_Haseneyer	3R	131,6
c2286_637	5K_rye_Haseneyer	3R	132,32
c5149_346	5K_rye_Haseneyer	3R	132,76
c5149_723	5K_rye_Haseneyer	3R	132,76
c13308_1349	5K_rye_Haseneyer	3R	133,2
c13308_951	5K_rye_Haseneyer	3R	133,2
c13308_994	5K_rye_Haseneyer	3R	133,2
c1378_3051	5K_rye_Haseneyer	3R	133,2
c43147_526	5K_rye_Haseneyer	3R	133,2
c14686_1288	5K_rye_Haseneyer	3R	134,51
c14686_1309	5K_rye_Haseneyer	3R	134,51
c6733_1383	5K_rye_Haseneyer	3R	135,09
c6946_2218	5K_rye_Haseneyer	3R	135,38
c14605_294	5K_rye_Haseneyer	3R	136,11
c16889_964	5K_rye_Haseneyer	3R	136,11
c24301_272	5K_rye_Haseneyer	3R	136,11
c4196_2038	5K_rye_Haseneyer	3R	136,11
c5636_1473	5K_rye_Haseneyer	3R	136,86
AX-99735713	600K_rye_Bauer	3R	136,9238381
c2766_576	5K_rye_Haseneyer	3R	137,68
c15876_446	5K_rye_Haseneyer	3R	137,69
c15876_590	5K_rye_Haseneyer	3R	137,69
c21865_960	5K_rye_Haseneyer	3R	137,69
c8809_726	5K_rye_Haseneyer	3R	137,69
AX-99805869	600K_rye_Bauer	3R	137,7143808
c13604_363	5K_rye_Haseneyer	3R	138,82
c13842_428	5K_rye_Haseneyer	3R	138,82
c13955_504	5K_rye_Haseneyer	3R	138,82
c23884_773	5K_rye_Haseneyer	3R	138,82
c5401_829	5K_rye_Haseneyer	3R	138,82
AX-99479205	600K_rye_Bauer	3R	138,9306951
c17409_1226	5K_rye_Haseneyer	3R	139,11
c17409_976	5K_rye_Haseneyer	3R	139,11
c10351_1174	5K_rye_Haseneyer	3R	139,65
c19764_1540	5K_rye_Haseneyer	3R	141,56
c21530_199	5K_rye_Haseneyer	3R	142,14
c552_1356	5K_rye_Haseneyer	3R	143,3
c552_682	5K_rye_Haseneyer	3R	143,3
AX-99587164	600K_rye_Bauer	3R	143,3969711
c9713_439	5K_rye_Haseneyer	3R	144,17
c920_591	5K_rye_Haseneyer	3R	144,46
c6218_1324	5K_rye_Haseneyer	3R	144,9
c3940_1884	5K_rye_Haseneyer	3R	147,62
c17058_344	5K_rye_Haseneyer	3R	148,25
c15932_1173	5K_rye_Haseneyer	3R	151,1
c7821_382	5K_rye_Haseneyer	3R	151,1
c11577_456	5K_rye_Haseneyer	3R	151,54
c11577_831	5K_rye_Haseneyer	3R	151,54
c2071_1205	5K_rye_Haseneyer	3R	152,88
c16454_197	5K_rye_Haseneyer	3R	154,48
c24484_303	5K_rye_Haseneyer	3R	154,48
c5081_929	5K_rye_Haseneyer	3R	154,48
c5382_725	5K_rye_Haseneyer	3R	154,48
c5758_1645	5K_rye_Haseneyer	3R	154,48
c5758_1660	5K_rye_Haseneyer	3R	154,48
c6598_581	5K_rye_Haseneyer	3R	154,48
c18040_773	5K_rye_Haseneyer	3R	154,98
c1950_466	5K_rye_Haseneyer	3R	154,98
c12779_636	5K_rye_Haseneyer	3R	155,73
c12779_767	5K_rye_Haseneyer	3R	155,73
c12779_849	5K_rye_Haseneyer	3R	155,73
AX-99784599	600K_rye_Bauer	3R	156,9931669
c3353_1072	5K_rye_Haseneyer	3R	157,22
c3861_1295	5K_rye_Haseneyer	3R	157,22
c3861_1393	5K_rye_Haseneyer	3R	157,22
c5168_2118	5K_rye_Haseneyer	3R	157,22
c8904_1380	5K_rye_Haseneyer	3R	157,22
c14241_610	5K_rye_Haseneyer	3R	158,72
c60007_117	5K_rye_Haseneyer	3R	158,72
AX-99531459	600K_rye_Bauer	3R	159,4095568
AX-99251914	600K_rye_Bauer	3R	159,8160698
c4179_600	5K_rye_Haseneyer	3R	161,81
c6283_940	5K_rye_Haseneyer	3R	161,81
c10983_1027	5K_rye_Haseneyer	3R	162,41
c10983_272	5K_rye_Haseneyer	3R	162,41
c9523_740	5K_rye_Haseneyer	3R	162,41
c11510_942	5K_rye_Haseneyer	3R	162,59
c4863_629	5K_rye_Haseneyer	3R	162,59
c10617_1092	5K_rye_Haseneyer	3R	163,49
c10617_1115	5K_rye_Haseneyer	3R	163,49
c11180_860	5K_rye_Haseneyer	3R	163,56
c11180_863	5K_rye_Haseneyer	3R	163,56
c13447_1825	5K_rye_Haseneyer	3R	164,3
c2166_3369	5K_rye_Haseneyer	3R	164,3
c615_815	5K_rye_Haseneyer	3R	164,96
AX-99375243	600K_rye_Bauer	3R	166,3057051
AX-99696181	600K_rye_Bauer	3R	166,3057051
c49394_99	5K_rye_Haseneyer	3R	167,48
c2935_219	5K_rye_Haseneyer	3R	167,91
c2935_751	5K_rye_Haseneyer	3R	167,91
c2961_1447	5K_rye_Haseneyer	3R	168,36
c2961_1523	5K_rye_Haseneyer	3R	168,36
c17251_502	5K_rye_Haseneyer	3R	169,39
c24774_623	5K_rye_Haseneyer	3R	169,39
c6312_268	5K_rye_Haseneyer	3R	169,84
c13893_494	5K_rye_Haseneyer	3R	172,85
c1391_1177	5K_rye_Haseneyer	3R	172,85
c1391_1334	5K_rye_Haseneyer	3R	172,85
c1391_1710	5K_rye_Haseneyer	3R	172,85
c17835_392	5K_rye_Haseneyer	3R	172,85
c14748_769	5K_rye_Haseneyer	3R	173,07
c10290_971	5K_rye_Haseneyer	3R	175,82
c6497_1490	5K_rye_Haseneyer	3R	175,82
c10831_757	5K_rye_Haseneyer	3R	176,71
c9904_844	5K_rye_Haseneyer	3R	177,79
c5814_203	5K_rye_Haseneyer	3R	178,3
c36205_179	5K_rye_Haseneyer	3R	180,72
c13282_675	5K_rye_Haseneyer	3R	184,3
c13282_921	5K_rye_Haseneyer	3R	184,3
c8847_305	5K_rye_Haseneyer	3R	184,52
c5876_972	5K_rye_Haseneyer	3R	185,03
c13043_1194	5K_rye_Haseneyer	3R	185,77
c19672_911	5K_rye_Haseneyer	3R	186,22
c5141_368	5K_rye_Haseneyer	3R	186,22
c2703_825	5K_rye_Haseneyer	3R	187,42
c4575_1020	5K_rye_Haseneyer	3R	187,42
c4575_762	5K_rye_Haseneyer	3R	187,42
c7987_559	5K_rye_Haseneyer	3R	187,86
c1209_651	5K_rye_Haseneyer	3R	193,22
c5969_816	5K_rye_Haseneyer	3R	193,22
c7873_129	5K_rye_Haseneyer	3R	193,22
c7977_2617	5K_rye_Haseneyer	3R	193,22
c11218_796	5K_rye_Haseneyer	3R	193,29
c1765_676	5K_rye_Haseneyer	3R	195,78
c15426_307	5K_rye_Haseneyer	3R	196,65
c31858_239	5K_rye_Haseneyer	3R	196,65
c624_355	5K_rye_Haseneyer	3R	202,32
c1578_1606	5K_rye_Haseneyer	3R	204,4
c22876_256	5K_rye_Haseneyer	3R	204,4
c15725_1914	5K_rye_Haseneyer	3R	205,13
c45674_298	5K_rye_Haseneyer	3R	213,69
c3970_1532	5K_rye_Haseneyer	3R	215,41
c982_464	5K_rye_Haseneyer	3R	216,14
c4858_634	5K_rye_Haseneyer	3R	219,69
c12914_1189	5K_rye_Haseneyer	3R	222,31
c1487_412	5K_rye_Haseneyer	3R	222,31
c6197_438	5K_rye_Haseneyer	3R	224,23
c24251_166	5K_rye_Haseneyer	3R	224,74
c10857_616	5K_rye_Haseneyer	3R	225,48
c10857_698	5K_rye_Haseneyer	3R	225,48
c3152_1314	5K_rye_Haseneyer	3R	225,48
c9231_1206	5K_rye_Haseneyer	3R	225,48
c9050_1003	5K_rye_Haseneyer	3R	227,47
c974_405	5K_rye_Haseneyer	3R	228,36
c58385_63	5K_rye_Haseneyer	3R	233,31
c10382_724	5K_rye_Haseneyer	3R	234,62
c6588_1850	5K_rye_Haseneyer	3R	241,77
c6588_1934	5K_rye_Haseneyer	3R	241,77
c7648_259	5K_rye_Haseneyer	3R	246,42
c25170_271	5K_rye_Haseneyer	3R	247,43
c23083_448	5K_rye_Haseneyer	4R	0
c8082_1530	5K_rye_Haseneyer	4R	0
c8082_2447	5K_rye_Haseneyer	4R	0
c6612_1773	5K_rye_Haseneyer	4R	1,19
c27497_354	5K_rye_Haseneyer	4R	6,49
c4149_1405	5K_rye_Haseneyer	4R	9,71
c3240_481	5K_rye_Haseneyer	4R	16,41
c51957_304	5K_rye_Haseneyer	4R	16,41
c8325_1087	5K_rye_Haseneyer	4R	16,41
c9239_460	5K_rye_Haseneyer	4R	16,41
AX-99502992	600K_rye_Bauer	4R	16,4377759
AX-99560686	600K_rye_Bauer	4R	16,4377759
c19727_433	5K_rye_Haseneyer	4R	24,82
c27613_298	5K_rye_Haseneyer	4R	31,41
c41262_167	5K_rye_Haseneyer	4R	32,53
c27172_186	5K_rye_Haseneyer	4R	33,37
c8982_784	5K_rye_Haseneyer	4R	34,1
c27145_171	5K_rye_Haseneyer	4R	39,24
AX-99233033	600K_rye_Bauer	4R	44,0405493
AX-99798146	600K_rye_Bauer	4R	44,0405493
c4335_574	5K_rye_Haseneyer	4R	44,38
c4512_1384	5K_rye_Haseneyer	4R	45,61
c9343_708	5K_rye_Haseneyer	4R	45,61
c990_1737	5K_rye_Haseneyer	4R	45,61
AX-99461195	600K_rye_Bauer	4R	47,6347363
c12666_1048	5K_rye_Haseneyer	4R	48,62
c12666_782	5K_rye_Haseneyer	4R	48,62
c15550_551	5K_rye_Haseneyer	4R	50,31
c5344_4112	5K_rye_Haseneyer	4R	53,39
c9469_584	5K_rye_Haseneyer	4R	57,35
c9469_887	5K_rye_Haseneyer	4R	57,35
AX-99499580	600K_rye_Bauer	4R	59,2537814
AX-99553551	600K_rye_Bauer	4R	59,2537814
c11017_1025	5K_rye_Haseneyer	4R	61,14
c11017_650	5K_rye_Haseneyer	4R	61,14
AX-99326743	600K_rye_Bauer	4R	61,7351554
c3716_623	5K_rye_Haseneyer	4R	62,26
c3716_638	5K_rye_Haseneyer	4R	62,26
AX-99332718	600K_rye_Bauer	4R	63,3417452
c29417_721	5K_rye_Haseneyer	4R	66,01
AX-99879762	600K_rye_Bauer	4R	66,9583168
c2584_138	5K_rye_Haseneyer	4R	67,35
AX-99235328	600K_rye_Bauer	4R	67,3551505
AX-99306594	600K_rye_Bauer	4R	67,3551505
AX-99648951	600K_rye_Bauer	4R	67,3551505
AX-99325615	600K_rye_Bauer	4R	67,7551591
AX-99792810	600K_rye_Bauer	4R	67,7551591
AX-99813637	600K_rye_Bauer	4R	68,1650043
c9226_460	5K_rye_Haseneyer	4R	70,08
AX-99246116	600K_rye_Bauer	4R	70,6310735
AX-99507868	600K_rye_Bauer	4R	70,6310735
AX-99547936	600K_rye_Bauer	4R	70,6310735
AX-99687271	600K_rye_Bauer	4R	70,6310735
AX-99243284	600K_rye_Bauer	4R	71,0279072
AX-99250570	600K_rye_Bauer	4R	71,0279072
AX-99415871	600K_rye_Bauer	4R	71,0279072
AX-99429098	600K_rye_Bauer	4R	71,0279072
AX-99444928	600K_rye_Bauer	4R	71,0279072
AX-99464442	600K_rye_Bauer	4R	71,0279072
AX-99484426	600K_rye_Bauer	4R	71,0279072
AX-99489625	600K_rye_Bauer	4R	71,0279072
AX-99507798	600K_rye_Bauer	4R	71,0279072
AX-99535443	600K_rye_Bauer	4R	71,0279072
AX-99566950	600K_rye_Bauer	4R	71,0279072
AX-99595652	600K_rye_Bauer	4R	71,0279072
AX-99597550	600K_rye_Bauer	4R	71,0279072
AX-99607521	600K_rye_Bauer	4R	71,0279072
AX-99655714	600K_rye_Bauer	4R	71,0279072
AX-99673813	600K_rye_Bauer	4R	71,0279072
AX-99758090	600K_rye_Bauer	4R	71,0279072
AX-99758735	600K_rye_Bauer	4R	71,0279072
AX-99784642	600K_rye_Bauer	4R	71,0279072
AX-99253560	600K_rye_Bauer	4R	71,4247409
AX-99260482	600K_rye_Bauer	4R	71,4247409
AX-99296816	600K_rye_Bauer	4R	71,4247409
AX-99310032	600K_rye_Bauer	4R	71,4247409
AX-99321233	600K_rye_Bauer	4R	71,4247409
AX-99335861	600K_rye_Bauer	4R	71,4247409
AX-99340321	600K_rye_Bauer	4R	71,4247409
AX-99368069	600K_rye_Bauer	4R	71,4247409
AX-99380521	600K_rye_Bauer	4R	71,4247409
AX-99433072	600K_rye_Bauer	4R	71,4247409
AX-99593840	600K_rye_Bauer	4R	71,4247409
AX-99624045	600K_rye_Bauer	4R	71,4247409
AX-99747526	600K_rye_Bauer	4R	71,4247409
AX-99465240	600K_rye_Bauer	4R	72,2090828
AX-99482325	600K_rye_Bauer	4R	72,2090828
AX-99576999	600K_rye_Bauer	4R	72,2090828
AX-99713755	600K_rye_Bauer	4R	72,2090828
AX-99831576	600K_rye_Bauer	4R	72,2090828
AX-99490234	600K_rye_Bauer	4R	73,7933429
AX-99517666	600K_rye_Bauer	4R	73,7933429
AX-99542278	600K_rye_Bauer	4R	73,7933429
AX-99544696	600K_rye_Bauer	4R	73,7933429
AX-99673980	600K_rye_Bauer	4R	73,7933429
AX-99734821	600K_rye_Bauer	4R	73,7933429
AX-99786841	600K_rye_Bauer	4R	73,7933429
AX-99809710	600K_rye_Bauer	4R	73,7933429
AX-99813710	600K_rye_Bauer	4R	73,7933429
AX-99820038	600K_rye_Bauer	4R	73,7933429
c11254_254	5K_rye_Haseneyer	4R	77,22
c14490_1371	5K_rye_Haseneyer	4R	77,22
c14490_1935	5K_rye_Haseneyer	4R	77,22
c14490_769	5K_rye_Haseneyer	4R	77,22
AX-99601062	600K_rye_Bauer	4R	80,1785363
c35371_803	5K_rye_Haseneyer	4R	83,9
c11405_198	5K_rye_Haseneyer	4R	84,76
c11405_213	5K_rye_Haseneyer	4R	84,76
c669_491	5K_rye_Haseneyer	4R	84,76
c21705_178	5K_rye_Haseneyer	4R	85,2
c26051_953	5K_rye_Haseneyer	4R	85,2
c5393_2497	5K_rye_Haseneyer	4R	85,2
AX-99433706	600K_rye_Bauer	4R	86,2016636
AX-99490265	600K_rye_Bauer	4R	86,2016636
AX-99500666	600K_rye_Bauer	4R	86,2016636
AX-99567860	600K_rye_Bauer	4R	86,2016636
AX-99871578	600K_rye_Bauer	4R	87,8051849
AX-99427253	600K_rye_Bauer	4R	89,011715
AX-99526465	600K_rye_Bauer	4R	89,011715
AX-99770904	600K_rye_Bauer	4R	89,011715
c5757_1762	5K_rye_Haseneyer	4R	89,64
c5674_1134	5K_rye_Haseneyer	4R	90,54
AX-99255125	600K_rye_Bauer	4R	90,6314776
AX-99264287	600K_rye_Bauer	4R	90,6314776
AX-99649104	600K_rye_Bauer	4R	90,6314776
c13058_694	5K_rye_Haseneyer	4R	90,96
c9581_1492	5K_rye_Haseneyer	4R	91,49
AX-99431063	600K_rye_Bauer	4R	92,6773716
AX-99574875	600K_rye_Bauer	4R	92,6773716
AX-99515479	600K_rye_Bauer	4R	93,0872168
c8863_2325	5K_rye_Haseneyer	4R	94,1
c30512_412	5K_rye_Haseneyer	4R	94,26
AX-99450386	600K_rye_Bauer	4R	94,6941641
c10586_777	5K_rye_Haseneyer	4R	94,77
AX-99807550	600K_rye_Bauer	4R	95,5006332
c1453_536	5K_rye_Haseneyer	4R	96,4
c12348_1073	5K_rye_Haseneyer	4R	96,41
c12348_1109	5K_rye_Haseneyer	4R	96,41
c12348_900	5K_rye_Haseneyer	4R	96,41
AX-99584157	600K_rye_Bauer	4R	96,720226
AX-99592106	600K_rye_Bauer	4R	96,720226
c16453_2135	5K_rye_Haseneyer	4R	97,19
AX-99682202	600K_rye_Bauer	4R	97,9497618
AX-99389810	600K_rye_Bauer	4R	98,359607
AX-99628441	600K_rye_Bauer	4R	98,7564408
c15979_301	5K_rye_Haseneyer	4R	99,93
c4458_1534	5K_rye_Haseneyer	4R	99,93
c736_796	5K_rye_Haseneyer	4R	99,93
AX-99695965	600K_rye_Bauer	4R	99,9469419
c44356_158	5K_rye_Haseneyer	4R	100,15
c15893_419	5K_rye_Haseneyer	4R	100,29
c17119_212	5K_rye_Haseneyer	4R	100,45
c15131_449	5K_rye_Haseneyer	4R	101,11
c17643_491	5K_rye_Haseneyer	4R	101,11
c2015_320	5K_rye_Haseneyer	4R	101,85
AX-99349251	600K_rye_Bauer	4R	101,9471395
c10902_1380	5K_rye_Haseneyer	4R	102,41
c14458_1604	5K_rye_Haseneyer	4R	102,41
c3220_1558	5K_rye_Haseneyer	4R	102,41
c3278_569	5K_rye_Haseneyer	4R	102,41
c4262_854	5K_rye_Haseneyer	4R	102,41
AX-99787643	600K_rye_Bauer	4R	103,1472163
c11656_1300	5K_rye_Haseneyer	4R	104,28
c22581_275	5K_rye_Haseneyer	4R	104,28
c22581_567	5K_rye_Haseneyer	4R	104,28
c22581_643	5K_rye_Haseneyer	4R	104,28
c281_231	5K_rye_Haseneyer	4R	105,02
c281_261	5K_rye_Haseneyer	4R	105,02
c8523_2298	5K_rye_Haseneyer	4R	105,02
c10554_1527	5K_rye_Haseneyer	4R	105,75
c10554_1827	5K_rye_Haseneyer	4R	105,75
c13975_673	5K_rye_Haseneyer	4R	105,75
c14915_678	5K_rye_Haseneyer	4R	105,75
c1546_505	5K_rye_Haseneyer	4R	105,75
c24034_96	5K_rye_Haseneyer	4R	105,75
c2532_1423	5K_rye_Haseneyer	4R	105,75
c53191_380	5K_rye_Haseneyer	4R	105,75
c6430_739	5K_rye_Haseneyer	4R	105,75
c8021_1307	5K_rye_Haseneyer	4R	105,75
c9834_652	5K_rye_Haseneyer	4R	105,75
c9959_609	5K_rye_Haseneyer	4R	105,75
c15269_296	5K_rye_Haseneyer	4R	106,34
c15269_404	5K_rye_Haseneyer	4R	106,34
c21571_274	5K_rye_Haseneyer	4R	106,34
c35098_376	5K_rye_Haseneyer	4R	108,08
c2141_754	5K_rye_Haseneyer	4R	108,3
c11930_1073	5K_rye_Haseneyer	4R	108,52
c1341_747	5K_rye_Haseneyer	4R	108,52
c27335_210	5K_rye_Haseneyer	4R	108,52
c3912_1259	5K_rye_Haseneyer	4R	108,52
c8209_338	5K_rye_Haseneyer	4R	108,52
c10953_201	5K_rye_Haseneyer	4R	108,96
c10953_544	5K_rye_Haseneyer	4R	108,96
c10953_774	5K_rye_Haseneyer	4R	108,96
c12224_552	5K_rye_Haseneyer	4R	108,96
c13361_1021	5K_rye_Haseneyer	4R	108,96
c16650_748	5K_rye_Haseneyer	4R	108,96
c2672_560	5K_rye_Haseneyer	4R	108,96
c31397_211	5K_rye_Haseneyer	4R	108,96
c3261_488	5K_rye_Haseneyer	4R	108,96
c3261_572	5K_rye_Haseneyer	4R	108,96
c4523_213	5K_rye_Haseneyer	4R	108,96
c6749_514	5K_rye_Haseneyer	4R	108,96
c10024_277	5K_rye_Haseneyer	4R	109,18
c10328_498	5K_rye_Haseneyer	4R	109,18
c11972_895	5K_rye_Haseneyer	4R	109,18
c11972_951	5K_rye_Haseneyer	4R	109,18
c15636_131	5K_rye_Haseneyer	4R	109,18
c15714_1075	5K_rye_Haseneyer	4R	109,18
c19400_377	5K_rye_Haseneyer	4R	109,18
c27213_293	5K_rye_Haseneyer	4R	109,18
c5897_2235	5K_rye_Haseneyer	4R	109,18
c7717_1269	5K_rye_Haseneyer	4R	109,18
c10508_268	5K_rye_Haseneyer	4R	109,69
c11869_749	5K_rye_Haseneyer	4R	109,69
c12644_561	5K_rye_Haseneyer	4R	109,69
c1780_1316	5K_rye_Haseneyer	4R	109,69
c21334_386	5K_rye_Haseneyer	4R	109,69
c3739_434	5K_rye_Haseneyer	4R	109,69
c425_589	5K_rye_Haseneyer	4R	109,69
c4263_596	5K_rye_Haseneyer	4R	109,69
c4693_368	5K_rye_Haseneyer	4R	109,69
c5721_1837	5K_rye_Haseneyer	4R	109,69
c221_444	5K_rye_Haseneyer	4R	110,13
c3031_870	5K_rye_Haseneyer	4R	110,13
c4132_107	5K_rye_Haseneyer	4R	110,13
c20070_356	5K_rye_Haseneyer	4R	110,26
c211_587	5K_rye_Haseneyer	4R	110,35
c21624_348	5K_rye_Haseneyer	4R	110,48
c1635_2247	5K_rye_Haseneyer	4R	110,57
c8130_812	5K_rye_Haseneyer	4R	110,57
c12528_1008	5K_rye_Haseneyer	4R	110,72
c12528_1773	5K_rye_Haseneyer	4R	110,72
c12528_1931	5K_rye_Haseneyer	4R	110,72
c26715_198	5K_rye_Haseneyer	4R	110,72
c8262_498	5K_rye_Haseneyer	4R	110,72
c3698_994	5K_rye_Haseneyer	4R	110,8
c1083_1803	5K_rye_Haseneyer	4R	110,94
c1083_916	5K_rye_Haseneyer	4R	110,94
c1282_1942	5K_rye_Haseneyer	4R	110,94
c1788_3203	5K_rye_Haseneyer	4R	110,94
c2683_1013	5K_rye_Haseneyer	4R	110,94
c7113_472	5K_rye_Haseneyer	4R	110,94
c7578_256	5K_rye_Haseneyer	4R	110,94
c7578_258	5K_rye_Haseneyer	4R	110,94
AX-99714036	600K_rye_Bauer	4R	111,5946725
c11311_406	5K_rye_Haseneyer	4R	113,57
c16658_1662	5K_rye_Haseneyer	4R	113,57
c16658_204	5K_rye_Haseneyer	4R	113,57
c19269_712	5K_rye_Haseneyer	4R	113,57
c31204_89	5K_rye_Haseneyer	4R	113,57
c5255_775	5K_rye_Haseneyer	4R	113,57
c9422_440	5K_rye_Haseneyer	4R	113,57
c11780_1659	5K_rye_Haseneyer	4R	113,69
c1657_3315	5K_rye_Haseneyer	4R	113,79
c1657_4353	5K_rye_Haseneyer	4R	113,79
c1657_4460	5K_rye_Haseneyer	4R	113,79
c26421_375	5K_rye_Haseneyer	4R	113,79
c3653_557	5K_rye_Haseneyer	4R	113,79
c3618_282	5K_rye_Haseneyer	4R	113,82
c4044_816	5K_rye_Haseneyer	4R	114,15
c29176_200	5K_rye_Haseneyer	4R	114,29
c1911_508	5K_rye_Haseneyer	4R	114,32
c14441_1115	5K_rye_Haseneyer	4R	114,41
c6140_1480	5K_rye_Haseneyer	4R	114,41
c9851_567	5K_rye_Haseneyer	4R	114,41
c5332_733	5K_rye_Haseneyer	4R	114,86
c8481_1684	5K_rye_Haseneyer	4R	114,86
c3572_1362	5K_rye_Haseneyer	4R	115,14
c36846_231	5K_rye_Haseneyer	4R	115,14
c17403_240	5K_rye_Haseneyer	4R	115,47
c25303_532	5K_rye_Haseneyer	4R	115,47
c27833_150	5K_rye_Haseneyer	4R	116,08
c1719_1528	5K_rye_Haseneyer	4R	116,1
c1951_496	5K_rye_Haseneyer	4R	116,1
c28347_391	5K_rye_Haseneyer	4R	116,1
c8990_4309	5K_rye_Haseneyer	4R	116,39
c12737_332	5K_rye_Haseneyer	4R	116,48
c22580_519	5K_rye_Haseneyer	4R	116,61
c9613_811	5K_rye_Haseneyer	4R	116,84
c672_277	5K_rye_Haseneyer	4R	119,37
c8025_3692	5K_rye_Haseneyer	4R	119,4
c6492_4206	5K_rye_Haseneyer	4R	119,95
c6492_6255	5K_rye_Haseneyer	4R	119,95
c24550_393	5K_rye_Haseneyer	4R	124,55
c20648_238	5K_rye_Haseneyer	4R	124,84
c2428_372	5K_rye_Haseneyer	4R	124,84
c10371_1258	5K_rye_Haseneyer	4R	124,99
c10606_1883	5K_rye_Haseneyer	4R	124,99
c8755_743	5K_rye_Haseneyer	4R	124,99
c7800_322	5K_rye_Haseneyer	4R	125,14
c3616_430	5K_rye_Haseneyer	4R	125,31
c3767_882	5K_rye_Haseneyer	4R	125,65
c30423_208	5K_rye_Haseneyer	4R	126,09
c6974_271	5K_rye_Haseneyer	4R	126,09
c7571_1271	5K_rye_Haseneyer	4R	126,77
c15423_103	5K_rye_Haseneyer	4R	127,68
c3671_752	5K_rye_Haseneyer	4R	127,68
c3671_815	5K_rye_Haseneyer	4R	127,68
c16119_315	5K_rye_Haseneyer	4R	129,65
c3986_433	5K_rye_Haseneyer	4R	129,65
c3986_506	5K_rye_Haseneyer	4R	129,65
c4511_450	5K_rye_Haseneyer	4R	129,65
c6460_483	5K_rye_Haseneyer	4R	129,65
c9162_1290	5K_rye_Haseneyer	4R	129,65
c12096_207	5K_rye_Haseneyer	4R	130,16
c12096_283	5K_rye_Haseneyer	4R	130,16
AX-99725809	600K_rye_Bauer	4R	130,4256475
AX-99746599	600K_rye_Bauer	4R	130,8193565
AX-99321038	600K_rye_Bauer	4R	131,9974561
c13510_1296	5K_rye_Haseneyer	4R	132
c3497_435	5K_rye_Haseneyer	4R	132,44
c18468_615	5K_rye_Haseneyer	4R	132,88
c3169_718	5K_rye_Haseneyer	4R	132,88
c1475_1112	5K_rye_Haseneyer	4R	133,99
c6513_174	5K_rye_Haseneyer	4R	133,99
c11360_1222	5K_rye_Haseneyer	4R	134,28
c14403_1379	5K_rye_Haseneyer	4R	134,28
c2866_2065	5K_rye_Haseneyer	4R	134,28
c33834_232	5K_rye_Haseneyer	4R	134,28
c26374_277	5K_rye_Haseneyer	4R	136,08
c6207_678	5K_rye_Haseneyer	4R	136,45
c9269_1176	5K_rye_Haseneyer	4R	137,97
c13294_167	5K_rye_Haseneyer	4R	138,71
c13294_893	5K_rye_Haseneyer	4R	138,71
c27027_764	5K_rye_Haseneyer	4R	138,71
c32021_406	5K_rye_Haseneyer	4R	138,71
AX-99593668	600K_rye_Bauer	4R	139,1698224
c19408_985	5K_rye_Haseneyer	4R	139,79
c17530_401	5K_rye_Haseneyer	4R	141,63
c577_913	5K_rye_Haseneyer	4R	141,63
c6418_929	5K_rye_Haseneyer	4R	141,63
c15567_794	5K_rye_Haseneyer	4R	142,56
c1917_276	5K_rye_Haseneyer	4R	143,74
c1917_394	5K_rye_Haseneyer	4R	143,74
c8578_501	5K_rye_Haseneyer	4R	143,74
c4061_2216	5K_rye_Haseneyer	4R	144,53
c13517_416	5K_rye_Haseneyer	4R	146,31
AX-99447749	600K_rye_Bauer	4R	146,3589889
c2634_1314	5K_rye_Haseneyer	4R	146,56
c30143_931	5K_rye_Haseneyer	4R	147,67
c7465_517	5K_rye_Haseneyer	4R	148,56
c54306_295	5K_rye_Haseneyer	4R	152,46
c15997_1142	5K_rye_Haseneyer	4R	157,7
AX-99826131	600K_rye_Bauer	4R	157,9551048
c6901_485	5K_rye_Haseneyer	4R	160,73
c13350_1405	5K_rye_Haseneyer	4R	161,81
c45850_164	5K_rye_Haseneyer	4R	163,17
c68148_181	5K_rye_Haseneyer	4R	164,12
c15845_566	5K_rye_Haseneyer	4R	169,67
c16256_705	5K_rye_Haseneyer	4R	169,67
c8433_714	5K_rye_Haseneyer	4R	170,43
AX-99654418	600K_rye_Bauer	4R	171,209033
AX-99834996	600K_rye_Bauer	4R	171,209033
AX-99846353	600K_rye_Bauer	4R	171,209033
c17215_588	5K_rye_Haseneyer	4R	173,8
c19918_355	5K_rye_Haseneyer	4R	175,74
c13640_293	5K_rye_Haseneyer	4R	176,19
c13640_356	5K_rye_Haseneyer	4R	176,19
c12140_1217	5K_rye_Haseneyer	4R	176,93
c13263_1054	5K_rye_Haseneyer	4R	177,41
c3483_589	5K_rye_Haseneyer	4R	177,41
AX-99596227	600K_rye_Bauer	4R	179,5
AX-99701828	600K_rye_Bauer	4R	179,5
c57526_239	5K_rye_Haseneyer	4R	179,83
AX-99583338	600K_rye_Bauer	4R	180,3
AX-99241623	600K_rye_Bauer	4R	182,3
AX-99513233	600K_rye_Bauer	4R	182,3
AX-99542138	600K_rye_Bauer	4R	182,3
AX-99671766	600K_rye_Bauer	4R	182,3
AX-99572890	600K_rye_Bauer	4R	182,3316304
c2189_710	5K_rye_Haseneyer	4R	183,88
c2189_730	5K_rye_Haseneyer	4R	183,88
AX-99299052	600K_rye_Bauer	4R	184,3
AX-99704514	600K_rye_Bauer	4R	184,3
AX-99778902	600K_rye_Bauer	4R	184,3
AX-99853001	600K_rye_Bauer	4R	184,3
c12942_952	5K_rye_Haseneyer	4R	184,51
c12942_961	5K_rye_Haseneyer	4R	184,51
c30867_469	5K_rye_Haseneyer	4R	184,51
c9131_1242	5K_rye_Haseneyer	4R	184,51
c9131_1942	5K_rye_Haseneyer	4R	184,51
AX-99685337	600K_rye_Bauer	4R	185,5
AX-99871433	600K_rye_Bauer	4R	185,5
AX-99408866	600K_rye_Bauer	4R	185,9
AX-99673350	600K_rye_Bauer	4R	185,9
AX-99704004	600K_rye_Bauer	4R	185,9
AX-99286314	600K_rye_Bauer	4R	186,3
AX-99401555	600K_rye_Bauer	4R	186,3
AX-99409670	600K_rye_Bauer	4R	186,3
AX-99796280	600K_rye_Bauer	4R	186,3
AX-99432883	600K_rye_Bauer	4R	188,7
AX-99537500	600K_rye_Bauer	4R	188,7
AX-99615011	600K_rye_Bauer	4R	188,7
AX-99816166	600K_rye_Bauer	4R	188,7
AX-99241646	600K_rye_Bauer	4R	188,7138039
AX-99331767	600K_rye_Bauer	4R	188,7138039
c7637_405	5K_rye_Haseneyer	4R	188,74
AX-99492907	600K_rye_Bauer	4R	202,4
AX-99580629	600K_rye_Bauer	4R	202,4
AX-99290245	600K_rye_Bauer	4R	205,6
AX-99356355	600K_rye_Bauer	4R	205,6
AX-99692072	600K_rye_Bauer	4R	205,6
c5198_703	5K_rye_Haseneyer	4R	206,34
c12183_329	5K_rye_Haseneyer	4R	211,3
c12183_764	5K_rye_Haseneyer	4R	211,3
c36119_209	5K_rye_Haseneyer	4R	213,77
c871_1229	5K_rye_Haseneyer	4R	220,02
c34016_469	5K_rye_Haseneyer	4R	222,48
c10270_933	5K_rye_Haseneyer	4R	225,33
c11083_248	5K_rye_Haseneyer	4R	225,47
c8360_856	5K_rye_Haseneyer	4R	228,45
c7611_1447	5K_rye_Haseneyer	4R	230,06
c10028_375	5K_rye_Haseneyer	4R	230,56
c10028_662	5K_rye_Haseneyer	4R	230,56
c1408_2081	5K_rye_Haseneyer	4R	233,05
c1730_2264	5K_rye_Haseneyer	4R	234,88
c11822_1812	5K_rye_Haseneyer	4R	251,42
c11822_2400	5K_rye_Haseneyer	4R	251,42
c11822_790	5K_rye_Haseneyer	4R	251,42
c16081_508	5K_rye_Haseneyer	4R	256,7
c20351_309	5K_rye_Haseneyer	4R	257,75
c27559_1024	5K_rye_Haseneyer	4R	268,82
c27559_200	5K_rye_Haseneyer	4R	268,82
c27559_955	5K_rye_Haseneyer	4R	268,82
c9202_1025	5K_rye_Haseneyer	4R	280,79
c19298_418	5K_rye_Haseneyer	4R	283,1
AX-99244049	600K_rye_Bauer	4R	NA
AX-99406531	600K_rye_Bauer	4R	NA
AX-99488954	600K_rye_Bauer	4R	NA
AX-99512463	600K_rye_Bauer	4R	NA
AX-99690565	600K_rye_Bauer	4R	NA
AX-99718179	600K_rye_Bauer	4R	NA
AX-99728396	600K_rye_Bauer	4R	NA
AX-99797735	600K_rye_Bauer	4R	NA
AX-99878275	600K_rye_Bauer	4R	NA
c14779_599	5K_rye_Haseneyer	5R	0
c14666_1717	5K_rye_Haseneyer	5R	4,57
c42303_143	5K_rye_Haseneyer	5R	16,97
c2618_1427	5K_rye_Haseneyer	5R	21,53
c2618_1607	5K_rye_Haseneyer	5R	21,53
c4745_1323	5K_rye_Haseneyer	5R	26,45
c7396_2024	5K_rye_Haseneyer	5R	28,28
AX-99228480	600K_rye_Bauer	5R	34,9902701
AX-99468219	600K_rye_Bauer	5R	34,9902701
c3661_432	5K_rye_Haseneyer	5R	41,02
c13042_585	5K_rye_Haseneyer	5R	46,17
AX-99492432	600K_rye_Bauer	5R	48,1350849
AX-99533128	600K_rye_Bauer	5R	48,1350849
AX-99760225	600K_rye_Bauer	5R	52,2078594
AX-99816945	600K_rye_Bauer	5R	52,2078594
c12595_1008	5K_rye_Haseneyer	5R	54,57
c45860_637	5K_rye_Haseneyer	5R	54,57
AX-99291874	600K_rye_Bauer	5R	55,452029
AX-99405876	600K_rye_Bauer	5R	55,452029
AX-99436096	600K_rye_Bauer	5R	55,452029
AX-99560084	600K_rye_Bauer	5R	55,452029
AX-99740353	600K_rye_Bauer	5R	55,452029
AX-99837218	600K_rye_Bauer	5R	55,452029
AX-99847683	600K_rye_Bauer	5R	55,452029
AX-99304750	600K_rye_Bauer	5R	56,2332949
AX-99451796	600K_rye_Bauer	5R	56,2332949
AX-99478438	600K_rye_Bauer	5R	56,2332949
AX-99498909	600K_rye_Bauer	5R	56,2332949
AX-99532435	600K_rye_Bauer	5R	56,2332949
AX-99548188	600K_rye_Bauer	5R	56,2332949
AX-99639211	600K_rye_Bauer	5R	56,2332949
AX-99642233	600K_rye_Bauer	5R	56,2332949
AX-99284652	600K_rye_Bauer	5R	56,6239278
AX-99652390	600K_rye_Bauer	5R	56,6239278
[truncated: 2,459 more rows]
