# Supplementary material for: Genetic structure of a germplasm for hybrid breeding in rye (Secale cereale L.)
Source: PLoS One. 2020 Oct 9;15(10):e0239541. doi: 10.1371/journal.pone.0239541 (PMC7546470; doi:10.1371/journal.pone.0239541)
Supplement: S1 File — (ZIP) [file pone.0239541.s003.zip › csv repository/QCmarkers_NRG&CMS_82.csv]

marker_id	origin	chrom	pos
AX_99459993	600K_rye_Bauer	1R	110,3296782
c8784_705	5K_rye_Haseneyer	1R	199,67
AX_99680872	600K_rye_Bauer	2R	68,6587179
AX_99449919	600K_rye_Bauer	2R	71,0492959
AX_99554010	600K_rye_Bauer	2R	71,0492959
AX_99407377	600K_rye_Bauer	2R	71,8430134
AX_99310635	600K_rye_Bauer	2R	74,9898053
c19754_561	5K_rye_Haseneyer	2R	108,27
AX_99296055	600K_rye_Bauer	2R	115,066379
c11290_1188	5K_rye_Haseneyer	3R	56,76
AX_99537847	600K_rye_Bauer	3R	66,25652384
AX_99821929	600K_rye_Bauer	3R	107,6630521
c14311_1416	5K_rye_Haseneyer	3R	118,88
c16975_2735	5K_rye_Haseneyer	3R	158,72
c30948_918	5K_rye_Haseneyer	3R	234,62
c6294_613	5K_rye_Haseneyer	4R	54,29
c21705_246	5K_rye_Haseneyer	4R	85,2
AX_99655940	600K_rye_Bauer	4R	107,1715256
c1917_408	5K_rye_Haseneyer	4R	143,74
AX_99263292	600K_rye_Bauer	5R	59,0018554
AX_99641141	600K_rye_Bauer	5R	112,1210445
c2288_628	5K_rye_Haseneyer	5R	160,25
c4378_228	5K_rye_Haseneyer	5R	165,25
AX_99875815	600K_rye_Bauer	5R	212,5213368
c6241_1085	5K_rye_Haseneyer	5R	261,46
c11263_2679	5K_rye_Haseneyer	6R	58,14
AX_99282353	600K_rye_Bauer	6R	99,0281764
c11524_1415	5K_rye_Haseneyer	6R	162,5
c11004_421	5K_rye_Haseneyer	7R	102,48
c11004_566	5K_rye_Haseneyer	7R	102,48
c11925_1222	5K_rye_Haseneyer	7R	152,13
c11925_1501	5K_rye_Haseneyer	7R	152,13
c11925_1700	5K_rye_Haseneyer	7R	152,13
c17810_156	5K_rye_Haseneyer	7R	169,69
AX_99263160	600K_rye_Bauer	NA	NA
AX_99305149	600K_rye_Bauer	NA	NA
AX_99427470	600K_rye_Bauer	NA	NA
AX_99496940	600K_rye_Bauer	NA	NA
AX_99681057	600K_rye_Bauer	NA	NA
AX_99733435	600K_rye_Bauer	NA	NA
AX_99740161	600K_rye_Bauer	NA	NA
AX_99872574	600K_rye_Bauer	NA	NA
BobWhite_rep_c51132_85	90K_wheat_Wang	NA	NA
BS00037357_51	90K_wheat_Wang	NA	NA
BS00047691_51	90K_wheat_Wang	NA	NA
BS00063624_51	90K_wheat_Wang	NA	NA
BS00064620_51	90K_wheat_Wang	NA	NA
BS00065548_51	90K_wheat_Wang	NA	NA
BS00091519_51	90K_wheat_Wang	NA	NA
Excalibur_c10063_93	90K_wheat_Wang	NA	NA
Excalibur_c38433_291	90K_wheat_Wang	NA	NA
Excalibur_c4261_1098	90K_wheat_Wang	NA	NA
Excalibur_c7729_144	90K_wheat_Wang	NA	NA
Excalibur_c7954_672	90K_wheat_Wang	NA	NA
IAAV3100	90K_wheat_Wang	NA	NA
IAAV8147	90K_wheat_Wang	NA	NA
IAAV8633	90K_wheat_Wang	NA	NA
IAAV868	90K_wheat_Wang	NA	NA
IACX10520	90K_wheat_Wang	NA	NA
IACX9290	90K_wheat_Wang	NA	NA
Kukri_c3338_271	90K_wheat_Wang	NA	NA
Kukri_c39894_178	90K_wheat_Wang	NA	NA
Kukri_c52496_434	90K_wheat_Wang	NA	NA
Kukri_c63797_383	90K_wheat_Wang	NA	NA
Kukri_c94493_273	90K_wheat_Wang	NA	NA
RAC875_c21299_256	90K_wheat_Wang	NA	NA
RAC875_c27704_420	90K_wheat_Wang	NA	NA
RAC875_c39237_193	90K_wheat_Wang	NA	NA
RAC875_c50347_258	90K_wheat_Wang	NA	NA
RAC875_rep_c102601_204	90K_wheat_Wang	NA	NA
TA006111_0352	90K_wheat_Wang	NA	NA
Tdurum_contig12879_1200	90K_wheat_Wang	NA	NA
Tdurum_contig15512_429	90K_wheat_Wang	NA	NA
Tdurum_contig25520_363	90K_wheat_Wang	NA	NA
Tdurum_contig63598_188	90K_wheat_Wang	NA	NA
wsnp_CAP11_c146_160903	90K_wheat_Wang	NA	NA
wsnp_Ex_c16429_24929065	90K_wheat_Wang	NA	NA
wsnp_Ex_c21418_30554998	90K_wheat_Wang	NA	NA
wsnp_Ex_c2580_4800249	90K_wheat_Wang	NA	NA
wsnp_Ex_c3611_6599309	90K_wheat_Wang	NA	NA
wsnp_Ex_c58012_59490259	90K_wheat_Wang	NA	NA
wsnp_RFL_Contig3739_3996324	90K_wheat_Wang	NA	NA
