# Supplementary material for: Genetic structure of a germplasm for hybrid breeding in rye (Secale cereale L.)
Source: PLoS One. 2020 Oct 9;15(10):e0239541. doi: 10.1371/journal.pone.0239541 (PMC7546470; doi:10.1371/journal.pone.0239541)
Supplement: S1 File — (ZIP) [file pone.0239541.s003.zip › csv repository/QCmarkers_R_47.csv]

marker_id	origin	chrom	pos
AX_99529232	600K_rye_Bauer	1R	57,56235598
c28143_114	5K_rye_Haseneyer	1R	102,46
c313_2926	5K_rye_Haseneyer	1R	117,26
c13399_292	5K_rye_Haseneyer	1R	122,24
c3306_824	5K_rye_Haseneyer	1R	178,77
AX_99753956	600K_rye_Bauer	2R	74,9898053
c12325_115	5K_rye_Haseneyer	2R	102,32
c1030_274	5K_rye_Haseneyer	2R	139,77
c1003_558	5K_rye_Haseneyer	2R	143,03
c29246_251	5K_rye_Haseneyer	2R	204,37
c6930_1317	5K_rye_Haseneyer	2R	212,79
c2167_622	5K_rye_Haseneyer	2R	263,06
AX_99691317	600K_rye_Bauer	3R	112,8094913
AX_99504697	600K_rye_Bauer	4R	73,7933429
c15424_216	5K_rye_Haseneyer	4R	96,4
c15714_1075	5K_rye_Haseneyer	4R	109,18
AX_99834996	600K_rye_Bauer	4R	171,209033
c10110_494	5K_rye_Haseneyer	5R	93,25
c10923_1068	5K_rye_Haseneyer	5R	101,95
c13059_142	5K_rye_Haseneyer	5R	112,49
c12907_1016	5K_rye_Haseneyer	5R	249,02
c28623_302	5K_rye_Haseneyer	6R	49,04
c7026_1623	5K_rye_Haseneyer	6R	58,71
AX_99365765	600K_rye_Bauer	6R	60,73602851
c11553_268	5K_rye_Haseneyer	6R	114,93
c5780_590	5K_rye_Haseneyer	6R	185,39
AX_99633897	600K_rye_Bauer	7R	51,14999529
c11758_859	5K_rye_Haseneyer	7R	110,29
c9395_1573	5K_rye_Haseneyer	7R	120,87
c22511_598	5K_rye_Haseneyer	7R	151,26
c25591_167	5K_rye_Haseneyer	7R	205,91
AX_99307869	600K_rye_Bauer	NA	NA
AX_99499751	600K_rye_Bauer	NA	NA
AX_99550468	600K_rye_Bauer	NA	NA
AX_99566177	600K_rye_Bauer	NA	NA
AX_99567694	600K_rye_Bauer	NA	NA
AX_99707527	600K_rye_Bauer	NA	NA
AX_99730722	600K_rye_Bauer	NA	NA
AX_99795520	600K_rye_Bauer	NA	NA
AX_99806482	600K_rye_Bauer	NA	NA
AX_99830532	600K_rye_Bauer	NA	NA
AX_99847892	600K_rye_Bauer	NA	NA
Excalibur_c80601_83	90K_wheat_Wang	NA	NA
GENE_4008_395	90K_wheat_Wang	NA	NA
RAC875_c17347_312	90K_wheat_Wang	NA	NA
Tdurum_contig10546_273	90K_wheat_Wang	NA	NA
tplb0041b11_529	90K_wheat_Wang	NA	NA
